# Supplementary material for: Unassembled cell wall proteins form aggregates in the extracellular space of Chlamydomonas reinhardtii strain UVM4
Source: Appl Microbiol Biotechnol. 2022 May 23;106(11):4145–56. doi: 10.1007/s00253-022-11960-9 (PMC9200674; doi:10.1007/s00253-022-11960-9)
Supplement: Supplementary file 2 — Supplementary file2 (XLSX 9947 KB) [file 253_2022_11960_MOESM2_ESM.xlsx]

## Sheet: TITLE PAGE
Applied Microbiology and Biotechnology Unassembled cell wall proteins form aggregates in the extracellular space of Chlamydomonas reinhardtii strain UVM4 Lorenzo Barolo1* (0000-0002-9640-0740), Audrey S. Commault1 (0000-0002-6730-0089), Raffaela M. Abbriano1 (0000-0002-5754-5461), Matthew P. Padula2 (0000-0002-8283-0643), Mikael Kim1 (0000-0001-7059-9432), Unnikrishnan Kuzhiumparambil1 (0000-0003…

## Sheet: Table S1
Peptide list strain 137c replicate 1
Peptide	-10lgP	Mass	Length	ppm	m/z	RT	Area 137_S1	Fraction	Scan	Source File	#Feature	#Feature 137_S1	Accession	PTM	AScore	Found By
HEDVEAFTIPLYTAAGDETK	83.4	2206.04	20	-0.6	1104.03	76.17	120000000	4	30395	137_S1.raw	2	2	A8IAA8			PEAKS DB
SGETEDSFIADLAVGLASGQIK	79.67	2207.1	22	1	736.707	108.43	28400000	4	43233	137_S1.raw	3	3	A8JH98			PEAKS DB
THNLEPYFESFINNLR	78.78	1992.97	16	0.8	665.331	93.62	27900000	4	37610	137_S1.raw	3	3				PEAKS DB
TLVHNPENMAEAQLLPR	78.35	1931.99	17	1.2	645.004	61.23	133000000	4	23960	137_S1.raw	2	2	A8IMR9			PEAKS DB
SPNAVNPVVEGK	77.98	1209.64	12	0.1	605.825	31.51	64800000	4	10073	137_S1.raw	1	1	Q42683:A8IGH1			PEAKS DB
SGSIFDNILVTDDLEAAK	76.7	1906.95	18	-0.1	954.483	91.09	14700000	4	36792	137_S1.raw	1	1	Q9STD3:A8HMC0			PEAKS DB
VMGLGELDAFEQAAMAAMLPQLK	76.48	2433.21	23	0.3	812.078	122.77	11300000	4	47857	137_S1.raw	2	2	P93106			PEAKS DB
ASAVTELHHQLTASK	76.09	1591.83	15	-1.4	796.922	38.11	1820000000	4	12953	137_S1.raw	6	6	Q9LD42			PEAKS DB
MPVPAPQANSLAEVQTITAK	76.07	2065.09	20	-0.8	1033.55	68.16	56500000	4	26924	137_S1.raw	2	2	A8ITL3			PEAKS DB
DDAYLTQSAMPTVLR	75.98	1679.82	15	0.9	840.918	71.15	7410000	4	28276	137_S1.raw	2	2	A8J146			PEAKS DB
SHVVYDNTYMSLPALVR	75.81	1963.98	17	0.5	655.668	74.01	38200000	4	29400	137_S1.raw	2	2	A8J1J2			PEAKS DB
SDNAMMAALAAAGYGR	75.65	1568.71	16	-0.2	785.361	80.29	16400000	4	32252	137_S1.raw	2	2	A8JH37			PEAKS DB
AAGHFTEPGIWDVISDIIDK	75.58	2183.09	20	-0.3	728.704	112.45	5040000	4	44548	137_S1.raw	2	2	A8I775			PEAKS DB
AAATGAAAAAGSQLASAQEAGK	75.5	1871.93	22	0.5	624.986	43.94	25000000	4	16021	137_S1.raw	2	2	A8HX54			PEAKS DB
HEDVEAFTIPLYTAAGDEMK	75.49	2236.04	20	0.5	1119.03	81.48	180000000	4	32733	137_S1.raw	2	2	A8IAB5			PEAKS DB
TMIAVHWAYLEPMLK	75.34	1801.93	15	-0.7	901.97	86.36	57600000	4	34818	137_S1.raw	2	2	Q9LD42			PEAKS DB
AALAAGNWAEALTLYSSGK	75.31	1892.96	19	-0.1	947.489	90.21	22000000	4	36430	137_S1.raw	2	2	A8IYA1			PEAKS DB
ILHSINALLVPTR	74.71	1445.87	13	1.1	723.944	65.82	58000000	4	25898	137_S1.raw	2	2	A8IZV9			PEAKS DB
FVIGGPHGDAGLTGR	73.96	1452.75	15	0.3	727.381	49.84	37600000	4	18714	137_S1.raw	2	2	A8HYU5			PEAKS DB
ALTMFLVTDDGFR	73.84	1484.73	13	0.6	743.374	89.01	100000000	4	35861	137_S1.raw	15	15	A8IZV9			PEAKS DB
FAAAIHAQYPGK	73.59	1272.66	12	3	637.34	40.49	557000000	4	14845	137_S1.raw	6	6	A8J244			PEAKS DB
SVYEPLATGLVAVDAMIPVGR	73.58	2157.15	21	-0.2	1079.58	105.8	6720000	4	42318	137_S1.raw	2	2	B7U1J0:P26526			PEAKS DB
AAGNYSPVLVTQLEAK	73.41	1659.88	16	-0.3	830.949	66.12	7150000	4	26105	137_S1.raw	1	1	A8I5J8			PEAKS DB
TVPIYVEDSTLTATLLQSGVPR	73.36	2359.26	22	-0.1	1180.64	94.52	27900000	4	38172	137_S1.raw	2	2	A8J9H7			PEAKS DB
HGVQELEIELQSQLSK	73.25	1836.96	16	0.8	919.487	75.06	11700000	4	29995	137_S1.raw	2	2				PEAKS DB
SYVNTAMINTVNEMLAAAR	73.1	2068.01	19	1.3	1035.01	103.37	130000000	4	41558	137_S1.raw	2	2	Q9LD42			PEAKS DB
TGAAPTTDAGWAALAGSAN(+.98)GK	72.79	1887.9	21	-1	944.955	62.36	113000000	4	24625	137_S1.raw	4	4	A8J9H7	Deamidation (NQ)	N19:Deamidation (NQ):1000.00	PEAKS DB
AAEAYAQAIVAQDPNSATGK	72.72	1974.96	20	1.7	659.33	51.83	368000000	4	19814	137_S1.raw	3	3	P31178			PEAKS DB
IDDPGLGIEINFR	72.23	1457.75	13	0.5	729.883	80.44	54000000	4	32057	137_S1.raw	3	3	A8ITL3			PEAKS DB
TLYQLSHVPDAR	72.2	1398.73	12	-0.3	700.37	49.3	23600000	4	18476	137_S1.raw	2	2	A8HQC9			PEAKS DB
THIEHITQYGIGNEAR	72.2	1837.91	16	2.6	613.645	40.95	7160000	4	14682	137_S1.raw	1	1	Q42689:A8IVZ9			PEAKS DB
EAAANTAFNAIVSAYNANK	72.14	1938.94	19	0.6	647.322	82.32	21900000	4	33120	137_S1.raw	2	2	A8I7W0			PEAKS DB
APDVLTVSAADALALLDGK	72	1839	19	-0.2	920.506	110.41	7450000	4	43897	137_S1.raw	2	2	A8HQC6			PEAKS DB
FVGTGYFDLVSTVITQGTSSTNALK	71.71	2605.33	25	2.1	869.452	106.88	46600000	4	42639	137_S1.raw	2	2	A8J244			PEAKS DB
DVNKQDVLFFIDNIFR	71.67	1982.03	16	0.5	661.683	112.29	2910000	4	44510	137_S1.raw	2	2	P06541:A0A218N9A0			PEAKS DB
TSGGYDSGITSSFNR	71.67	1547.69	15	0.3	774.85	49.53	63300000	4	18643	137_S1.raw	1	1	A8IZV1			PEAKS DB
SHVTASDVPSENR	71.59	1397.65	13	0.8	466.892	20.57	14000000	4	4912	137_S1.raw	2	2	A8HW25			PEAKS DB
SIIHVIDGVIVSPK	71.51	1475.87	14	-0.1	738.943	71.01	14500000	4	28229	137_S1.raw	2	2	A8J926			PEAKS DB
VPILLETIDDLGN(+.98)NR	71.48	1681.89	15	0.8	561.637	94.62	78900000	4	38231	137_S1.raw	3	3	A8I751	Deamidation (NQ)	N13:Deamidation (NQ):17.01	PEAKS DB
FEVTFNPLTNPGDQPK	71.07	1802.88	16	-1.1	902.448	74.01	112000000	4	29604	137_S1.raw	4	4	A8ITL3			PEAKS DB
KQSPINVPQYQVLDGK	71.06	1812.97	16	3.4	605.334	55.41	455000000	4	21243	137_S1.raw	3	3	P20507:A8IT01			PEAKS DB
GSYWATEGLAANAAK	70.93	1508.73	15	-1.3	755.369	58.14	6560000	4	22557	137_S1.raw	1	1	A8JBI9			PEAKS DB
TPPLSGTILPGVTR	70.78	1407.81	14	0.8	704.912	66.03	11500000	4	25950	137_S1.raw	1	1	A8I5J8			PEAKS DB
TAYETFLGDPVNLR	70.73	1594.8	14	1.1	798.408	76.14	4910000	4	30396	137_S1.raw	1	1	A8HPZ8			PEAKS DB
IFAGELDDLPEQAFYLVGNITEAISK	70.68	2852.45	26	0.5	951.824	133.36	1270000	4	50897	137_S1.raw	2	2	P06541:A0A218N9A0			PEAKS DB
AGAHDVPEIVVSYK	70.62	1483.77	14	-0.3	495.596	53	13500000	4	20336	137_S1.raw	2	2	A8JEU4			PEAKS DB
SFSGFASYATSGPELLHDSLAMGR	70.55	2500.17	24	0.8	834.398	89.63	40800000	4	35980	137_S1.raw	2	2	A8IYA1			PEAKS DB
FTMDYVQLTTVAGR	70.54	1600.79	14	-0.5	801.403	75.69	5550000	4	30280	137_S1.raw	1	1	A8HY82			PEAKS DB
AHALPHAESFLQGPGWPK	70.41	1941.98	18	1.3	648.336	64.1	14800000	4	25132	137_S1.raw	2	2	A8IXD3			PEAKS DB
TPPMVLNMLDLPVLDPK	70.39	1892.02	17	0.7	947.015	106.9	12600000	4	42701	137_S1.raw	2	2	A8J363			PEAKS DB
EYVDAMQSLFDATAR	70.31	1715.78	15	0.3	858.899	86.45	3990000	4	34870	137_S1.raw	1	1	A8J3U1			PEAKS DB
TAFAEQNRPLVEGLILVAGVK	70.31	2224.26	21	0.9	742.427	89.66	37200000	4	36144	137_S1.raw	2	2	A8IYA1			PEAKS DB
ASDDMTVVPLFFR	70.04	1496.73	13	0.1	749.374	92.78	7010000	4	37447	137_S1.raw	1	1	A8IAB5			PEAKS DB
EGGLGDLAYPLVADLK	69.98	1629.86	16	-0.5	815.938	91.42	9580000	4	36988	137_S1.raw	2	2	Q9FNS2:Q9FE86			PEAKS DB
DDNMIVVNVGAQSTR	69.92	1617.78	15	-0.4	809.896	57.84	133000000	4	22439	137_S1.raw	11	11	P31178			PEAKS DB
SGYGENLAMGGFR	69.86	1357.61	13	0.5	679.812	59.85	27800000	4	23234	137_S1.raw	1	1	A8JHR5			PEAKS DB
RVETMMSVDDMIESLVTK	69.76	2083	18	0.7	695.341	98.68	17100000	4	39756	137_S1.raw	2	2	A8IB85			PEAKS DB
ANIDWDSLGFGLK	69.71	1434.71	13	1.2	718.365	88.1	5080000	4	35510	137_S1.raw	1	1	A8I5J8			PEAKS DB
LSVLQMIGQGNVQLR	69.53	1654.92	15	-0.4	828.466	86.51	8700000	4	34931	137_S1.raw	2	2	A8J1J2			PEAKS DB
ITVAAQQSAHDAVMDFILSGGDFVR	69.53	2647.31	25	3.3	883.446	99.59	183000000	4	40073	137_S1.raw	35	35	Q6PLP6:A1KR25			PEAKS DB
ATDTNMDAGLQPPYR	69.53	1648.75	15	0.6	825.384	50.62	11300000	4	19167	137_S1.raw	1	1	A8J6U9			PEAKS DB
HTVALEAGPLSMAAAPDSTQALVLR	69.52	2518.32	25	1.1	840.449	77.76	6780000	4	31135	137_S1.raw	1	1	A8IRW5			PEAKS DB
SSQGVPLLAEQASSFFSSK	69.52	1968.98	19	-0.5	657.333	90.7	249000000	4	36614	137_S1.raw	2	2	A8IAA8:A8IAB5			PEAKS DB
GFSSGSAVVSGGSR	69.49	1253.6	14	-0.1	627.807	32.67	61300000	4	10655	137_S1.raw	1	1				PEAKS DB
SPVAYWVPHDIVVGTYDNPTGYVQLIDR	69.46	3173.58	28	-0.5	1058.87	93.68	151000000	4	37764	137_S1.raw	4	4	A8IZV9:A1IVY2			PEAKS DB
THNLEPYFESFIN(+.98)NLR	69.45	1993.95	16	1.4	665.659	81.51	8190000	4	32799	137_S1.raw	2	2		Deamidation (NQ)	N13:Deamidation (NQ):17.01	PEAKS DB
VPTPTVSVVDLVVQVEK	69.29	1808.03	17	0.9	905.023	92.15	7490000	4	37155	137_S1.raw	2	2	A8HP84:P50362			PEAKS DB
ATMSAEVLDALTK	69.28	1348.69	13	0.7	675.353	78.24	21600000	4	31357	137_S1.raw	1	1	A8JHU0:Q42686			PEAKS DB
TTADPVTTDDTIAFSAGAK	69.26	1880.9	19	-0.3	941.457	57.69	39500000	4	22427	137_S1.raw	3	3	A8J9H7			PEAKS DB
TPEAEPHLPPALAAR	69.19	1568.83	15	3.2	523.953	51.08	48000000	4	19270	137_S1.raw	2	2	A8JH37			PEAKS DB
SGVVDTGSGGSVVSDIR	69.14	1590.78	17	2.8	796.402	50.43	25300000	4	19087	137_S1.raw	1	1	A8IV51			PEAKS DB
TMLPVEMWINSLAR	69.11	1659.85	14	-0.7	830.931	111.99	13800000	4	44463	137_S1.raw	2	2	A8IB85			PEAKS DB
WAADAVTSMFAVLGSSELWK	69.08	2168.06	20	-0.4	723.694	120.34	79300000	4	47113	137_S1.raw	6	6	Q6PLP6:A1KR25			PEAKS DB
VLVHAYNGIQSER	69.02	1484.77	13	-1.8	743.393	37.35	126000000	4	12935	137_S1.raw	3	3	P31178			PEAKS DB
SPN(+.98)AVNPVVEGK	68.97	1210.62	12	-0.1	606.317	32.46	7880000	4	10486	137_S1.raw	1	1	Q42683:A8IGH1	Deamidation (NQ)	N3:Deamidation (NQ):34.94	PEAKS DB
SDNVALTGYYVTIPFK	68.93	1786.91	16	1.7	894.466	84.23	284000000	4	34068	137_S1.raw	2	2	A8I748			PEAKS DB
FVEELEAVLAELR	68.93	1516.81	13	-0.1	759.414	110.03	12300000	4	43688	137_S1.raw	2	2	A8HVU5			PEAKS DB
AAALSGLDFGTMAR	68.9	1379.69	14	-0.5	690.85	71.47	16600000	4	28420	137_S1.raw	1	1	A8J223			PEAKS DB
ALGVTQAQLLALPTK	68.88	1522.91	15	-0.1	762.461	72.58	21200000	4	28852	137_S1.raw	1	1	A8J926			PEAKS DB
SSFLWDSTRPVLK	68.87	1534.81	13	0.9	768.415	67.99	21700000	4	26926	137_S1.raw	2	2	Q3HTK4			PEAKS DB
VLVHSYN(+.98)GIQSER	68.86	1501.75	13	0.9	751.884	36.09	278000000	4	12352	137_S1.raw	6	6	A8IZV1	Deamidation (NQ)	N7:Deamidation (NQ):56.34	PEAKS DB
AAIEASFGSVDEMK	68.83	1453.68	14	0.5	727.846	61.02	9230000	4	23793	137_S1.raw	2	2	A8I2E0:Q42684			PEAKS DB
GAEEGGSCVPPVPSPK	68.8	1509.71	16	0.2	755.864	44.16	17800000	4	16255	137_S1.raw	1	1	A8IB85			PEAKS DB
HVGVAVAGLAPDGR	68.71	1317.72	14	-1	440.245	43.88	10900000	4	16033	137_S1.raw	2	2	A8HP17			PEAKS DB
AMDAAGHPALLLVDGVSSIGALEFK	68.67	2481.29	25	0.7	828.106	99.46	1680000	4	39997	137_S1.raw	1	1	A8JFZ0:A8JFY9			PEAKS DB
DSPSTFESITYGDGR	68.63	1630.71	15	0.1	816.363	57.57	52000000	4	22231	137_S1.raw	1	1	A8HPN9:A8J7H7			PEAKS DB
AGSSSGPLYGPGAAVTIVPK	68.54	1827.97	20	0.1	914.994	65.73	5130000	4	25885	137_S1.raw	1	1	Q84X82			PEAKS DB
TALTMTNVGAAAPNAIASLSNQYTSGGTK	68.43	2809.39	29	1.2	937.472	80.14	32400000	4	32148	137_S1.raw	2	2	A8J9H7			PEAKS DB
SYGVNQVVVFPK	68.4	1335.72	12	-0.7	668.866	64.59	5120000	4	25353	137_S1.raw	1	1	A8I980			PEAKS DB
LPIVMPN(+.98)GFDVLTK	68.32	1543.83	14	-0.2	772.923	89.07	81300000	4	35926	137_S1.raw	3	3	A8JD75	Deamidation (NQ)	N7:Deamidation (NQ):1000.00	PEAKS DB
FADVAQAPPDPILGVSEAFK	68.3	2071.06	20	0.7	691.362	87.57	6650000	4	35322	137_S1.raw	2	2	A8I263			PEAKS DB
FGEFEVEVVDPVADYLAQLK	68.23	2267.14	20	1.2	756.72	113.21	7830000	4	44788	137_S1.raw	2	2	A8J8Z1			PEAKS DB
ELDYLDGAVSNPK	68.19	1419.69	13	1	710.852	56.49	75800000	4	21752	137_S1.raw	2	2	A8JC04			PEAKS DB
SANDYFQFLVGTR	68.09	1516.73	13	0.1	759.373	85.85	4990000	4	34607	137_S1.raw	1	1	A8JGC6			PEAKS DB
NSAVSPLVAWIYYQPK	68.08	1834.96	16	1.5	612.662	96.95	7380000	4	39005	137_S1.raw	2	2	A8I7W0			PEAKS DB
VPILLETIDDLGNNR	68.03	1680.9	15	1.3	561.31	93.89	503000000	4	37673	137_S1.raw	4	4	A8I751			PEAKS DB
RPGQASLAPPAAASK	67.98	1420.78	15	-0.8	474.6	26.78	155000000	4	7884	137_S1.raw	2	2	A8HQK6			PEAKS DB
DSGSGAIDFATDSVVLK	67.97	1680.82	17	-1.1	841.417	73.44	5540000	4	29229	137_S1.raw	1	1	A8J7S1			PEAKS DB
MAIIADEMAALESASASSLAAAATSLR	67.96	2621.3	27	0.8	874.776	120.52	7530000	4	47166	137_S1.raw	3	3	A8JHA2			PEAKS DB
ALLQLDNVEVTQSGQAFR	67.93	1988.03	18	-1.4	995.022	74.25	31300000	4	29642	137_S1.raw	3	3	A8ITL3			PEAKS DB
ADLEM(+15.99)QIESLTEELAYLK	67.85	2111.03	18	0.4	704.686	116.89	15100000	4	46031	137_S1.raw	4	4		Oxidation (M)	M5:Oxidation (M):1000.00	PEAKS DB
ASIYNAMPIEGVQK	67.83	1519.77	14	-0.2	760.892	61.21	9820000	4	23922	137_S1.raw	1	1	A8IH03			PEAKS DB
VPTYLVPATQK	67.81	1215.69	11	0.5	608.851	49.47	7430000	4	18604	137_S1.raw	1	1	A8JG03			PEAKS DB
AFGAELVLTDPAK	67.8	1330.71	13	0.3	666.364	69.36	7500000	4	27407	137_S1.raw	2	2	A8ISA9:A8ISB0			PEAKS DB
TAYVATGPGAASAASLDEQALALLLLLR	67.78	2755.51	28	-0.2	919.511	122.78	5200000	4	47887	137_S1.raw	3	3	A8JAD6			PEAKS DB
GGSISGGGYGSGGGK	67.68	1196.54	15	0	599.278	20.42	3470000	4	4754	137_S1.raw	1	1				PEAKS DB
LYDSAVAPGVLLASK	67.67	1502.83	15	-0.4	752.424	67.93	106000000	4	26976	137_S1.raw	2	2	A8J9H7			PEAKS DB
ALYGLTDAAALTDLK	67.66	1534.82	15	0.4	768.42	80.47	39300000	4	32330	137_S1.raw	2	2	A8I7W0			PEAKS DB
LAADVMDVPTLIIAR	67.63	1596.89	15	1.3	799.454	88.54	369000000	4	35722	137_S1.raw	3	3	A8J244			PEAKS DB
SGVSDATTGAGAVSDIR	67.61	1562.75	17	-0.6	782.384	43.72	10200000	4	15905	137_S1.raw	2	2	A8J470			PEAKS DB
DASSDDSAWNLVLQEEQIAR	67.56	2246.05	20	0.3	1124.03	88.27	14300000	4	35657	137_S1.raw	2	2	A8J363			PEAKS DB
SGLSLNVVQLGDTFR	67.56	1604.85	15	1.2	803.434	84.99	5810000	4	34276	137_S1.raw	1	1	A8JAD6			PEAKS DB
TQQMALVVTNAANDFPALR	67.55	2059.05	19	0.3	687.358	85.05	38100000	4	34289	137_S1.raw	2	2	A8J9H7			PEAKS DB
ANFTSLATPSQVGSGK	67.53	1563.79	16	0.2	782.902	52.02	7810000	4	19816	137_S1.raw	1	1	A8HPZ8			PEAKS DB
SLNNQFASFIDK	67.51	1382.68	12	-0.2	692.349	72.05	35100000	4	28707	137_S1.raw	2	2				PEAKS DB
IYPLELHIVHQVTEK	67.45	1818	15	0.1	910.009	64.42	506000000	4	25264	137_S1.raw	3	3	P20507:A8IT01			PEAKS DB
VLGVESTAGGTAAVLR	67.43	1499.83	16	-1.5	750.922	57.37	15500000	4	22192	137_S1.raw	1	1	A8J7H7			PEAKS DB
KVDVADPAAVASGGSSSGSGTTTAK	67.38	2220.09	25	1.3	741.037	35.63	17200000	4	12014	137_S1.raw	1	1	A8I0L7			PEAKS DB
TIVYIMDFSSCK	67.36	1405.66	12	0.1	703.838	80.74	4880000	4	32422	137_S1.raw	1	1	P31178			PEAKS DB
HVGIDTFGASAPAPTLYEK	67.33	1972.99	19	0.2	658.67	62.1	26100000	4	24287	137_S1.raw	2	2	A8IAN1			PEAKS DB
GHTNWVTAIATPLDPSSNTLLSASR	67.27	2608.32	25	2.2	870.451	84.19	4830000	4	33907	137_S1.raw	1	1	P25387:A8J8Y1			PEAKS DB
ASLNDQQEQEIFELAK	67.26	1861.91	16	-0.1	931.96	72.88	9810000	4	29059	137_S1.raw	1	1	A8IZP9			PEAKS DB
NAYEDWYTLAWVR	67.25	1685.78	13	-1.2	843.898	94.62	2620000	4	38219	137_S1.raw	1	1	A8JAD6			PEAKS DB
GAHVEGPAAAGN(+.98)GAAK	67.25	1377.66	16	-0.9	460.228	18.39	3200000	4	3837	137_S1.raw	3	3	A8HPL8	Deamidation (NQ)	N12:Deamidation (NQ):1000.00	PEAKS DB
ATDASASALLPGAR	67.23	1299.68	14	1	650.847	49.61	8360000	4	18568	137_S1.raw	1	1	A8I0U5			PEAKS DB
GVLHVEDAPLVSIDFK	67.21	1737.93	16	-0.5	580.317	77.23	10700000	4	30876	137_S1.raw	2	2	A8HP84:P50362			PEAKS DB
SFVMVDATDSDGVGR	67.16	1554.7	15	-0.7	778.356	58.08	5010000	4	22465	137_S1.raw	1	1	A8JC19			PEAKS DB
ADSHDVHGAPLGPDETAATR	67.15	2015.93	20	-1.9	672.982	30.36	155000000	4	9380	137_S1.raw	2	2	A8IAN1			PEAKS DB
ATLAAGLIQVGTLK	67.09	1354.82	14	0.1	678.417	75.66	235000000	4	30096	137_S1.raw	17	17	Q9LD42			PEAKS DB
WADGDFTTQPVLFSVR	67.09	1837.9	16	-0.9	919.956	84.93	24500000	4	34171	137_S1.raw	2	2	A8JAL9			PEAKS DB
QSPINVPQYQVLDGK	67.06	1684.88	15	2.8	843.449	63.05	408000000	4	24844	137_S1.raw	4	4	P20507:A8IT01			PEAKS DB
GPALYAPVASR	67.02	1100.6	11	-0.2	551.306	44.87	12500000	4	16525	137_S1.raw	1	1	A8JA30			PEAKS DB
TALASACSGTSAASR	66.89	1352.64	15	0.9	677.326	31.72	15200000	4	10204	137_S1.raw	1	1	A8IAT7			PEAKS DB
TGPPAVTVEDADK	66.88	1298.64	13	-0.8	650.324	36.27	39900000	4	12325	137_S1.raw	1	1	O48949			PEAKS DB
AAMGTVMMLGQTLK	66.83	1450.73	14	0.4	726.375	75.69	4410000	4	30264	137_S1.raw	1	1	A8IXP6			PEAKS DB
LEWTVPLGAEGPAALAVAVAAAEAAAAAGGGR	66.8	2887.52	32	0.7	963.514	123.73	2970000	4	48125	137_S1.raw	2	2	A8ILA8			PEAKS DB
ADQPAANYWISVVPQYR	66.8	1976.97	17	-0.3	989.494	81.69	11600000	4	32890	137_S1.raw	2	2	A8HQK6			PEAKS DB
TFTPAAANAVYVVDPSK	66.73	1749.89	17	0.5	875.955	64.15	105000000	4	25156	137_S1.raw	3	3	A8J9H7			PEAKS DB
LAEAMHAVTSGK	66.7	1213.61	12	1.3	607.814	29.69	8110000	4	9081	137_S1.raw	2	2	A8HXW8			PEAKS DB
AGQAVLLEATGANNR	66.63	1483.77	15	-0.6	742.894	48.92	3510000	4	18386	137_S1.raw	2	2	A8IGC9			PEAKS DB
GDGLEGPLIVLPPR	66.63	1431.81	14	1.8	716.913	76.96	34500000	4	30683	137_S1.raw	2	2	A8HQK6			PEAKS DB
HAPNAVLEIITNPVNSTVPIAVETLK	66.62	2739.52	26	0.9	914.18	96.21	8530000	4	38751	137_S1.raw	1	1	P93106			PEAKS DB
EAAEHTLLAYK	66.54	1244.64	11	3.5	623.33	42.06	44800000	4	14933	137_S1.raw	2	2	A8JGV6:P52908			PEAKS DB
LHPEGGVDTLEEAMNVAFDEK	66.53	2300.06	21	1.8	767.696	89.01	73500000	4	35887	137_S1.raw	2	2	A8IB85			PEAKS DB
FTASQLASLAALVR	66.48	1446.82	14	0.3	724.417	91.58	18300000	4	36987	137_S1.raw	2	2	A8J1J2			PEAKS DB
KGVDIVGMSDMGGVK	66.46	1491.74	15	0.4	498.255	56.95	5440000	4	22036	137_S1.raw	1	1	A8JG73			PEAKS DB
SLADTVISGLGSGK	66.43	1303.7	14	0.3	652.857	70.73	6110000	4	28057	137_S1.raw	1	1	A8JEF5			PEAKS DB
IVITYVEWTGAAR	66.4	1477.79	13	-0.7	739.903	74.42	57500000	4	29874	137_S1.raw	11	11	A8ITL3			PEAKS DB
VSPPVVPGWGPLPAR	66.4	1527.86	15	-0.5	764.935	73.83	39100000	4	29306	137_S1.raw	2	2	A8J363			PEAKS DB
VLDVESAAGGTAAVLR	66.36	1527.83	16	0.1	764.92	64.15	32600000	4	25235	137_S1.raw	2	2	A8HPN9			PEAKS DB
ALYATSNEPTWTLGFGPQPVDR	66.33	2419.18	22	1	807.402	83.61	63700000	4	33632	137_S1.raw	2	2	A8IT92			PEAKS DB
TIVVALPIQSK	66.33	1167.72	11	-0.1	584.869	65.4	31200000	4	25639	137_S1.raw	1	1	Q84X68			PEAKS DB
MYEYVTEELPALLR	66.28	1725.86	14	0.8	863.94	92	2110000	4	37146	137_S1.raw	1	1	A8J7F8			PEAKS DB
SGYSGASYDITLTPQGDSDR	66.28	2088.92	20	1.1	1045.47	58.7	9990000	4	22764	137_S1.raw	1	1	A8I915			PEAKS DB
YFGLSGPLQSEAVAPFR	66.24	1837.94	17	0.6	919.976	85.49	7100000	4	34485	137_S1.raw	1	1	A8JAD6			PEAKS DB
TQLAADEAAAAALAAK	66.24	1484.78	16	1.4	743.4	63.29	3190000	4	24845	137_S1.raw	1	1	A8ILA8			PEAKS DB
QISNLQQSISDAEQR	66.23	1715.84	15	-0.8	858.928	55.16	31400000	4	21217	137_S1.raw	3	3				PEAKS DB
TAFIQTEGNSAASGVQVR	66.11	1834.92	18	0.3	918.466	50.77	6500000	4	19179	137_S1.raw	2	2	A8IR73			PEAKS DB
FFYSPNPNTVASLPR	66.09	1708.86	15	1.1	855.437	70.23	7350000	4	27810	137_S1.raw	1	1	A9ZNH0			PEAKS DB
DDSYYGASDMAAIGR	66.04	1590.66	15	0.8	796.339	58.76	11800000	4	22843	137_S1.raw	1	1	A8JHA2			PEAKS DB
TVVWNGPMGVFEFPK	65.99	1706.85	15	0.1	854.432	95.51	28200000	4	38674	137_S1.raw	1	1	A8JC04			PEAKS DB
YHLHEVDEAYNK	65.98	1516.69	12	1.8	506.573	32.46	1990000000	4	10524	137_S1.raw	4	4	Q9LD42			PEAKS DB
AAASDEAATDPAVK	65.98	1315.63	14	-0.5	658.82	22.64	10000000	4	5807	137_S1.raw	1	1	A8J6R1			PEAKS DB
AGASPQVPLTDAVLTR	65.93	1594.87	16	-0.7	798.441	63.65	9630000	4	24962	137_S1.raw	1	1	A8IBX7			PEAKS DB
AAVTDATGAASSAAADAR	65.88	1575.75	18	0.7	788.882	39.53	5290000	4	14025	137_S1.raw	2	2	A8HX54			PEAKS DB
DAATGHLLWR	65.79	1138.59	10	1.4	570.302	53.95	95900000	4	20763	137_S1.raw	2	2	A8HPN9:A8J7H7			PEAKS DB
FAESVVDGTAQAVLK	65.77	1533.8	15	0.3	767.909	66.36	8820000	4	26210	137_S1.raw	1	1	O48949			PEAKS DB
GVYSSPDSVYYR	65.76	1391.64	12	-0.1	696.825	47.05	5470000	4	17556	137_S1.raw	1	1	A8HPV3			PEAKS DB
KPEGWDDIPATIADK	65.7	1654.82	15	2.4	552.615	61.46	21000000	4	24000	137_S1.raw	1	1	Q9STD3:A8HMC0			PEAKS DB
ADSAADSVALSTWQIPR	65.68	1786.88	17	-1.2	894.449	73.86	3290000	4	29362	137_S1.raw	1	1	A8I0U5			PEAKS DB
ATVDLLLGGDHPAIK	65.67	1518.84	15	0.4	760.428	64.3	2870000	4	25188	137_S1.raw	1	1	A8I263			PEAKS DB
LGADSGALEFVPK	65.64	1302.68	13	-1	652.347	66.12	56600000	4	25963	137_S1.raw	1	1	A8JH68:P18068			PEAKS DB
DSAGVMILAAQSK	65.64	1289.66	13	0.2	645.84	58.17	13200000	4	22519	137_S1.raw	1	1	A8J926			PEAKS DB
RAPDVLTVSAADALALLDGK	65.63	1995.1	20	-0.2	666.04	101.32	7630000	4	40766	137_S1.raw	2	2	A8HQC6			PEAKS DB
NLLDVITVAEADDVVGTDK	65.58	1986.02	19	1.6	663.014	95.51	168000000	4	38488	137_S1.raw	20	20	A8IZV9:A8IZU6			PEAKS DB
AVPILIGPVTFVSLSR	65.55	1668	16	0.1	835.006	99.89	7440000	4	40227	137_S1.raw	2	2	A8JH37			PEAKS DB
ATPYAGTDAVNIAAANSLAATTNPLK	65.54	2515.29	26	-0.4	839.438	76.78	3320000	4	30655	137_S1.raw	1	1	Q84X68			PEAKS DB
IGYSMISSAEK	65.52	1184.57	11	-0.3	593.294	49.67	13200000	4	18721	137_S1.raw	1	1	A8ISA9:A8ISB0			PEAKS DB
GDSGEAELLAVAHK	65.51	1395.7	14	2.9	698.859	51.64	41000000	4	19647	137_S1.raw	2	2	A8JH37			PEAKS DB
SNLLDWGPN(+.98)FQSR	65.51	1533.72	13	1	767.869	81.68	10200000	4	32839	137_S1.raw	2	2	P31178	Deamidation (NQ)	N9:Deamidation (NQ):18.53	PEAKS DB
YGDDFDGQTASLCVR	65.49	1645.7	15	1	823.86	59.85	4260000	4	23317	137_S1.raw	1	1	Q9S9E0:A8J6Y8			PEAKS DB
TASTLITTNTMK	65.48	1280.66	12	-0.4	641.339	43.27	194000000	4	15695	137_S1.raw	2	2	A8J8V9			PEAKS DB
VLVWPWNNQAQLLK	65.47	1707.95	14	0.2	854.981	91.33	9020000	4	36908	137_S1.raw	1	1	A8J363			PEAKS DB
AAALNIVPTTTGAAK	65.43	1397.79	15	-0.3	699.901	52.16	33300000	4	19866	137_S1.raw	1	1	A8HP84:P50362			PEAKS DB
VVDDTYFQYAYSDVVR	65.4	1938.9	16	0.3	970.457	79.42	13700000	4	31901	137_S1.raw	1	1	A9ZNH0			PEAKS DB
VPAVVMLTDPTPLPDADLK	65.32	1991.06	19	0.7	664.696	82.11	55900000	4	33020	137_S1.raw	2	2	A8J1J2			PEAKS DB
LLSQDGSSAPGSSFK	65.29	1479.72	15	0.6	740.868	41.2	40900000	4	14837	137_S1.raw	1	1	Q93VQ1			PEAKS DB
QAFDEAIAELDSLGEESYK	65.28	2113.97	19	0.6	705.664	95.07	8770000	4	38375	137_S1.raw	3	3	A8JGV6:P52908			PEAKS DB
ALTM(+15.99)FLVTDDGFR	65.27	1500.73	13	1.1	751.372	78.76	4670000	4	31589	137_S1.raw	1	1	A8IZV9	Oxidation (M)	M4:Oxidation (M):1000.00	PEAKS DB
AAHQAPALQWSSSLAAAAQSYADK	65.23	2442.19	24	3.5	815.074	80.26	11100000	4	32266	137_S1.raw	1	1	A8HV39			PEAKS DB
FGYEVPVDYLAK	65.23	1399.7	12	-0.9	700.858	74.53	2590000	4	29740	137_S1.raw	1	1	A8IRE2			PEAKS DB
ALRPGAVILMGK	65.22	1224.74	12	0.5	409.253	54.58	2000000	4	20885	137_S1.raw	2	2	A8J5Z0			PEAKS DB
EHAPVALGAAGAK	65.22	1190.64	13	0.4	397.888	29.05	6960000	4	8772	137_S1.raw	2	2	D5LB14:A8HYG8			PEAKS DB
YGILQGLDVFTGVR	65.2	1536.83	14	-0.2	769.422	98	13000000	4	39415	137_S1.raw	1	1	A8HPN9			PEAKS DB
VDVPPWVLPTAAVALK	65.16	1674.97	16	0.3	838.493	93.17	4980000	4	37609	137_S1.raw	1	1	A8JAD6			PEAKS DB
EGEPVDIAGITVGK	65.16	1383.72	14	-1.3	692.869	64.76	2400000	4	25422	137_S1.raw	1	1	A8JE35			PEAKS DB
TYEIFAPFK	65.14	1114.57	9	1.4	558.293	77.02	398000000	4	30926	137_S1.raw	1	1	Q6PLP6:A1KR25			PEAKS DB
AAAHQPVAVAIEADAK	65.11	1560.83	16	2.8	521.284	41.83	12600000	4	14904	137_S1.raw	2	2	A8J7T7			PEAKS DB
ALIEAGASCVHFEDQLASAK	65.11	2059	20	0.8	687.343	71.11	21400000	4	28263	137_S1.raw	2	2	A8J244			PEAKS DB
DAHTVEVTAADGSVR	65.1	1526.73	15	1	509.919	34.15	31700000	4	11289	137_S1.raw	2	2	A8HXA6			PEAKS DB
DDENVNSQPFMR	65.04	1450.61	12	0.7	726.315	45.99	186000000	4	16954	137_S1.raw	1	1	A0A218N8A3			PEAKS DB
LNANIHVIERPGGPQVIYGR	64.97	2202.2	20	-0.3	735.074	56.72	70400000	4	21817	137_S1.raw	2	2	A8HPN9:A8J7H7			PEAKS DB
DIDSFLTQDQLFTALDLLR	64.94	2223.14	19	0.8	1112.58	123.74	8220000	4	48144	137_S1.raw	2	2	A8J033			PEAKS DB
LDLLSPNHFVYLTTK	64.91	1759.95	15	0.7	880.983	79.54	43900000	4	31954	137_S1.raw	2	2	A8ITL3			PEAKS DB
GNPTVEADVYTR	64.88	1320.63	12	2.4	661.324	40.1	136000000	4	14253	137_S1.raw	1	1	A8JH98			PEAKS DB
AGVSGAVVVLGYSWK	64.86	1491.81	15	2.1	746.913	81.23	24100000	4	32190	137_S1.raw	5	5	A8IAA8:A8IAB5			PEAKS DB
DLSGAAGSSLFLAAEYSIVK	64.86	1998.03	20	-0.3	1000.02	99.89	39100000	4	40458	137_S1.raw	12	12	Q6PLP6:A1KR25			PEAKS DB
SLN(+.98)NQFASFIDK	64.85	1383.67	12	-0.7	692.84	75.39	3330000	4	30124	137_S1.raw	1	1		Deamidation (NQ)	N3:Deamidation (NQ):14.02	PEAKS DB
HTGVMVGMGQK	64.84	1143.55	11	0.5	572.784	29.19	7840000	4	8965	137_S1.raw	2	2	P53498:A8JAV1			PEAKS DB
VHYETTGPEIWSATDGK	64.75	1889.88	17	1.2	630.968	53.96	10700000	4	20608	137_S1.raw	2	2	A8ISA9:A8ISB0			PEAKS DB
DVAATMYVAEWTPEK	64.73	1709.8	15	-1.6	855.904	76.17	3790000	4	30472	137_S1.raw	1	1	A8I5J8			PEAKS DB
NVFGIIIDDEIMR	64.73	1533.79	13	0.7	767.901	96.77	6490000	4	38998	137_S1.raw	1	1	A8I775			PEAKS DB
QQMPITSQTFVAGK	64.69	1534.78	14	0	768.398	54.58	60900000	4	20918	137_S1.raw	2	2	A1IVY2			PEAKS DB
SYVNDVAEFENR	64.68	1441.65	12	-0.4	721.831	59.47	4380000	4	23054	137_S1.raw	1	1	A8J7T7			PEAKS DB
SGGASATAVASAIEDAALN(+.98)GK	64.65	1860.91	21	0.1	931.461	78.48	23500000	4	31446	137_S1.raw	3	3	A8J7H7	Deamidation (NQ)	N19:Deamidation (NQ):1000.00	PEAKS DB
VGTNVQALYVPR	64.62	1315.72	12	0.8	658.87	54.78	43900000	4	20922	137_S1.raw	2	2	Q84X68			PEAKS DB
EYLPIAGLPEFNR	64.61	1517.79	13	0	759.901	83.76	7400000	4	33697	137_S1.raw	1	1	A8J129			PEAKS DB
TYAAAAASLQGK	64.6	1150.6	12	-0.9	576.306	37.06	116000000	4	12716	137_S1.raw	2	2	A8J9H7			PEAKS DB
GMMPGIQDMLER	64.6	1376.62	12	-0.1	689.32	78.42	37600000	4	31381	137_S1.raw	1	1	Q9S9E0:A8J6Y8			PEAKS DB
HEDVEAFTIPLYTAAGDEM(+15.99)K	64.56	2252.03	20	0.3	751.684	75.21	13700000	4	30095	137_S1.raw	2	2	A8IAB5	Oxidation (M)	M19:Oxidation (M):1000.00	PEAKS DB
VALYM(+15.99)SESDGVLDLK	64.56	1654.81	15	0.6	828.414	68.33	9940000	4	26991	137_S1.raw	1	1	A8IAA8	Oxidation (M)	M5:Oxidation (M):1000.00	PEAKS DB
AAVDPYLYLSGK	64.55	1295.68	12	1.4	648.846	68.46	454000000	4	27236	137_S1.raw	1	1	Q6PLP6:A1KR25			PEAKS DB
AYLTDLGDVDAAGFAK	64.54	1625.79	16	-1.6	813.903	74.53	2800000	4	29765	137_S1.raw	1	1	A8J3X4			PEAKS DB
SNLLDWGPNFQSR	64.52	1532.74	13	2.2	767.378	78.82	193000000	4	31576	137_S1.raw	1	1	P31178			PEAKS DB
HGITTPVIHR	64.49	1129.64	10	0	377.553	29.84	7670000	4	9161	137_S1.raw	1	1	A8ILN4			PEAKS DB
FLPVIVNTATGAVTDNNSGK	64.49	2017.05	20	-0.7	1009.53	72.02	74800000	4	28616	137_S1.raw	2	2	A8ITL3			PEAKS DB
DTNALLLAGSANTAPAYK	64.46	1789.92	18	-0.4	895.967	62.57	19800000	4	24532	137_S1.raw	2	2	Q84X68			PEAKS DB
RLTVSEHGR	64.46	1053.57	9	1.2	352.197	17	1800000	4	3263	137_S1.raw	1	1	A8JGJ0			PEAKS DB
QNTLLDVVAINDSGGVK	64.45	1741.92	17	-1	871.967	75.39	7600000	4	30120	137_S1.raw	1	1	A8HP84:P50362			PEAKS DB
SGGGGGGGLGSGGSIR	64.39	1231.59	16	-2.4	616.801	25.96	80100000	4	7400	137_S1.raw	1	1				PEAKS DB
AAQTALTVGSTAWAPMATGTAK	64.33	2104.06	22	0.6	702.362	69	2880000	4	27293	137_S1.raw	2	2	Q84X68			PEAKS DB
VPTSSSSVDVLR	64.33	1245.66	12	0	623.836	43.62	11000000	4	15842	137_S1.raw	1	1	A8I011			PEAKS DB
GSYVLAAADYSR	64.32	1271.61	12	0.6	636.815	52.45	2680000	4	19971	137_S1.raw	1	1	A8J8N4			PEAKS DB
VDYLAEAIVDSVR	64.31	1448.75	13	0.8	725.383	88.3	8790000	4	35571	137_S1.raw	2	2	A8I263			PEAKS DB
IVPGGAAYAGNR	64.3	1144.6	12	0.5	573.307	31.07	279000000	4	9701	137_S1.raw	1	1	A8IB85			PEAKS DB
MPVPAPQAN(+.98)SLAEVQTITAK	64.29	2066.07	20	0.8	1034.04	67.28	25800000	4	26560	137_S1.raw	4	4	A8ITL3	Deamidation (NQ)	N9:Deamidation (NQ):11.10	PEAKS DB
DLDGSLIGGGDPSAK	64.25	1400.68	15	0.2	701.347	53.34	159000000	4	20424	137_S1.raw	2	2	A8ITL3			PEAKS DB
VDLLNQEIEFLK	64.25	1459.79	12	0.6	730.904	88.23	11000000	4	35564	137_S1.raw	1	1				PEAKS DB
VDMANYGFYLQSMR	64.22	1693.76	14	0.2	847.887	80.59	10600000	4	32369	137_S1.raw	1	1	A8ITT3			PEAKS DB
NAVVGDLSAMNPGGVR	64.13	1555.78	16	-0.6	778.896	61.4	10200000	4	23934	137_S1.raw	1	1	A8JFK4			PEAKS DB
GLPVDALFEDVNILDTK	64.11	1857.97	17	0	929.993	105.59	50900000	4	42201	137_S1.raw	2	2	A8ITL3			PEAKS DB
HAFGDQYK	64.11	964.44	8	-1.1	483.227	22.39	24200000	4	5624	137_S1.raw	1	1	A8J9S7			PEAKS DB
AAVPSGASTGVHEAVELR	64.09	1749.9	18	-0.1	584.308	45.47	189000000	4	16683	137_S1.raw	4	4	A8JH98			PEAKS DB
AADEIFISDGSK	64.07	1251.6	12	1	626.807	51.89	20900000	4	19761	137_S1.raw	1	1	A8IW39			PEAKS DB
QLGLSGGTAVTDDR	64.04	1388.69	14	0.7	695.352	44.09	6970000	4	16165	137_S1.raw	1	1	A8HMN0			PEAKS DB
SIIHIIDDVIVSTK	64.03	1551.89	14	-0.1	776.951	90.64	6940000	4	36380	137_S1.raw	2	2	A8J926			PEAKS DB
IYDAPVGGTLLR	64.03	1273.7	12	-1.8	637.858	61.54	130000000	4	23936	137_S1.raw	1	1	A8J9H7			PEAKS DB
FINLFDVPVGDTK	64.03	1463.77	13	0.6	732.891	87.93	38900000	4	35523	137_S1.raw	1	1	A8IB85			PEAKS DB
TAAVGLVLLPGAAPAADVAETALAQITSSTLLGGYEATR	64.03	3739	39	0	1247.34	133.2	1120000	4	50818	137_S1.raw	1	1	A8JCW5			PEAKS DB
TCEGGVAGYGSR	64.03	1155.5	12	1.1	578.757	27.77	3780000	4	8186	137_S1.raw	1	1	A8JHR5			PEAKS DB
VVLAPELLVPSTDPK	64	1576.91	15	0.9	789.462	77.31	51300000	4	30927	137_S1.raw	2	2	A8HQK6			PEAKS DB
SENPGIAFGEVGK	64	1303.64	13	-0.8	652.827	54.25	6720000	4	20815	137_S1.raw	1	1	A8HXE1			PEAKS DB
FGPVEEQIWDSGLMEK	63.99	1863.87	16	-0.1	932.943	83.25	5170000	4	33517	137_S1.raw	1	1	A8IXP6			PEAKS DB
AAEAYAQAIVAQDPN(+.98)SATGK	63.98	1975.95	20	1.6	659.658	53.98	11400000	4	20599	137_S1.raw	3	3	P31178	Deamidation (NQ)	N15:Deamidation (NQ):32.97	PEAKS DB
KPEGWDDIPATIADKDAK	63.97	1968.98	18	0.3	657.334	56.28	8920000	4	21724	137_S1.raw	1	1	Q9STD3:A8HMC0			PEAKS DB
FDDQTHGFVAAR	63.96	1362.63	12	-0.2	682.323	37.22	21900000	4	12918	137_S1.raw	2	2	A8J3U6			PEAKS DB
AAGGDSPASELSK	63.92	1188.56	13	0.6	595.289	29.71	22900000	4	9207	137_S1.raw	1	1	A8JBH6			PEAKS DB
LLMGPGPANAYPR	63.9	1355.7	13	0.8	678.859	55.13	8630000	4	21205	137_S1.raw	1	1	A8JFJ2			PEAKS DB
VVYPDEEYLLPK	63.88	1463.75	12	0.7	732.885	69.03	22200000	4	27301	137_S1.raw	1	1	A8J0H9			PEAKS DB
YGLHEVDEGATK	63.87	1317.62	12	-0.2	659.817	32.25	393000000	4	10461	137_S1.raw	2	2	A8IYA1			PEAKS DB
TDVNLDDDGWTFVIGNLR	63.85	2048.98	18	1.2	1025.5	98.85	3540000	4	39731	137_S1.raw	2	2	Q9LD15			PEAKS DB
HQAAVAELEEK	63.8	1223.61	11	-0.2	612.814	28.84	15200000	4	8727	137_S1.raw	2	2	A8IVU0			PEAKS DB
ATAGDTHLGGEDFDER	63.72	1689.72	16	-0.3	845.869	37.56	61400000	4	13066	137_S1.raw	2	2	A8JEU4			PEAKS DB
YDSTLGTFAADVK	63.7	1386.67	13	-0.2	694.341	63.56	15800000	4	24949	137_S1.raw	1	1	A8HP84:P50362			PEAKS DB
DVLQDVTLVAVSR	63.69	1413.78	13	0.4	707.899	82.73	2340000	4	33298	137_S1.raw	1	1	A8IXM4			PEAKS DB
DGYHGSIQDQIQSAADTLSALLLTK	63.68	2644.33	25	0.3	882.452	120.13	16200000	4	47067	137_S1.raw	3	3	A8J4W9			PEAKS DB
NQELLTAIAAGNYEK	63.68	1633.83	15	-0.5	817.922	68.04	8680000	4	26938	137_S1.raw	2	2	A8IHL6			PEAKS DB
LVHDQELSVEER	63.64	1452.72	12	0.2	727.368	34.07	153000000	4	11243	137_S1.raw	2	2	A8JGV6:P52908			PEAKS DB
HIADLAGNSK	63.64	1024.53	10	-0.5	513.272	21.44	118000000	4	5275	137_S1.raw	1	1	A8JH98			PEAKS DB
AVSMNPTEGLMR	63.62	1304.62	12	0.5	653.318	56.69	18700000	4	21881	137_S1.raw	1	1	P06541:A0A218N9A0			PEAKS DB
APEQVVLYFN(+.98)AYR	63.56	1569.78	13	0.4	785.899	80.05	4830000	4	32076	137_S1.raw	2	2	A8I7W0	Deamidation (NQ)	N10:Deamidation (NQ):129.72	PEAKS DB
TVEAEAAHGTVTR	63.55	1340.67	13	-1.5	671.341	21.72	49900000	4	5294	137_S1.raw	2	2	A8J9S7			PEAKS DB
FSYVLMTSTGQLSTIR	63.54	1802.92	16	2	902.471	77.88	2580000	4	31150	137_S1.raw	1	1	A8I5C7			PEAKS DB
ALYSNPPTHGAR	63.53	1282.64	12	0.4	642.328	25.64	48400000	4	7244	137_S1.raw	2	2	A8I263			PEAKS DB
AFEYEDGFTAFER	63.52	1580.68	13	0.1	791.346	75.84	24500000	4	30315	137_S1.raw	1	1	A8HVU5			PEAKS DB
VVVHAFNGIQSER	63.52	1454.76	13	-0.6	728.388	43.45	297000	4	15818	137_S1.raw	1	1	A8JII2:Q93VQ1			PEAKS DB
TMTLLN(+.98)GAGAGAAEGSASR	63.5	1734.82	19	0.7	868.418	51.58	9120000	4	19567	137_S1.raw	2	2	A8J3U1	Deamidation (NQ)	N6:Deamidation (NQ):1000.00	PEAKS DB
EYLTIEGLDAFR	63.48	1425.71	12	0.4	713.865	85.36	3280000	4	34414	137_S1.raw	1	1	A8I263			PEAKS DB
TVEVN(+.98)NTDAEGR	63.46	1304.58	12	0.9	653.3	23.53	8410000	4	6231	137_S1.raw	1	1	A8JCW5	Deamidation (NQ)	N5:Deamidation (NQ):11.06	PEAKS DB
ANRPDVLAQLPFLR	63.46	1608.91	14	0.8	537.311	82.26	14300000	4	33058	137_S1.raw	2	2	A8J363			PEAKS DB
FLPVIVNTATGAVTDN(+.98)NSGK	63.45	2018.03	20	1	673.685	72.85	46800000	4	29020	137_S1.raw	2	2	A8ITL3	Deamidation (NQ)	N16:Deamidation (NQ):12.28	PEAKS DB
ALATAAVIVPNLYK	63.45	1442.85	14	0.1	722.432	73.29	13500000	4	29214	137_S1.raw	1	1	Q84X68			PEAKS DB
GFVEVLAASQSSANK	63.45	1506.77	15	-0.1	754.391	62.07	1200000	4	24227	137_S1.raw	1	1	Q9LLL6			PEAKS DB
VHTILISTQHNPDVTNEK	63.44	2045.05	18	1.8	512.272	39.6	83300000	4	13995	137_S1.raw	3	3	A8HYU5			PEAKS DB
ANDSIMLDIETGK	63.43	1405.68	13	1.3	703.846	67.31	1760000	4	26570	137_S1.raw	1	1	A8IMP6			PEAKS DB
QSNAVLLAAIGGYK	63.43	1403.78	14	-0.2	702.896	73.71	2330000	4	29325	137_S1.raw	1	1	A8I7N4:A8I7N8			PEAKS DB
TSDN(+.98)AVADKIDGK	63.42	1333.64	13	-0.4	667.825	28.41	5200000	4	8485	137_S1.raw	2	2	A8I7W0	Deamidation (NQ)	N4:Deamidation (NQ):1000.00	PEAKS DB
VHADQLDAHDR	63.42	1275.6	11	1.2	426.206	18.53	70800000	4	3900	137_S1.raw	2	2	A8IDS0			PEAKS DB
ISATSIFFESLPYK	63.42	1601.83	14	-0.2	801.924	92.29	3290000	4	37261	137_S1.raw	1	1	A8JFK4			PEAKS DB
PIVFFDITADGAPVGR	63.41	1673.88	16	-0.2	837.946	89.81	4370000	4	36299	137_S1.raw	2	2	A8JD64			PEAKS DB
EAGDPTDIMGTFGGAGR	63.38	1650.73	17	-0.3	826.372	68.64	29200000	4	27184	137_S1.raw	1	1	A8JII2:Q93VQ1			PEAKS DB
AADLTYWEGAAR	63.34	1322.63	12	-0.9	662.319	61.43	7480000	4	23897	137_S1.raw	1	1	A8J914:A2PZC3			PEAKS DB
AGVKPDVILMGTGSELELATAAAGILEK	63.34	2753.49	28	1.6	918.838	104.42	16500000	4	41838	137_S1.raw	3	3	A8IAN1			PEAKS DB
FVYLPSGQGLPVSGR	63.34	1575.84	15	0.7	788.928	67.96	73500000	4	26885	137_S1.raw	2	2	A8ITL3			PEAKS DB
SQYEQLAEQNRK	63.34	1492.73	12	0	747.371	27.79	111000000	4	8272	137_S1.raw	2	2				PEAKS DB
DKDIPTFVVGVNEGDYK	63.33	1894.93	17	1.4	632.652	65.67	9000000	4	25858	137_S1.raw	2	2	A8HP84:P50362			PEAKS DB
WTGSPSDGNYVPQLGR	63.3	1732.82	16	-0.4	867.415	59.44	6760000	4	23115	137_S1.raw	1	1	A8IAA9			PEAKS DB
ASYSTVSLPSGHNVLYGNR	63.3	2021	19	0.8	674.673	57.14	12100000	4	22140	137_S1.raw	2	2	A8IR73			PEAKS DB
LAGAAELAQIASSDK	63.3	1443.76	15	-0.4	722.885	64.39	37200000	4	25325	137_S1.raw	1	1	A8IZP9			PEAKS DB
AVPLPTLTPSATFGK	63.29	1498.84	15	-0.8	750.426	72.26	19700000	4	28746	137_S1.raw	1	1	A8J5B8			PEAKS DB
ADMWATIQLDTAPGVFESSR	63.28	2194.04	20	0.6	732.353	91.61	17100000	4	37001	137_S1.raw	5	5	A8J9H7			PEAKS DB
AFNLPGVHYQTLAGAR	63.28	1713.89	16	1.3	572.306	65.11	16400000	4	25663	137_S1.raw	1	1	A9ZNH0			PEAKS DB
ALIGAAGNTLTAAGFSDYSNLLGVPR	63.26	2548.33	26	1.4	850.451	95.34	13800000	4	38441	137_S1.raw	2	2	A8J1J2			PEAKS DB
RFEEYMYGTSPR	63.26	1534.69	12	2	512.571	46.26	23700000	4	17141	137_S1.raw	2	2	A8IRK4			PEAKS DB
AQAVFDQEFQEITLSK	63.25	1852.92	16	-0.5	927.467	78.45	22100000	4	31433	137_S1.raw	1	1	Q9FNS2:Q9FE86			PEAKS DB
ADPTWLTANLPALTTLVR	63.24	1952.07	18	1.4	651.699	104.57	6150000	4	41839	137_S1.raw	2	2	A8JHA2			PEAKS DB
RPAANVDPYTVAR	63.22	1428.75	13	1.6	477.257	35.52	26900000	4	11925	137_S1.raw	2	2	Q42689:A8IVZ9			PEAKS DB
TAGPDFGPNAPPATVFLPNDEAFK	63.22	2472.2	24	-0.1	825.073	83.64	9230000	4	33700	137_S1.raw	2	2	A8J926			PEAKS DB
DPDNTVTTQDTTGK	63.21	1491.67	14	-0.8	746.841	21.12	5980000	4	5134	137_S1.raw	1	1	A8INF1			PEAKS DB
LGLAGAADELPASADFVR	63.2	1771.91	18	0.1	886.963	77.67	7690000	4	31110	137_S1.raw	1	1	A8IAJ7			PEAKS DB
DSNVIEAWDSDGNAATTDVVYK	63.18	2369.07	22	0.9	1185.54	74.01	49500000	4	29488	137_S1.raw	3	3	A8IT92			PEAKS DB
AGNYAANTVIQR	63.16	1276.65	12	1.2	639.334	36.09	5960000	4	12261	137_S1.raw	1	1	A8IXD1			PEAKS DB
VVVGQDALMATPAASALIR	63.12	1882.03	19	-0.5	942.024	78.36	12200000	4	31394	137_S1.raw	2	2	A8J8Z1			PEAKS DB
LSGWSAPATLTPEK	63.09	1456.76	14	0.7	729.386	60.4	278000000	4	23596	137_S1.raw	1	1	P31178			PEAKS DB
TILAGPTVVNIIDSVLLSR	63.06	1980.16	19	0.1	661.061	126.38	10600000	4	48961	137_S1.raw	2	2	A8J926			PEAKS DB
ANSDLFTGQLEMAAGGIK	63.05	1821.89	18	0.2	911.954	78.82	2350000	4	31518	137_S1.raw	1	1	A8JDG4			PEAKS DB
ALVGAVEQTIAFAK	63.05	1416.8	14	1.3	709.407	78.06	3220000	4	31254	137_S1.raw	1	1	A8I0U5			PEAKS DB
MIAPLFETLSNDYAGK	63.02	1768.87	16	-0.7	885.442	90.58	24100000	4	36501	137_S1.raw	2	2	A8IZR5:P80028			PEAKS DB
GDWTKPEVAAAAGK	63	1399.71	14	-0.5	700.862	37.77	20500000	4	13034	137_S1.raw	2	2	A8J3U6			PEAKS DB
NQAETMVYQTEK	63	1440.66	12	-0.8	721.335	37.09	14100000	4	12733	137_S1.raw	1	1	Q39603:A8HYV3			PEAKS DB
GLDAGLDTASGSGTVAAIK	62.98	1702.87	19	-0.4	852.444	56.2	3130000	4	21672	137_S1.raw	1	1	A8JDG4			PEAKS DB
ANEPALWPVLYDPDAPLGSR	62.98	2180.09	20	0.4	727.704	92.81	13500000	4	37472	137_S1.raw	2	2	A8JF44:A8JF43:A8JF41			PEAKS DB
LAAGGDVFGPLIR	62.97	1284.72	13	0.6	643.367	76.41	3290000	4	30499	137_S1.raw	1	1	A8HPV3			PEAKS DB
FFAISAPLATVFDNTGK	62.94	1797.93	17	0.6	899.973	98.68	9110000	4	39730	137_S1.raw	2	2	Q9STD3:A8HMC0			PEAKS DB
PNPIVFFDITADGAPVGR	62.91	1884.97	18	-0.1	629.332	93.62	1670000000	4	37829	137_S1.raw	8	8	A8JD64			PEAKS DB
DDLFNTNAGIVK	62.9	1305.66	12	-0.9	653.835	62.31	23800000	4	24339	137_S1.raw	1	1	P93106			PEAKS DB
TAFIAGYGDVGK	62.88	1197.6	12	0.8	599.809	54.68	3850000	4	20947	137_S1.raw	1	1	A8IXE0			PEAKS DB
YGQIINPLTGK	62.87	1202.67	11	-0.2	602.34	61.57	9980000	4	24065	137_S1.raw	1	1	A8J8I0			PEAKS DB
AAAAELTLAAYK	62.87	1191.65	12	-0.1	596.832	56.83	24600000	4	22077	137_S1.raw	1	1	Q7X7A7			PEAKS DB
NPIYEIWDPANPTQLMR	62.87	2057	17	0.5	1029.51	91.21	8030000	4	36798	137_S1.raw	2	2	A8JF44:A8JF43:A8JF41			PEAKS DB
MDADVLTIENSR	62.87	1362.64	12	0.9	682.33	57.66	21500000	4	22323	137_S1.raw	1	1	A8JH37			PEAKS DB
APAGGCGSAQAMVSFK	62.87	1480.68	16	0.1	741.347	53.89	12500000	4	20559	137_S1.raw	2	2	A8I751			PEAKS DB
TVLIMELINNIAK	62.85	1470.85	13	0.6	736.432	111.4	2000000	4	44237	137_S1.raw	1	1	P06541:A0A218N9A0			PEAKS DB
EVATNSELVQSGK	62.84	1360.68	13	-0.3	681.349	30.12	9550000	4	9306	137_S1.raw	1	1				PEAKS DB
HANLYANDK	62.79	1044.5	9	-0.1	523.257	18.3	5590000	4	3818	137_S1.raw	1	1	A8IT92			PEAKS DB
ILTANLWSAELAK	62.79	1428.8	13	-0.1	715.406	77.91	3630000	4	31181	137_S1.raw	1	1	A8J914:A2PZC3			PEAKS DB
AVENIN(+.98)AIIAPALK	62.77	1436.82	14	1	719.42	78.91	8740000	4	31655	137_S1.raw	4	4	A8JH98	Deamidation (NQ)	N6:Deamidation (NQ):39.76	PEAKS DB
GGGDLLWTYSVGADK	62.74	1537.74	15	1	769.879	74.01	1580000	4	29463	137_S1.raw	1	1	A8HRA8			PEAKS DB
YGILQALDVFTGVR	62.74	1550.85	14	-0.2	776.43	109.78	9690000	4	43643	137_S1.raw	1	1	A8J7H7			PEAKS DB
FVENGGLVVLLGGK	62.73	1400.8	14	-0.1	701.409	82.32	7100000	4	33048	137_S1.raw	1	1	A8IAB5			PEAKS DB
TPFGQVPVLEFEDGSMLAQSGAIDR	62.71	2663.29	25	0.8	888.771	95.51	5480000	4	38553	137_S1.raw	2	2	A8JBB4			PEAKS DB
SSGSAEPVTTDITSK	62.7	1478.71	15	-0.8	740.362	34.79	10400000	4	11715	137_S1.raw	1	1	Q2VA40			PEAKS DB
ATVENNLDYVPPMGK	62.67	1646.8	15	0.6	824.406	57.46	7330000	4	22196	137_S1.raw	1	1	A8I5J8			PEAKS DB
FVGESDAPLALSSGR	62.66	1504.75	15	-0.5	753.383	58.49	13900000	4	22713	137_S1.raw	1	1	A8IDS0			PEAKS DB
VMGDALVLPN(+.98)GK	62.63	1213.64	12	0.6	607.826	60.96	22600000	4	23726	137_S1.raw	2	2	A8JF44:A8JF43:A8JF41	Deamidation (NQ)	N10:Deamidation (NQ):1000.00	PEAKS DB
YEGLNSPYLYPR	62.63	1470.71	12	-0.2	736.364	63.38	8900000	4	24884	137_S1.raw	1	1	A8J146			PEAKS DB
NPTDGGLYAPLWAGFNK	62.63	1819.89	17	1.3	910.953	87.4	2050000	4	35246	137_S1.raw	1	1	A8I0U5			PEAKS DB
YGEIMDPMAAK	62.62	1224.55	11	0.5	613.284	57.26	24800000	4	22130	137_S1.raw	1	1	A8JF44:A8JF43:A8JF41			PEAKS DB
VLVHAYN(+.98)GIQSER	62.62	1485.76	13	0.7	496.26	38.54	773000000	4	13468	137_S1.raw	6	6	P31178	Deamidation (NQ)	N7:Deamidation (NQ):49.37	PEAKS DB
APFIDFPVNTK	62.55	1247.65	11	1.3	624.836	72.37	28300000	4	28825	137_S1.raw	1	1	A8J0H9			PEAKS DB
LGDSLAEQAAAK	62.54	1172.6	12	-0.4	587.309	35.18	256000000	4	11769	137_S1.raw	1	1	A8JEL5			PEAKS DB
VLIGGADTESGQK	62.53	1273.65	13	0.1	637.833	32.6	35300000	4	10576	137_S1.raw	2	2	A8J914:A2PZC3			PEAKS DB
AVENINAIIAPALK	62.53	1435.84	14	0.9	718.928	73.98	75800000	4	29500	137_S1.raw	3	3	A8JH98			PEAKS DB
NKQPWTATSNK	62.48	1273.64	11	0.3	425.555	22.01	372000000	4	5382	137_S1.raw	2	2	A8IZV9			PEAKS DB
AYGVLTEDGISLR	62.47	1392.72	13	0.2	697.37	67.99	25700000	4	26925	137_S1.raw	2	2	Q9FNS2:Q9FE86			PEAKS DB
VVLAQGEAAEQMR	62.43	1400.71	13	1.6	701.362	42.22	44100000	4	15190	137_S1.raw	1	1	A8JII2:Q93VQ1			PEAKS DB
ATGAQAYYFSYR	62.42	1396.64	12	1.2	699.329	57.23	190000000	4	22127	137_S1.raw	2	2	P31178:A8JII2:Q93VQ1			PEAKS DB
AAVDGPLGGNDAAR	62.39	1282.63	14	-2.2	642.319	35.1	34900000	4	11765	137_S1.raw	1	1	A8IR65			PEAKS DB
LNPALSILDVLGPWR	62.38	1662.95	15	-0.7	832.48	115.77	31200000	4	45566	137_S1.raw	2	2	A8J1J2			PEAKS DB
INLDGEMYGLYDLAK	62.38	1713.83	15	0.2	857.922	87.62	14300000	4	35343	137_S1.raw	1	1	A8J363			PEAKS DB
TGSIYLLQNELLWR	62.36	1704.92	14	-0.3	853.467	93.11	3470000	4	37586	137_S1.raw	1	1	A8JBF1			PEAKS DB
TGPPAVTVEDADKLK	62.34	1539.81	15	1.2	514.279	45.71	16600000	4	16903	137_S1.raw	2	2	O48949			PEAKS DB
PIVTGPDTNFFMAGK	62.33	1593.79	15	-1.1	797.899	73.95	57300000	4	29398	137_S1.raw	1	1	A8J9H7			PEAKS DB
VDPAGYYVGYK	62.29	1230.59	11	2.3	616.305	51.67	5620000	4	19568	137_S1.raw	1	1	A8IRE2			PEAKS DB
QDGPGSSPLLVPR	62.29	1321.7	13	0.3	661.857	52.45	2930000	4	20009	137_S1.raw	1	1	A8IXP6			PEAKS DB
TTELEQQIAAAQEAVTK	62.21	1829.94	17	1	915.977	76.26	2980000	4	30498	137_S1.raw	2	2	A8JG58			PEAKS DB
AGLSADMLATDLAEYLVR	62.21	1907.97	18	0.9	954.991	111.33	1790000	4	44227	137_S1.raw	2	2	P22675			PEAKS DB
MYDLAASPAEILAADGATPTK	62.2	2105.03	21	0	1053.52	81.36	21200000	4	32682	137_S1.raw	2	2	Q84X68			PEAKS DB
KVSPPVVPGWGPLPAR	62.19	1655.95	16	1.8	552.992	66.03	6960000	4	25977	137_S1.raw	2	2	A8J363			PEAKS DB
GAGHMVPETNPR	62.19	1264.6	12	-0.4	633.306	22.53	11400000	4	5759	137_S1.raw	2	2	A8JHZ9			PEAKS DB
GVVLNTASPIYK	62.16	1260.71	12	0.2	631.361	53.32	51800000	4	20297	137_S1.raw	1	1	Q84X68			PEAKS DB
AAGSASSQLPVGPR	62.15	1296.68	14	-0.5	649.346	37.09	62800000	4	12667	137_S1.raw	1	1	A8J8E0			PEAKS DB
RVTIAHSDDAR	62.14	1239.63	11	-0.8	414.218	17.18	98400000	4	3417	137_S1.raw	2	2	A8ITL3			PEAKS DB
YFPPAEFVFGGGAK	62.1	1485.73	14	-0.3	743.872	85.17	2200000	4	34316	137_S1.raw	1	1	A8HNI9			PEAKS DB
TFAEEVNAAFR	62.1	1253.6	11	1	627.81	70.31	11400000	4	27927	137_S1.raw	1	1	A8HP84:P50362			PEAKS DB
EAEAALAADPAANK	62.09	1340.66	14	0.7	671.336	33.58	37100000	4	11063	137_S1.raw	1	1	A8J129			PEAKS DB
GYDATTHFETTVDDVLDMYR	62.09	2348.03	20	-0.2	783.683	95.58	8220000	4	38607	137_S1.raw	2	2	A8J146			PEAKS DB
DEYGDSTDPMGGAGPISGDK	62.07	1967.81	20	1.8	984.912	50.94	16300000	4	19228	137_S1.raw	1	1	A8J363			PEAKS DB
EGLYDAVALPYK	62.06	1337.69	12	-0.7	669.85	70.79	3460000	4	28151	137_S1.raw	1	1	A8J3U1			PEAKS DB
VTEAPLIVGTGLGK	62.05	1353.79	14	-1.1	677.9	63.48	7640000	4	24922	137_S1.raw	1	1	A8JHA2			PEAKS DB
GVDIVGMSDMGGVK	62	1363.65	14	-1.3	682.83	64.67	24000000	4	25355	137_S1.raw	1	1	A8JG73			PEAKS DB
AITGVYVQPK	61.99	1074.61	10	2.2	538.312	39.68	1820000000	4	14487	137_S1.raw	1	1	A8HP37:A8HP36:Q3HTK5			PEAKS DB
SYPALGGIYTSGDVIFPK	61.98	1883.97	18	0.3	942.991	83.67	41600000	4	33646	137_S1.raw	2	2	A8JD75			PEAKS DB
VSTLIGYGSPNK	61.97	1234.66	12	0.5	618.335	46.4	47400000	4	17267	137_S1.raw	1	1	A8IAN1			PEAKS DB
VTDLGITAVQLDGK	61.96	1428.78	14	-2.5	715.397	64.62	48500000	4	25391	137_S1.raw	2	2	A8IA98			PEAKS DB
TLDAALLPALSADLK	61.94	1510.86	15	1	756.438	88.19	1520000	4	35539	137_S1.raw	1	1	A8HP90			PEAKS DB
DDNMIVVNVGAGGPELEAER	61.93	2083.98	20	0.5	1043	72.97	28800000	4	29058	137_S1.raw	3	3	A8IZV1			PEAKS DB
TTLQVFEAFIGLIR	61.92	1606.91	14	0.7	804.462	123.76	1000000	4	48172	137_S1.raw	1	1	A8I0U5			PEAKS DB
EQLTPEQTTAAAATASLLALPAAK	61.89	2366.27	24	0.4	789.764	87.78	5170000	4	35398	137_S1.raw	2	2	A8J033			PEAKS DB
NYWVHWDSVFR	61.88	1507.7	11	0.1	754.857	81.48	38100000	4	32709	137_S1.raw	2	2	A8ITL3			PEAKS DB
YADIVTTTTHK	61.87	1248.63	11	1	625.325	31.72	55800000	4	10217	137_S1.raw	2	2	A8JFK4			PEAKS DB
AAELEAVGSAVCAK	61.87	1317.66	14	0.9	659.838	53.34	1840000	4	20353	137_S1.raw	1	1	A8J5B8			PEAKS DB
DNLTLWTSEMQDDDKNR	61.86	2079.92	17	0.1	694.313	66.96	12000000	4	26367	137_S1.raw	2	2	Q7X7A7			PEAKS DB
TMLPVEMWIN(+.98)SLAR	61.85	1660.83	14	0.6	831.424	96.06	2830000	4	38752	137_S1.raw	1	1	A8IB85	Deamidation (NQ)	N10:Deamidation (NQ):1000.00	PEAKS DB
QAGMTQFGSGWAWLNADK	61.84	1966.9	18	1.5	984.458	87.14	2680000	4	35164	137_S1.raw	2	2	Q42683:A8IGH1			PEAKS DB
DVTADTWTSPFLAVTN(+.98)GLGGGVR	61.83	2334.15	23	0.8	1168.08	95.58	7550000	4	38608	137_S1.raw	5	5	A8JII2	Deamidation (NQ)	N16:Deamidation (NQ):1000.00	PEAKS DB
AVDNSSTVVGLR	61.82	1216.64	12	0.6	609.328	39.57	13900000	4	14216	137_S1.raw	1	1	A8HP17			PEAKS DB
LDTGNYSWGSEAVTR	61.81	1654.76	15	0.4	828.387	56.92	4490000	4	22011	137_S1.raw	1	1	A8HVQ1			PEAKS DB
AGVAGETAFLSWR	61.8	1363.69	13	0.5	682.852	76.08	4190000	4	30432	137_S1.raw	1	1	A8J2K8			PEAKS DB
GPGGIQVGATVPSTVAR	61.8	1565.85	17	1.5	783.935	51.58	7450000	4	19530	137_S1.raw	1	1	A8IGC9			PEAKS DB
EGYSGYGAEQGQGALR	61.79	1641.74	16	2.1	821.878	40.37	21800000	4	14475	137_S1.raw	1	1	A8IW39			PEAKS DB
DMAIVAQTGLGAAR	61.78	1372.71	14	0.5	687.364	59.68	65200000	4	23232	137_S1.raw	3	3	A8J1J2			PEAKS DB
GMLTGPVTILNWSFPR	61.76	1787.94	16	0.5	894.977	103.69	4540000	4	41565	137_S1.raw	1	1	A8JH37			PEAKS DB
GILAMDESNATCGK	61.7	1408.63	14	1.4	705.325	51.02	1690000	4	19275	137_S1.raw	1	1	Q42690			PEAKS DB
SDNVPDYLIPHR	61.68	1424.7	12	0.4	475.909	56.63	4780000	4	21743	137_S1.raw	1	1	A8IE23			PEAKS DB
SLVVDNLNLVADDLGAVGLPLTVTVR	61.68	2662.49	26	1.7	888.506	115.03	4680000	4	45391	137_S1.raw	2	2	A8IA98			PEAKS DB
DDYLNAPGETYSVK	61.67	1570.72	14	-0.1	786.365	53.37	43300000	4	20411	137_S1.raw	1	1	A8JH68:P18068			PEAKS DB
EATDYPLLEQLR	61.67	1446.74	12	0.2	724.375	75.03	15400000	4	30147	137_S1.raw	1	1	A8JBS5			PEAKS DB
AAGYWGGAAFQPR	61.66	1350.65	13	0.9	676.331	61.08	3580000	4	23872	137_S1.raw	1	1	A8IZ20			PEAKS DB
AGTVTTDVAGTVK	61.63	1218.65	13	-0.5	610.33	35.02	3670000	4	11719	137_S1.raw	1	1	A8I8Z4			PEAKS DB
IFGDSGVSNSPAR	61.61	1305.63	13	0.4	653.823	38.62	538000000	4	13695	137_S1.raw	1	1	A8IT92			PEAKS DB
AAGLDAVDTVSVVK	61.58	1343.73	14	-0.2	672.872	57.84	13900000	4	22440	137_S1.raw	1	1	O48949			PEAKS DB
LYDEELQAIAK	61.54	1291.67	11	0.9	646.841	60.58	53100000	4	23558	137_S1.raw	1	1	Q9S9E0:A8J6Y8			PEAKS DB
ELLEVVDSLN(+.98)GR	61.52	1343.69	12	0.3	672.854	72.37	27100000	4	28735	137_S1.raw	2	2	A8HVU5	Deamidation (NQ)	N10:Deamidation (NQ):1000.00	PEAKS DB
HMNDPYTPEEK	61.52	1359.58	11	-0.6	680.795	26.97	19300000	4	7897	137_S1.raw	2	2	Q9S7V1			PEAKS DB
LANFDVPLPNALGIGNDVK	61.5	1966.05	19	-0.3	984.033	88.95	23100000	4	35840	137_S1.raw	2	2	A8IB85			PEAKS DB
MSGGDHLHSGTVVGK	61.5	1480.71	15	1.5	741.363	21.56	1110000000	4	5475	137_S1.raw	3	3	A0A218N8A3			PEAKS DB
GAVTYQYIDLWSR	61.48	1570.78	13	0.3	786.396	80.92	36800000	4	32473	137_S1.raw	1	1	A8ITL3			PEAKS DB
GHMAANTDIR	61.46	1084.51	10	1.1	543.262	20.07	5720000	4	4614	137_S1.raw	2	2	A8JFR9			PEAKS DB
SSAAVIDVTK	61.43	989.539	10	0.6	495.777	35.55	10000000	4	11950	137_S1.raw	1	1	A8I2T0			PEAKS DB
KAEFYFDYNMR	61.43	1482.66	11	-0.6	495.227	64.36	31700000	4	25263	137_S1.raw	2	2	Q3HTK2			PEAKS DB
SGGDHLHSGTVVGK	61.42	1349.67	14	2.2	450.898	21.61	14000000	4	5410	137_S1.raw	2	2	A0A218N8A3			PEAKS DB
FIGYDFSTGAR	61.41	1232.58	11	-0.3	617.298	62.33	73700000	4	24337	137_S1.raw	1	1	A8J1J2			PEAKS DB
WLSATWGAVDEQTVK	61.37	1689.84	15	0.7	845.926	72.26	473000000	4	29992	137_S1.raw	6	6	A8HP37:A8HP36:Q3HTK5			PEAKS DB
SVGGDFFYAAGTSPK	61.36	1502.7	15	-0.6	752.359	64.12	4090000	4	25183	137_S1.raw	1	1	A8JB23			PEAKS DB
GLTIYDLAVSPTQLK	61.32	1617.9	15	-0.2	809.956	83.82	8410000	4	33762	137_S1.raw	1	1	A8HVT2			PEAKS DB
ATDFVVDGPGK	61.32	1104.55	11	1.3	553.28	42.72	10700000	4	15487	137_S1.raw	1	1	A8J9S7			PEAKS DB
NTAEVNPSVAQPAAAGAK	61.31	1694.86	18	-0.2	848.437	32.99	4080000	4	10716	137_S1.raw	1	1	A8JHB4			PEAKS DB
AMHVPGQNHR	61.3	1145.55	10	0.6	382.858	18.3	8020000	4	3783	137_S1.raw	2	2	A8JFZ0:A8JFY9			PEAKS DB
LGEHNIDVLEGNEQFINAAK	61.27	2210.1	20	-0.8	1106.05	67.1	570000000	4	26534	137_S1.raw	3	3				PEAKS DB
VVGYDPVLSLDAAWK	61.25	1631.86	15	0.6	816.936	87.26	1520000	4	35166	137_S1.raw	1	1	A8ITU2			PEAKS DB
ELEDAAIVQAFTR	61.25	1461.75	13	0.1	731.881	80.62	11000000	4	32409	137_S1.raw	2	2	A8IXD3			PEAKS DB
LANTEQGEFGLK	61.24	1305.66	12	-0.7	653.835	47.98	48300000	4	17954	137_S1.raw	1	1	A8IA98			PEAKS DB
SGNTGPVAAALVWPVGR	61.22	1650.88	17	1	826.45	79.01	1890000	4	31681	137_S1.raw	1	1	A8JBI7			PEAKS DB
TFQGGSTAFTSGLK	61.22	1400.69	14	-0.2	701.354	54.33	23100000	4	20814	137_S1.raw	1	1	A8ITL3			PEAKS DB
GDALLFHSMKPTGELEER	61.2	2028.99	18	0.5	677.339	58.17	12600000	4	22559	137_S1.raw	2	2	A8IV51			PEAKS DB
AGYVAIYDVR	61.19	1125.58	10	1	563.799	57.14	4890000	4	22053	137_S1.raw	1	1	A8IQW1			PEAKS DB
AALPADDAEATK	61.16	1171.57	12	1.5	586.794	27.69	31500000	4	8193	137_S1.raw	1	1	Q39603:A8HYV3			PEAKS DB
VGDGSGHGAYFWDQDNTLLYVK	61.14	2441.13	22	1.6	814.718	79.33	45300000	4	31850	137_S1.raw	4	4	A8ITL3			PEAKS DB
TIAVEVLDN(+.98)GR	61.12	1186.62	11	-0.1	594.317	58.61	33200000	4	22791	137_S1.raw	2	2	Q3HTK4	Deamidation (NQ)	N9:Deamidation (NQ):1000.00	PEAKS DB
TFTDVTTAVATDANYFADQQLR	61.1	2447.16	22	1.8	816.729	92.87	62700000	4	37498	137_S1.raw	2	2	A8J9H7			PEAKS DB
IPSAGANYGPFVEWVR	61.08	1761.88	16	1	881.95	84.2	14600000	4	33854	137_S1.raw	1	1	A8IAA8			PEAKS DB
YGSGPDAVSSASYSLGR	61.08	1672.77	17	-0.5	837.391	50.37	6240000	4	19073	137_S1.raw	1	1	A8IA37			PEAKS DB
DFAPEEISAQVLR	61.08	1473.75	13	-0.6	737.88	76.66	5050000	4	30629	137_S1.raw	1	1	Q39603:A8HYV3			PEAKS DB
APVADAPASPALSALSK	61.06	1564.85	17	0.2	783.43	57.83	2630000	4	22458	137_S1.raw	1	1	A8J3U1			PEAKS DB
TAYEVSVAHGAK	61.02	1231.62	12	0.7	616.817	27.98	11200000	4	8290	137_S1.raw	2	2	Q70ZL8			PEAKS DB
DGGSSFVELTAK	60.98	1209.59	12	0.5	605.801	54.48	10800000	4	21065	137_S1.raw	1	1	A8J8R6			PEAKS DB
KIENLDAVADTLEELWISYNQIASLSGIEK	60.96	3361.73	30	0.5	1121.58	133.24	358000	4	50834	137_S1.raw	1	1	Q9XHH2			PEAKS DB
TGAAPTTDAGWAALAGSANGK	60.96	1886.91	21	-0.9	944.463	62.16	5190000	4	24251	137_S1.raw	2	2	A8J9H7			PEAKS DB
ATPDFALDNTLNLGSK	60.95	1675.84	16	0.6	838.929	72.82	84800000	4	29111	137_S1.raw	3	3	A8ITL3			PEAKS DB
ATAGSLVVPIFFK	60.93	1348.78	13	0.8	675.395	89.81	14500000	4	36269	137_S1.raw	1	1	A8IAA8			PEAKS DB
GAQNALTTTTGSK	60.93	1248.63	13	-0.2	625.323	24.26	70500000	4	6672	137_S1.raw	1	1	Q84X68			PEAKS DB
LPFASALATGADCK	60.92	1363.68	14	1.6	682.849	68.43	5840000	4	27068	137_S1.raw	1	1	Q84X68			PEAKS DB
AHGTTAWLINTGWTGGK	60.9	1769.88	17	2.6	885.952	69.54	3370000	4	27519	137_S1.raw	2	2	A8J0N8:A8J0N7			PEAKS DB
TVEVNNTDAEGR	60.88	1303.6	12	-1.2	652.807	21.55	24400000	4	5330	137_S1.raw	1	1	A8JCW5			PEAKS DB
HGGGLHDWTFLPEPSPGR	60.87	1958.94	18	1.8	653.988	67.31	192000000	4	26573	137_S1.raw	3	3	A8ITY7:A8ITY6			PEAKS DB
LAADVM(+15.99)DVPTLIIAR	60.86	1612.89	15	0.2	807.45	76.38	15200000	4	30562	137_S1.raw	1	1	A8J244	Oxidation (M)	M6:Oxidation (M):1000.00	PEAKS DB
TDSFTNAYQTDTVSQR	60.83	1832.82	16	-1.4	917.415	45.49	87700000	4	16837	137_S1.raw	1	1	A8IB85			PEAKS DB
AELQLAGGAAVAPVAGGVEAAGK	60.83	2006.08	23	2.1	669.702	64.33	9230000	4	25238	137_S1.raw	2	2	A8JH37			PEAKS DB
TIAVEVLDNGR	60.82	1185.64	11	2.2	593.826	55.74	0	4	21441	137_S1.raw	0	0	Q3HTK4			PEAKS DB
NSDSDWSQVAAFALTTDGR	60.81	2039.92	19	-0.8	1020.97	85.2	2620000	4	34401	137_S1.raw	2	2	A8JAD6			PEAKS DB
AFDEAISDLDSLGEDSYK	60.79	1973.87	18	0.2	987.944	81.9	8280000	4	32891	137_S1.raw	1	1	Q7X7A7			PEAKS DB
AAQVDSLQTQIR	60.78	1328.7	12	-0.7	665.359	42.83	8780000	4	15481	137_S1.raw	1	1	A8I011			PEAKS DB
DDPTTLAESVSFVEGSYMAIADR	60.74	2473.13	23	-0.9	825.384	111.62	16800000	4	44250	137_S1.raw	5	5	A8JD75			PEAKS DB
TPIVFEGGDR	60.74	1089.55	10	1.1	545.781	46.21	33200000	4	17110	137_S1.raw	1	1	O48949			PEAKS DB
VLTSNWDTANR	60.72	1275.62	11	-1.3	638.817	43.65	207000000	4	15865	137_S1.raw	1	1	A8J064			PEAKS DB
HQLIGATVGSDNK	60.68	1338.69	13	-1.2	670.351	30.29	10400000	4	9367	137_S1.raw	2	2	P11471:A8IYH9			PEAKS DB
EGVVQHATINNLAFGR	60.68	1724.9	16	1.6	863.457	56.45	3080000	4	21717	137_S1.raw	1	1	Q9FNS2:Q9FE86			PEAKS DB
TVESVVLDETK	60.67	1218.63	11	0.5	610.325	54.58	15000000	4	20970	137_S1.raw	1	1	O48949			PEAKS DB
AAEAVMDEVLAR	60.64	1273.63	12	0.8	637.825	64.21	11300000	4	25261	137_S1.raw	1	1	A8J7U3			PEAKS DB
LNAANAVAAALTLAR	60.63	1438.83	15	0.7	720.42	90.84	4240000	4	36678	137_S1.raw	1	1	A9ZNH0			PEAKS DB
QSLVAYSVAQGR	60.63	1277.67	12	-0.3	639.843	48.12	862000	4	17949	137_S1.raw	1	1	A8JHF8			PEAKS DB
SYLANSYPK	60.6	1041.51	9	0.1	521.764	37.2	35800000	4	12771	137_S1.raw	1	1	B7U1J0:P26526			PEAKS DB
NPTQITLDDFR	60.54	1318.65	11	-0.2	660.333	65.23	18800000	4	25600	137_S1.raw	1	1	A8I7W0			PEAKS DB
SIVVAAASSTAAK	60.53	1174.66	13	1.5	588.336	34.84	13200000	4	11553	137_S1.raw	1	1	Q84X82			PEAKS DB
IFSMSFGQDAR	60.53	1257.58	11	0.4	629.798	66.36	14400000	4	26183	137_S1.raw	1	1	A9ZNH0			PEAKS DB
TFALATLDVGQR	60.52	1290.69	12	0.1	646.354	70.61	2890000	4	28059	137_S1.raw	1	1	A8I7J5			PEAKS DB
M(+15.99)VGEPDIAGTK	60.5	1132.54	11	1.2	567.28	33.09	9280000	4	10635	137_S1.raw	1	1	A8J1D8:Q9FPQ6	Oxidation (M)	M1:Oxidation (M):1000.00	PEAKS DB
ITSLDWSVSDVAR	60.49	1447.73	13	1.3	724.874	70.29	7630000	4	27912	137_S1.raw	1	1	A8JGC6			PEAKS DB
FFGNLMDAGK	60.48	1098.52	10	2.1	550.267	67.89	15600000	4	26846	137_S1.raw	1	1	A8J8Z1			PEAKS DB
YASQVYTDFSLFR	60.47	1595.76	13	0.6	798.889	83.88	2990000	4	33788	137_S1.raw	1	1	A8IR65			PEAKS DB
VALYMSESDGVLDLK	60.46	1638.82	15	0.6	820.416	76.99	151000000	4	31255	137_S1.raw	17	17	A8IAA8			PEAKS DB
DDPDFTWETVK	60.44	1351.59	11	-0.5	676.803	65.4	22600000	4	25729	137_S1.raw	1	1	A8HYU5			PEAKS DB
SALIWGMN(+.98)SNVR	60.42	1347.66	12	1.2	674.838	70.47	14500000	4	27990	137_S1.raw	1	1	A8ITL3	Deamidation (NQ)	N8:Deamidation (NQ):18.53	PEAKS DB
GGSPWGAGTLAGPDGSR	60.42	1541.72	17	-1.2	771.867	54.51	8400000	4	20931	137_S1.raw	1	1	Q19VH4			PEAKS DB
SWDPHGFSSIADQLAELER	60.42	2157.01	19	0.8	720.012	92.33	12700000	4	37286	137_S1.raw	2	2	A8IXD3			PEAKS DB
KQDIVFNGPDTTK	60.41	1461.75	13	-1.7	488.255	37.27	15700000	4	12859	137_S1.raw	2	2	A8IXD3			PEAKS DB
ATVAAGEEALTIR	60.41	1300.7	13	2.1	651.358	51.94	359000000	4	19865	137_S1.raw	16	16	P31178			PEAKS DB
LSALDDGAAALLPVAR	60.41	1551.86	16	1.4	776.939	78.52	5300000	4	31486	137_S1.raw	1	1	A8I0U5			PEAKS DB
VALINYGPEFGK	60.41	1306.69	12	1	654.354	66.38	4170000	4	26172	137_S1.raw	1	1	A8IQE3			PEAKS DB
VVFVEPLVLTAK	60.4	1313.8	12	0.4	657.905	80.29	4920000	4	32253	137_S1.raw	1	1	A8I2J5			PEAKS DB
LVSGQVIGFVR	60.4	1173.69	11	1.1	587.851	63.89	34700000	4	25052	137_S1.raw	1	1	A8HPN9			PEAKS DB
ASEEVVAVDNAAR	60.39	1329.65	13	-0.9	665.833	36.16	25100000	4	12337	137_S1.raw	1	1	A8JFJ2			PEAKS DB
ALAQAGVAGAADLTR	60.37	1383.75	15	0.5	692.881	50.37	10900000	4	18973	137_S1.raw	1	1	A8JHA2			PEAKS DB
GGQLTPIDLIVEER	60.37	1538.83	14	0.4	770.423	84.1	5110000	4	33872	137_S1.raw	1	1	A8I5J8			PEAKS DB
AAPAPAAPAEPAK	60.37	1160.62	13	0	581.317	23.68	3820000	4	6308	137_S1.raw	1	1	A8HVU5			PEAKS DB
KVEGYGSSSGK	60.36	1097.54	11	-0.2	549.775	16.49	6580000	4	2977	137_S1.raw	2	2	A8JD64			PEAKS DB
NGEGEGGESGDAVFQR	60.35	1607.68	16	-0.3	804.848	36.45	12600000	4	12507	137_S1.raw	1	1	A8IZP9			PEAKS DB
DNLHYGNVEHR	60.35	1352.62	11	0.2	677.318	23.41	90300000	4	6093	137_S1.raw	2	2	A8IRW5			PEAKS DB
LTYYTPDYVVR	60.35	1388.7	11	-0.1	695.356	61.1	185000000	4	23856	137_S1.raw	1	1	A0A218N8A3			PEAKS DB
QLILWTTADDLK	60.34	1415.77	12	0.7	708.891	80.29	3930000	4	32189	137_S1.raw	1	1	O48949			PEAKS DB
AAEAFAQQIVAK	60.34	1245.67	12	4	623.846	51.33	50700000	4	19399	137_S1.raw	1	1	A8JII2:Q93VQ1			PEAKS DB
SDLEMQYETLQEELMALK	60.34	2170.02	18	1.5	1086.02	100.68	1210000	4	40483	137_S1.raw	1	1				PEAKS DB
HDNTLVYSTGWPNAQLQATTIGR	60.33	2542.26	23	0.4	848.426	70.75	73500000	4	28231	137_S1.raw	2	2	A8HPN9			PEAKS DB
SKEEAEALYHSK	60.33	1390.67	12	-0.5	464.565	22.55	73000000	4	5702	137_S1.raw	2	2				PEAKS DB
GPDGLSEDEVFK	60.3	1291.59	12	1.1	646.805	55.04	1410000	4	21122	137_S1.raw	1	1	A8IX41			PEAKS DB
VLVHIEEQSPDIGQGVHGMGTK	60.3	2330.17	22	-0.3	583.549	52.94	8620000	4	20142	137_S1.raw	2	2	A8HYU5			PEAKS DB
VSGTAAQSLVTR	60.29	1188.65	12	0.5	595.331	35.82	57200000	4	12207	137_S1.raw	1	1	A8IR73			PEAKS DB
LEEGEMPLNTYSNK	60.27	1623.74	14	0.9	812.88	51.08	60000000	4	19258	137_S1.raw	1	1	Q9S9E0:A8J6Y8			PEAKS DB
YGYTYTIITDPK	60.25	1433.71	12	0.5	717.861	64.04	9900000	4	25143	137_S1.raw	2	2	A8HZX7			PEAKS DB
IQLLNLGGVYTVR	60.24	1444.84	13	1.1	723.428	81.66	9350000	4	32850	137_S1.raw	1	1	A1IVY2			PEAKS DB
TPMVYLNK	60.23	964.505	8	0.8	483.26	45.4	16000000	4	16709	137_S1.raw	1	1	A8ISA9:A8ISB0			PEAKS DB
LGGQYDNPGFFEHMLGGK	60.23	1965.9	18	1.6	656.31	80.65	15900000	4	32408	137_S1.raw	1	1	A8J4W9			PEAKS DB
NQPVPVITSLVFK	60.23	1440.83	13	0.8	721.425	84.32	1870000	4	33965	137_S1.raw	1	1	A8HZX7			PEAKS DB
KDGGEASVDPLK	60.22	1214.61	12	1.6	405.879	30.7	70000000	4	9627	137_S1.raw	2	2	A8ITL3			PEAKS DB
VTIAHSDDAR	60.2	1083.53	10	0.7	542.773	18.5	26100000	4	3901	137_S1.raw	2	2	A8ITL3			PEAKS DB
EAYPGDVFYLHSR	60.2	1552.73	13	0.5	777.373	61.66	22900000	4	24016	137_S1.raw	2	2	B7U1J0:P26526			PEAKS DB
SDDKELSGKPLMK	60.18	1446.74	13	-0.5	483.253	29	15400000	4	8703	137_S1.raw	2	2	A8JHX9			PEAKS DB
SPTFDNILSSDMNNR	60.16	1709.77	15	0.8	855.892	70.31	1580000	4	27903	137_S1.raw	1	1	A8J0G1			PEAKS DB
SYIALSYK	60.15	943.501	8	-0.7	472.758	51.99	1520000	4	19729	137_S1.raw	1	1	A8INF1			PEAKS DB
GSFEIVHIEDAAGNR	60.14	1613.78	15	1.5	538.935	58.91	2130000	4	22840	137_S1.raw	1	1	A8IMP6			PEAKS DB
MLSVGYPTAPSK	60.13	1249.64	12	2.3	625.828	51.22	4590000	4	19375	137_S1.raw	1	1	A8I0L7			PEAKS DB
TEEHSFEYTDK	60.13	1384.58	11	0	693.296	29.13	20600000	4	8914	137_S1.raw	2	2	A8IXP6			PEAKS DB
DDENVN(+.98)SQPFMR	60.12	1451.6	12	0.3	726.807	49.25	4500000	4	18501	137_S1.raw	2	2	A0A218N8A3	Deamidation (NQ)	N6:Deamidation (NQ):22.85	PEAKS DB
ELLVTAPGLGQYISGAILFEETLYQSTASGK	60.08	3255.69	31	0.8	1086.24	129.93	5940000	4	49983	137_S1.raw	2	2	Q42690			PEAKS DB
GYSPIGFVR	60.07	994.524	9	0.2	498.269	60.28	3470000	4	23469	137_S1.raw	1	1	A8HX38			PEAKS DB
LPIYEPGLLEVVQEAR	60.05	1825	16	0.3	913.507	91.03	3100000	4	36710	137_S1.raw	1	1	A8J914			PEAKS DB
VLTEVIVYHAVPGMPLAAK	60.05	2007.12	19	0.4	670.048	75.03	13600000	4	29914	137_S1.raw	2	2	A8J926			PEAKS DB
DAEEVSSFGGWR	60.04	1338.58	12	0.4	670.3	62.17	4110000	4	24274	137_S1.raw	1	1	A8IYL9			PEAKS DB
GGLIIDEVAGIYNPSR	60.02	1672.88	16	0.3	837.447	84.41	1910000	4	33934	137_S1.raw	1	1	A8JFI3			PEAKS DB
GLNYEEWVEGLK	60	1435.7	12	0.8	718.857	81.48	52800000	4	32877	137_S1.raw	1	1	Q9S9E0:A8J6Y8			PEAKS DB
TSIDAVGLNLK	59.99	1129.63	11	0.3	565.825	59.68	77300000	4	23180	137_S1.raw	2	2	A8J1D8:Q9FPQ6			PEAKS DB
SSELGAPQSAIIAANWK	59.99	1741.9	17	1.9	871.959	69.18	279000000	4	27626	137_S1.raw	2	2	Q9LD42			PEAKS DB
FAN(+.98)GTVSIANTLAGLTPK	59.99	1774.95	18	0.6	888.481	89.92	27600000	4	36270	137_S1.raw	2	2	A8JC04	Deamidation (NQ)	N3:Deamidation (NQ):31.93	PEAKS DB
SLLEGEGSSGGGGR	59.93	1261.59	14	0.3	631.802	31.96	69600000	4	10255	137_S1.raw	1	1				PEAKS DB
TNAENEFVTIKK	59.92	1392.72	12	1.5	465.25	39.52	16400000	4	13944	137_S1.raw	2	2				PEAKS DB
FGITVNHVVEAAK	59.92	1383.75	13	-2.2	692.881	52.08	7730000	4	20271	137_S1.raw	2	2	A8IAN1			PEAKS DB
TMGGNLAEVPELR	59.91	1385.7	13	0.6	693.856	62.94	4260000	4	24663	137_S1.raw	1	1	A8IX80			PEAKS DB
FASPDAQLAGR	59.88	1131.57	11	1.1	566.792	41.53	10200000	4	14841	137_S1.raw	1	1	A8HXH9			PEAKS DB
LAPGAVQAVFAK	59.87	1170.68	12	1.6	586.346	59.76	15300000	4	23195	137_S1.raw	1	1	A8JAD6			PEAKS DB
TATALALTAVK	59.86	1058.63	11	1.2	530.325	52.85	4090000	4	20204	137_S1.raw	1	1	A8J567			PEAKS DB
ELISNASDALDK	59.85	1274.64	12	0.7	638.325	49.12	4360000	4	18450	137_S1.raw	1	1	A8J1U1:A0A220IUF1			PEAKS DB
GILHFGDIAMMEPVAR	59.84	1755.88	16	0.1	586.301	82.35	12500000	4	33158	137_S1.raw	1	1	A8J4W9			PEAKS DB
EMESYGGSSGASK	59.83	1288.52	13	0.4	645.27	20.74	6140000	4	4864	137_S1.raw	1	1	A8HXE1			PEAKS DB
GYSSEGLEEFSAAGGGK	59.82	1644.73	17	-0.9	823.37	56.08	1670000	4	21582	137_S1.raw	1	1	A8HN12			PEAKS DB
EGTFTNLPAGTTIK	59.81	1448.75	14	-0.5	725.382	55.1	26200000	4	21191	137_S1.raw	2	2	P24258:A8IT00			PEAKS DB
LDSFLEAFDVK	59.79	1282.64	11	0.7	642.33	89.6	5370000	4	36155	137_S1.raw	1	1	A8JF44			PEAKS DB
TTGSPNSQIER	59.78	1188.57	11	0.1	595.294	19.69	470000	4	4436	137_S1.raw	1	1	A8IYX0			PEAKS DB
EKPEEPLSFMAK	59.77	1404.7	12	-0.8	703.355	56.08	58400000	4	21620	137_S1.raw	2	2	A8JH98			PEAKS DB
ALGQLTPPEIVK	59.72	1264.74	12	0.9	633.377	63	81400000	4	24571	137_S1.raw	1	1	A8JH98			PEAKS DB
AMMPELLASIEK	59.72	1331.68	12	1	666.849	84.2	6660000	4	33924	137_S1.raw	1	1	A8JHU0:Q42686			PEAKS DB
NLNWPYGEFEVPQDVYDVFR	59.71	2486.15	20	1.5	829.727	107.3	7040000	4	42815	137_S1.raw	2	2	A8IAN1			PEAKS DB
IVDDSHISVDGK	59.7	1283.64	12	0.3	642.825	32.78	99600000	4	10599	137_S1.raw	2	2	A8HP84:P50362			PEAKS DB
NPDTLADSDPDALGLVALR	59.69	1951.98	19	-0.4	976.999	80.32	3910000	4	32178	137_S1.raw	1	1	A8I0U5			PEAKS DB
SHLINSGYISPGASR	59.69	1557.79	15	2	520.272	41.97	16200000	4	15074	137_S1.raw	2	2	A8IEN8			PEAKS DB
DLEPTSASSN(+.98)GAPK	59.65	1373.63	14	0.3	687.823	27.77	15500000	4	8182	137_S1.raw	2	2	A8J355	Deamidation (NQ)	N10:Deamidation (NQ):1000.00	PEAKS DB
TPGPGAQSALR	59.65	1053.56	11	-0.4	527.785	27.15	19400000	4	7792	137_S1.raw	1	1	P46295:A8J768			PEAKS DB
IAEIPVGEAYLGR	59.62	1386.75	13	0.1	694.383	66.33	20800000	4	26157	137_S1.raw	1	1	B7U1J0:P26526			PEAKS DB
AVVAPEAIESAAK	59.62	1254.68	13	1	628.349	47.77	5400000	4	17876	137_S1.raw	1	1	A8IQC1			PEAKS DB
GN(+.98)GTGGESIYGEK	59.6	1268.55	13	0.3	635.283	30.46	1020000000	4	9441	137_S1.raw	2	2	A8JD64	Deamidation (NQ)	N2:Deamidation (NQ):1000.00	PEAKS DB
IELEATSTVPGQCK	59.59	1474.73	14	-0.3	738.374	48.91	2670000	4	18322	137_S1.raw	1	1	Q3HTK4			PEAKS DB
QVQIMGFLVQRPK	59.54	1542.87	13	-0.3	772.442	72.31	18500000	4	28826	137_S1.raw	2	2	A8JGP5:P08475			PEAKS DB
TPAGTTFSYETLK	59.53	1414.7	13	0.2	708.356	55.01	15100000	4	21115	137_S1.raw	1	1	A8JFJ2			PEAKS DB
VTMLQGTPFLTAR	59.53	1433.77	13	0.6	717.893	73.92	10100000	4	29402	137_S1.raw	1	1	A8JHA2			PEAKS DB
QLMMSMAEATR	59.53	1267.57	11	0.5	634.794	56.55	8670000	4	21778	137_S1.raw	1	1	A8IRK4			PEAKS DB
ALSAALALPVTVHGR	59.52	1474.86	15	0.2	492.628	63.5	2110000	4	24888	137_S1.raw	2	2	A8HXH9			PEAKS DB
DAAQTAGFAFLR	59.48	1266.64	12	-0.9	634.324	74.56	16600000	4	29752	137_S1.raw	1	1	A8JG73			PEAKS DB
TAPAEFPHVK	59.48	1095.57	10	1.2	548.794	35.63	33600000	4	12015	137_S1.raw	2	2	A8IXQ3			PEAKS DB
IGSNDEGLNLVNEAIEK	59.48	1813.91	17	-0.3	907.96	71.65	9060000	4	28497	137_S1.raw	1	1	A8JH98			PEAKS DB
LGWTADYVMANSPR	59.48	1579.75	14	0.9	790.881	69.89	3430000	4	27692	137_S1.raw	1	1	A8IZY9			PEAKS DB
VPAITASGGALAISTAGPYIYR	59.48	2148.16	22	0.4	1075.09	79.33	11400000	4	31751	137_S1.raw	2	2	A8JD75			PEAKS DB
LLTPQLAAVYER	59.47	1372.77	12	0.2	687.393	67.75	5240000	4	26783	137_S1.raw	1	1	A8JDG4			PEAKS DB
GAATAAAVANTSPK	59.47	1228.64	14	1.3	615.329	24.45	99400000	4	6607	137_S1.raw	1	1	Q84X68			PEAKS DB
TASTLITTN(+.98)TMK	59.46	1281.65	12	0.3	641.832	45.82	7370000	4	16994	137_S1.raw	2	2	A8J8V9	Deamidation (NQ)	N9:Deamidation (NQ):1000.00	PEAKS DB
IFVSGGTQSPGAGTR	59.46	1433.73	15	0.6	717.871	35.24	599000000	4	11908	137_S1.raw	1	1	A8J8V9			PEAKS DB
LAVAPEWGASPFQALGAGVATLAK	59.45	2324.25	24	1.1	775.759	102.69	1200000	4	41226	137_S1.raw	2	2	A8JCW5			PEAKS DB
YVDAPGTACYK	59.44	1186.53	11	1.5	594.275	36.14	54800000	4	12249	137_S1.raw	1	1	A8IT92			PEAKS DB
VSTPVTYTFTITR	59.42	1484.79	13	0.5	743.401	67.28	50100000	4	26522	137_S1.raw	1	1	A8J9H7			PEAKS DB
MTVHDVVLVGGSTR	59.42	1469.77	14	1.7	490.93	52.25	3640000	4	19882	137_S1.raw	1	1	A8JEU4			PEAKS DB
LNDLEDALQQAK	59.41	1356.69	12	0.1	679.352	61.1	51000000	4	23830	137_S1.raw	1	1				PEAKS DB
DGIAMLWDLAEGK	59.41	1417.69	13	0	709.853	104.55	4060000	4	41962	137_S1.raw	1	1	P25387:A8J8Y1			PEAKS DB
DGYQVEMPDIWLTK	59.4	1693.8	14	0.6	847.909	89.2	1610000	4	35967	137_S1.raw	1	1	Q2VA40			PEAKS DB
ELTTEIDNNIEQISSYK	59.39	1995.96	17	0.2	998.989	76.54	11400000	4	30640	137_S1.raw	3	3				PEAKS DB
WDMPVEEAVELGR	59.39	1529.72	13	1.9	765.868	79.54	4490000	4	31894	137_S1.raw	1	1	A8I1A7			PEAKS DB
TPEEASVNTR	59.32	1102.53	10	0.5	552.27	20.08	79800000	4	4550	137_S1.raw	1	1	A8J363			PEAKS DB
LYTLQVAFPAAR	59.31	1348.75	12	0.4	675.383	75.21	8380000	4	30069	137_S1.raw	1	1	A8JF50			PEAKS DB
TFIAGFFDIATNK	59.31	1443.74	13	-0.2	722.877	93.69	65900000	4	37535	137_S1.raw	7	7	A8J8V9			PEAKS DB
VTGVNVFPTTR	59.3	1189.65	11	0.1	595.83	53	52200000	4	20294	137_S1.raw	1	1	A8I7W0			PEAKS DB
MVTIVDPHVK	59.3	1137.62	10	1.4	569.819	43.94	19300000	4	16083	137_S1.raw	2	2	A8IRW5			PEAKS DB
SDGGSYGTPTSFETVAR	59.29	1730.77	17	0.1	866.395	52.74	9910000	4	20125	137_S1.raw	1	1	A8IR65			PEAKS DB
MLSIAEEIAPQLPSGTTK	59.29	1884.99	18	0.3	943.501	77.82	5050000	4	31162	137_S1.raw	2	2	A8JHA2			PEAKS DB
VLYPASVGVYK	59.27	1194.66	11	-0.3	598.34	55.33	47000000	4	21295	137_S1.raw	1	1	A8IAA8			PEAKS DB
GGQPQPLAMSYK	59.27	1275.63	12	-0.7	638.821	45.71	215000000	4	16761	137_S1.raw	1	1	A8ITL3			PEAKS DB
AEYVTTPIFGLQVPK	59.26	1661.9	15	-0.6	831.958	83.25	2680000	4	33454	137_S1.raw	1	1	A8J0N8:A8J0N7			PEAKS DB
YIDYVASLK	59.25	1070.56	9	0.7	536.29	59.21	10000000	4	23053	137_S1.raw	1	1	A8JGS4			PEAKS DB
SLELTTVPAALGR	59.23	1326.75	13	0.6	664.383	68.37	3340000	4	27004	137_S1.raw	1	1	A8JHF8			PEAKS DB
MIGATNPLASEPGTIR	59.22	1626.84	16	0.6	814.428	59.68	142000000	4	23271	137_S1.raw	2	2	A8J9H8:A8JH12			PEAKS DB
VETTGMYGLQVIQSGITR	59.22	1952	18	0	977.009	78.39	9420000	4	31447	137_S1.raw	2	2	A9ZNH0			PEAKS DB
FSYGLGMPLVAK	59.22	1281.68	12	0	641.847	75.63	2220000	4	30175	137_S1.raw	1	1	Q70ZL8			PEAKS DB
FVGFELWQVK	59.21	1251.67	10	1.2	626.841	89.34	19500000	4	36116	137_S1.raw	1	1	Q9STD3:A8HMC0			PEAKS DB
TGNTALVGGSDPATGAPYVATTALPIR	59.21	2570.33	27	-0.3	857.785	73.24	2850000	4	29116	137_S1.raw	2	2	Q84X82			PEAKS DB
QTGHIQILYGNLAPEGSVAK	59.21	2095.11	20	1.7	699.377	62.25	2080000	4	24328	137_S1.raw	1	1	A8IX80			PEAKS DB
DETEMVAVDEIMEGVESLR	59.2	2150.97	19	-0.9	1076.49	116.41	3330000	4	45872	137_S1.raw	2	2	A8JEA9			PEAKS DB
AVMLDMSAMNK	59.17	1209.56	11	0.1	605.785	59.44	11900000	4	23142	137_S1.raw	1	1	A8IDS0			PEAKS DB
TEDVVFVQTTSADVAK	59.17	1708.85	16	-0.5	855.433	57.09	3350000	4	22026	137_S1.raw	1	1	O48949			PEAKS DB
VGSTLIVKPTIASAK	59.17	1483.9	15	-0.6	742.956	46.85	43300000	4	17462	137_S1.raw	2	2	Q84X68			PEAKS DB
LNPGLTAQQQSAAAATAALVAAAR	59.17	2264.22	24	1.7	755.75	81.3	4330000	4	32623	137_S1.raw	1	1	A8J135			PEAKS DB
TAAAVAYQATK	59.15	1093.58	11	1.8	547.797	27.69	27700000	4	8078	137_S1.raw	1	1	A8J6R1:A8J6N7			PEAKS DB
DMFAEVGGVDR	59.14	1194.53	11	0.9	598.275	61.63	3480000	4	23994	137_S1.raw	1	1	Q39568			PEAKS DB
KVLVHAYN(+.98)GIQSER	59.13	1613.85	14	1.1	538.959	33	24800000	4	10873	137_S1.raw	1	1	P31178	Deamidation (NQ)	N8:Deamidation (NQ):24.24	PEAKS DB
NDPDDLAAAGTSR	59.11	1301.58	13	0.4	651.8	31.49	6500000	4	10061	137_S1.raw	1	1	A8JGQ3			PEAKS DB
VVVHAFN(+.98)GIQSER	59.11	1455.75	13	-0.4	486.256	47.53	31900000	4	17728	137_S1.raw	3	3	A8JII2:Q93VQ1	Deamidation (NQ)	N7:Deamidation (NQ):38.16	PEAKS DB
EHGSIGSATTPSR	59.09	1298.62	13	0.5	433.881	18.89	7240000	4	4132	137_S1.raw	2	2	A8JE35			PEAKS DB
SSFANPLVNLR	59.08	1216.66	11	1	609.336	70.25	3340000	4	27913	137_S1.raw	1	1	A8ILA8			PEAKS DB
TVFDVDQEVASR	59.05	1364.66	12	0.8	683.336	54.95	4400000	4	21038	137_S1.raw	1	1	A8HSS0			PEAKS DB
SGTTLTDLSMDK	59.05	1267.6	12	2.8	634.807	51.33	22500000	4	19464	137_S1.raw	1	1	A8JGC6			PEAKS DB
HTDSLENDSPR	59.04	1269.56	11	0.3	424.194	19.81	9680000	4	4458	137_S1.raw	2	2	A8IBT2			PEAKS DB
TAVIGNTGSN(+.98)STR	59.04	1277.62	13	0.5	639.818	23.96	6120000	4	6412	137_S1.raw	1	1	A8I3W3	Deamidation (NQ)	N10:Deamidation (NQ):61.69	PEAKS DB
TNVPDVWAIGDVTNR	59.03	1655.83	15	-0.4	828.92	76.93	7680000	4	30784	137_S1.raw	1	1	A8HXA6			PEAKS DB
AGAPPPLLLGR	59.03	1060.64	11	2.6	531.328	59.7	22000000	4	23089	137_S1.raw	1	1	A8JIC2			PEAKS DB
VEDPAGLQAGLAK	59.02	1267.68	13	0.8	634.846	47.22	5590000	4	17618	137_S1.raw	1	1	A8ITU2			PEAKS DB
NVIHGSDSPEN(+.98)GER	59.01	1510.66	14	-0.9	756.339	19.93	65800000	4	4511	137_S1.raw	6	6	A8JH12	Deamidation (NQ)	N11:Deamidation (NQ):101.25	PEAKS DB
KPDGAFVPSR	59.01	1072.57	10	0.7	537.291	27.74	33700000	4	8048	137_S1.raw	2	2	A8HPZ8			PEAKS DB
YDGNAHPLYAATK	59	1419.68	13	0.9	710.847	31.18	7750000	4	9855	137_S1.raw	2	2	A8JHZ9			PEAKS DB
LVVGDPSYFPDK	59	1335.67	12	0.2	668.843	60.34	17300000	4	23544	137_S1.raw	1	1	A8J146			PEAKS DB
DRNDPDDLAAAGTSR	58.95	1572.71	15	-0.7	525.245	30.44	9580000	4	9497	137_S1.raw	1	1	A8JGQ3			PEAKS DB
LLSDEEVDALVK	58.95	1329.7	12	0.3	665.859	66.93	6060000	4	26354	137_S1.raw	1	1	A8HQI6			PEAKS DB
M(+15.99)SGGDHLHSGTVVGK	58.94	1496.7	15	0	499.909	18.68	51400000	4	3976	137_S1.raw	3	3	A0A218N8A3	Oxidation (M)	M1:Oxidation (M):1000.00	PEAKS DB
STVLGSYYSDK	58.93	1218.58	11	0.4	610.296	47.25	22000000	4	17644	137_S1.raw	1	1	A8JBS5			PEAKS DB
GSALTISEAK	58.92	975.524	10	1.2	488.77	34.12	74400000	4	11222	137_S1.raw	1	1	Q84X68			PEAKS DB
DNLTLWTSDMQDPAAGDDR	58.9	2119.91	19	0	1060.96	75.54	13600000	4	30173	137_S1.raw	2	2	A8JGV6:P52908			PEAKS DB
NLPQEPFYPYK	58.9	1394.69	11	-0.2	698.351	63.59	42400000	4	25065	137_S1.raw	1	1	A8JEL5			PEAKS DB
GSIYYEDSGDR	58.89	1260.53	11	0.3	631.27	33.48	5130000	4	11021	137_S1.raw	1	1	A8IYK3			PEAKS DB
YDEQMSDPILLK	58.88	1450.7	12	-2.5	726.356	64.65	7040000	4	25455	137_S1.raw	1	1	A8IGC9			PEAKS DB
YGYQTPAQSGTGSER	58.88	1600.71	15	-0.9	801.362	29.93	31300000	4	9262	137_S1.raw	1	1	A8JHA2			PEAKS DB
VVAATGSYPIAGFLGGR	58.85	1634.88	17	-0.4	818.446	78.97	3220000	4	31617	137_S1.raw	1	1	A8JBI2			PEAKS DB
AAPLGSSLDLDR	58.85	1213.63	12	-1.6	607.821	55.24	8900000	4	21194	137_S1.raw	1	1	A8J7F8			PEAKS DB
TPTYDNILPNK	58.84	1274.65	11	2	638.334	52.3	6410000	4	19884	137_S1.raw	1	1	A8JA49			PEAKS DB
QDPSNADTTIQFFDWNYR	58.84	2216.98	18	-0.7	1109.49	89.01	31200000	4	35900	137_S1.raw	3	3	A8ITL3			PEAKS DB
VDAVEGGQAGHAQPPR	58.83	1587.78	16	0.2	530.266	21.84	14400000	4	5476	137_S1.raw	2	2	A8HN12			PEAKS DB
SLDLDSIIAEVK	58.83	1301.71	12	1	651.862	90.58	46100000	4	36548	137_S1.raw	2	2				PEAKS DB
PLVVTGESYAGK	58.82	1219.64	12	-0.3	610.83	43.62	2230000	4	15855	137_S1.raw	1	1	A8I2M8			PEAKS DB
EVTLGFVDLMR	58.81	1278.66	11	0.8	640.34	88.45	133000000	4	35709	137_S1.raw	1	1	A0A218N8A3			PEAKS DB
VNAAYVIGTSTK	58.8	1222.66	12	-1.9	612.334	44.96	3690000	4	16579	137_S1.raw	1	1	A8HP90			PEAKS DB
IPSHEFTGGMVK	58.78	1301.64	12	0.3	434.889	41.56	3800000	4	14957	137_S1.raw	1	1	A8HNG8			PEAKS DB
NNVAAGSQAYGFWYR	58.76	1702.79	15	0.9	852.401	69.18	11000000	4	27431	137_S1.raw	1	1	A8ITL3			PEAKS DB
SLDTNEHIYDISVR	58.75	1660.81	14	-0.4	831.41	55.3	5460000	4	21228	137_S1.raw	2	2	A8ISR1			PEAKS DB
ALGYQGSWSACK	58.74	1269.58	12	0.1	635.798	52.89	7030000	4	20114	137_S1.raw	1	1	A8IAA8			PEAKS DB
GSYFGSTAAATR	58.74	1187.56	12	-0.5	594.785	37.92	8800000	4	13146	137_S1.raw	1	1	A8IZ20			PEAKS DB
LTQVLTSALGQPAK	58.7	1425.82	14	0	713.917	57.28	100000000	4	22296	137_S1.raw	3	3	A8J1J2			PEAKS DB
M(+15.99)IGATNPLASEPGTIR	58.69	1642.83	16	-0.6	822.424	54.69	6650000	4	20986	137_S1.raw	1	1	A8J9H8:A8JH12	Oxidation (M)	M1:Oxidation (M):1000.00	PEAKS DB
LVAPPGSNPAPPPALSTAVTGVR	58.66	2168.2	23	-1.4	723.738	64.59	3980000	4	25381	137_S1.raw	2	2	A8IMG8			PEAKS DB
SLGFLDEAVWGGSGDSGR	58.64	1808.83	18	-0.6	905.423	86.13	6800000	4	34739	137_S1.raw	1	1	A8HMY6			PEAKS DB
IEMELYADDVPK	58.64	1421.67	12	1	711.845	64.82	915000000	4	25611	137_S1.raw	15	15	A8JD64			PEAKS DB
AFTGYLGEDK	58.62	1099.52	10	0.1	550.767	49.3	4950000	4	18527	137_S1.raw	1	1	A8J7F8			PEAKS DB
ADYPVLYAELYDPDAR	58.6	1869.88	16	-0.3	935.946	83.4	5850000	4	33519	137_S1.raw	2	2	A8IN15			PEAKS DB
VGALVMVLNDK	58.6	1157.65	11	0.8	579.832	68.19	7650000	4	26990	137_S1.raw	1	1	A8I263			PEAKS DB
ILFEVAPLALLIEK	58.58	1567.96	14	0.5	784.987	113.54	6180000	4	44905	137_S1.raw	2	2	A8IRK4			PEAKS DB
SALIWGMNSNVR	58.58	1346.68	12	-1.2	674.345	67.63	45500000	4	26731	137_S1.raw	1	1	A8ITL3			PEAKS DB
NQILNLTTDNANILLQIDNAR	58.57	2366.26	21	0	789.759	92.16	2760000	4	37252	137_S1.raw	2	2				PEAKS DB
TEGLDLSFLTTFAGASGK	58.56	1813.91	18	-0.1	907.962	99.77	848000	4	40214	137_S1.raw	1	1	A8JHB4			PEAKS DB
TSSSMEYICAADR	58.53	1432.6	13	2.5	717.307	51	4210000	4	19295	137_S1.raw	1	1	A8JAL9			PEAKS DB
YDCLPPVFATSR	58.51	1367.65	12	-0.3	684.834	74.15	24200000	4	29515	137_S1.raw	1	1	A8I751			PEAKS DB
FSDPIVQADIK	58.5	1231.64	11	2.7	616.831	58.79	6190000	4	22817	137_S1.raw	1	1	A8JEU4			PEAKS DB
TYALDVVTGEVLWGTQFR	58.5	2054.05	18	2.1	1028.03	101.63	2990000	4	40870	137_S1.raw	2	2	A8J7H7			PEAKS DB
GPILLEDYHLVEK	58.48	1524.82	13	1.2	509.281	68.58	10300000	4	27121	137_S1.raw	2	2	A8J537			PEAKS DB
ADLSDPYFPFAR	58.47	1397.66	12	0	699.838	79.99	8980000	4	32046	137_S1.raw	1	1	A8JHA2			PEAKS DB
AEFNDLTDVLSQLGVQNQVPK	58.46	2314.18	21	-0.1	772.401	98.3	12500000	4	39570	137_S1.raw	2	2	A8J363			PEAKS DB
SLVNQPQLIMPDGK	58.46	1538.81	14	0.3	770.414	63.65	3070000	4	25014	137_S1.raw	1	1	A8INF1			PEAKS DB
AAAPAPAAPAEPAK	58.44	1231.66	14	-1.3	616.835	25.01	23000000	4	6933	137_S1.raw	1	1	A8HVU5			PEAKS DB
VGGVGGTNLVPYPTATTISPR	58.43	2056.1	21	1.6	686.373	67.02	38000000	4	26406	137_S1.raw	2	2	Q84X68			PEAKS DB
TDSFTN(+.98)AYQTDTVSQR	58.42	1833.8	16	-0.8	917.907	42.94	11000000	4	15543	137_S1.raw	3	3	A8IB85	Deamidation (NQ)	N6:Deamidation (NQ):20.70	PEAKS DB
FFGNWPSAPK	58.4	1149.56	10	1.5	575.788	66.81	9230000	4	26262	137_S1.raw	1	1	A8JHA2			PEAKS DB
GGIIGNPAVAN(+.98)GK	58.39	1167.62	13	0	584.82	39.57	119000000	4	14046	137_S1.raw	3	3	A8J7H7	Deamidation (NQ)	N11:Deamidation (NQ):61.30	PEAKS DB
AADYLDAEGFLR	58.39	1339.64	12	-0.6	670.827	75.46	3540000	4	30083	137_S1.raw	1	1	A8JBH6			PEAKS DB
SIMYTAGSGK	58.37	1013.49	10	0.4	507.75	30.88	9870000	4	9712	137_S1.raw	1	1	Q2VA40			PEAKS DB
GFVEYGDQTDVMGDYSK	58.37	1909.8	17	0.8	955.91	62.59	38000000	4	24662	137_S1.raw	1	1	A8IZV1			PEAKS DB
FLKPSVAGFLLQK	58.34	1446.86	13	0.7	724.438	73.74	32200000	4	29436	137_S1.raw	2	2	A8JC04			PEAKS DB
DTGIMYGWNEGR	58.3	1397.6	12	-1.6	699.808	64.27	31200000	4	25234	137_S1.raw	1	1	A8JAL9			PEAKS DB
GDGTGGESIYGSR	58.3	1254.55	13	0.9	628.282	29.56	102000000	4	9104	137_S1.raw	1	1	A8J282			PEAKS DB
EIYAGKPIDLR	58.29	1273.7	11	0.9	637.859	47.05	305000000	4	17398	137_S1.raw	2	2	P31178			PEAKS DB
GAYIYTLVTDPSLR	58.23	1567.82	14	0.5	784.92	79.78	2920000	4	32018	137_S1.raw	1	1	A8I0U5			PEAKS DB
DSYVGDEAQSK	58.23	1197.51	11	-0.1	599.765	22.89	9440000	4	5821	137_S1.raw	1	1	P53498:A8JAV1			PEAKS DB
AESFVGAGNEGATLAEAK	58.22	1720.83	18	-0.7	861.42	52.63	21900000	4	20060	137_S1.raw	2	2	A8IWE4			PEAKS DB
ADAEIMTVFR	58.22	1151.56	10	1.1	576.79	69.63	5490000	4	27530	137_S1.raw	1	1	O48949			PEAKS DB
VAIDQTGIATTDR	58.21	1359.7	13	1.6	680.858	41.89	70300000	4	15149	137_S1.raw	1	1	A8J363			PEAKS DB
AVVSVADAMGR	58.21	1074.55	11	-0.5	538.282	48.95	97200000	4	18474	137_S1.raw	1	1	A8IYA1			PEAKS DB
TEGNVINLVVK	58.2	1184.68	11	1.9	593.347	63.98	1590000	4	25094	137_S1.raw	1	1	A8J3A8			PEAKS DB
VMTNPSNTNGPN(+.98)GDVK	58.17	1644.74	16	-0.8	823.377	27.2	28100000	4	7896	137_S1.raw	1	1	A8I2E0:Q42684	Deamidation (NQ)	N12:Deamidation (NQ):38.16	PEAKS DB
MFVDANPFFILLHR	58.16	1718.9	14	0.4	573.973	103.69	5450000	4	41552	137_S1.raw	2	2	A8J4W9			PEAKS DB
IITHPNFN(+.98)GNTLDNDIMLIK	58.16	2283.16	20	0.6	1142.59	80.05	298000000	4	32162	137_S1.raw	5	5		Deamidation (NQ)	N8:Deamidation (NQ):14.04	PEAKS DB
GLYVEAALQQVDPR	58.16	1557.82	14	0.8	779.915	73.71	3990000	4	29332	137_S1.raw	1	1	A8JAD6			PEAKS DB
TFGEPDFVIYNAGAFPANK	58.14	2056.99	19	2.1	1029.5	82.59	2400000	4	33223	137_S1.raw	1	1	A8J0N8:A8J0N7			PEAKS DB
DGPQPGWGDLLAK	58.12	1352.67	13	0.1	677.343	72.82	16800000	4	28956	137_S1.raw	1	1	A8IXD3			PEAKS DB
IEEELGENAVYAGESWR	58.12	1950.9	17	0.5	976.456	66.75	33200000	4	26339	137_S1.raw	1	1	A8JH98			PEAKS DB
N(+.98)GN(+.98)GSSSAASSAPAPAR	58.11	1502.66	17	-0.3	752.337	20.14	989000	4	4618	137_S1.raw	1	1	A8IGD9:Q94ET8	Deamidation (NQ)	N1:Deamidation (NQ):1000.00;N3:Deamidation (NQ):1000.00	PEAKS DB
DEVSGDQVGPK	58.11	1129.53	11	-1.2	565.769	22.44	7780000	4	5652	137_S1.raw	1	1	A8HMX2:Q1RS83			PEAKS DB
SGGDFELNPR	58.11	1090.5	10	0.9	546.26	43.27	11100000	4	15621	137_S1.raw	1	1	A8I0U5			PEAKS DB
NSWPAFPSSPAGELR	58.1	1614.78	15	0.7	808.397	72.37	56600000	4	28733	137_S1.raw	1	1	A8IB85			PEAKS DB
LYALAGGFPLWTAAGYATAAN	58.1	2098.05	21	1.4	1050.03	107.9	8570000	4	43036	137_S1.raw	1	1	A8HQC6			PEAKS DB
STGFGLIYDDLK	58.09	1327.67	12	0.3	664.841	79.06	3450000	4	31719	137_S1.raw	1	1	A8I0I1			PEAKS DB
YFDADTVGLDFR	58.08	1417.65	12	-1.1	709.832	75.84	9080000	4	30355	137_S1.raw	1	1	A8I263			PEAKS DB
VIGGGMPVGAYGGK	58.07	1261.65	14	1.1	631.832	48.27	4660000	4	18009	137_S1.raw	1	1	A8J7H3:Q39566			PEAKS DB
AFLDLLPYPLPAPQQEVVLR	58.05	2278.27	20	0.4	760.432	104.43	2720000	4	41842	137_S1.raw	2	2	A8JAD6			PEAKS DB
QAIN(+.98)SGKPKPPPATK	58.05	1533.85	15	0.9	512.292	17.85	31600000	4	3638	137_S1.raw	2	2	A8HQC6	Deamidation (NQ)	N4:Deamidation (NQ):49.37	PEAKS DB
VGGFTEQAELTWNR	58.05	1606.77	14	0.3	804.394	66.42	49300000	4	26249	137_S1.raw	8	8	A8ITL3			PEAKS DB
SQSWGPVGDN(+.98)TLK	58.04	1388.66	13	0.8	695.336	53.86	24200000	4	20606	137_S1.raw	2	2	Q3HTK2	Deamidation (NQ)	N10:Deamidation (NQ):99.62	PEAKS DB
QIGMFSYTGLSK	58.04	1330.66	12	1.8	666.338	69.56	2080000	4	27538	137_S1.raw	1	1	A8J129			PEAKS DB
IYDDAAIAPVNR	58.03	1316.67	12	-0.2	659.343	45.6	7690000	4	16788	137_S1.raw	1	1	Q84X78			PEAKS DB
APEQVVLYFNAYR	58.01	1568.8	13	-0.3	785.406	77.2	24800000	4	30796	137_S1.raw	2	2	A8I7W0			PEAKS DB
EVYDFLATAGSK	57.99	1299.63	12	2.3	650.826	67.25	3470000	4	26510	137_S1.raw	1	1	A8HMQ1			PEAKS DB
LAGGAGPPGVGR	57.99	1007.55	12	-0.1	504.783	29.39	1610000	4	8943	137_S1.raw	1	1	A8IRC9			PEAKS DB
FESAYFAPYK	57.97	1221.57	10	0.1	611.793	60.34	3940000	4	23519	137_S1.raw	1	1	A8JFR9			PEAKS DB
LANFDVPLPNALGIGN(+.98)DVK	57.97	1967.04	19	0.5	984.526	89.69	5300000	4	36207	137_S1.raw	2	2	A8IB85	Deamidation (NQ)	N16:Deamidation (NQ):33.66	PEAKS DB
LSTLNIQAYDAAR	57.96	1434.75	13	1.8	718.382	60.47	320000000	4	23548	137_S1.raw	4	4	Q9LD42			PEAKS DB
SSGGFSGGSFSR	57.95	1131.49	12	-0.3	566.754	36.63	5060000	4	12598	137_S1.raw	1	1				PEAKS DB
AIESPAPGIVAR	57.95	1179.66	12	-1.2	590.837	44.93	49500000	4	16577	137_S1.raw	1	1	B7U1J0:P26526			PEAKS DB
NSWGTWWGDGGFFR	57.94	1671.72	14	0.3	836.868	99.53	6620000	4	40032	137_S1.raw	1	1	A8JEL5			PEAKS DB
NQYDTDVTTWSPQGR	57.94	1766.79	15	0.8	884.401	54.03	3890000	4	20738	137_S1.raw	1	1	A8IN95			PEAKS DB
WYDATTGAPVPPK	57.94	1401.69	13	0.8	701.854	49.49	20500000	4	18346	137_S1.raw	1	1	A8IRW5			PEAKS DB
LPIVMPNGFDVLTK	57.93	1542.85	14	-0.3	772.431	88.32	6390000	4	35683	137_S1.raw	1	1	A8JD75			PEAKS DB
TGGQAVEM(+15.99)VAAGLK	57.92	1346.69	14	0.9	674.351	50.72	4450000	4	19151	137_S1.raw	1	1	A8J244	Oxidation (M)	M8:Oxidation (M):1000.00	PEAKS DB
YLAVNLAPGR	57.89	1072.6	10	1.8	537.31	54.43	3660000	4	20906	137_S1.raw	1	1	A8ILA8			PEAKS DB
IPAVWGIDGMAAAVVLR	57.88	1737.96	17	1	869.988	99.74	78500000	4	40171	137_S1.raw	5	5	A8IZM1			PEAKS DB
ASSTSAGVLMISGK	57.88	1307.68	14	2.2	654.846	51.67	7620000	4	19632	137_S1.raw	1	1	A8I011			PEAKS DB
GFSGTFAQTPAIFTGLTAYK	57.86	2077.05	20	-0.3	1039.53	91.42	24400000	4	36856	137_S1.raw	2	2	A8ITL3			PEAKS DB
KVPVNHDIVGR	57.85	1232.7	11	0.9	411.907	23.3	14400000	4	6078	137_S1.raw	1	1	A8JHB4			PEAKS DB
VGAGPYPTEIHGK	57.84	1324.68	13	-1.3	442.566	32.52	17600000	4	10540	137_S1.raw	2	2	A8IW34			PEAKS DB
YDYEECASADADK	57.84	1478.55	13	0.3	740.283	38.91	6010000	4	13669	137_S1.raw	1	1	A8J8Z1			PEAKS DB
WTGAPSN(+.98)GNYAPDLGR	57.83	1675.76	16	0	838.887	54.01	24300000	4	20684	137_S1.raw	1	1	A8IAA8	Deamidation (NQ)	N7:Deamidation (NQ):5.47	PEAKS DB
AIGAEFIEVFK	57.83	1222.66	11	-0.5	612.337	85.17	3040000	4	34355	137_S1.raw	1	1	Q84UB2			PEAKS DB
GNGTGGESIYGEK	57.82	1267.57	13	0.4	634.792	27.95	252000000	4	8258	137_S1.raw	2	2	A8JD64			PEAKS DB
DAESLVAAVAAAK	57.81	1214.65	13	-0.5	608.332	72.8	5750000	4	28969	137_S1.raw	1	1	A8JDG4			PEAKS DB
EVSLALTAADLK	57.81	1229.69	12	0.4	615.851	66.99	34300000	4	26566	137_S1.raw	1	1	A8I1E4			PEAKS DB
NILMSSGDLLPSLNNQFK	57.8	1990.02	18	0.3	996.017	88.91	9210000	4	35850	137_S1.raw	1	1	A9ZNH0			PEAKS DB
AGDYDVYATR	57.8	1129.5	10	1.7	565.76	36.85	1880000	4	12677	137_S1.raw	1	1	A8JCJ3			PEAKS DB
GEVVHLSWSPR	57.8	1265.65	11	0	633.833	55.34	26300000	4	21244	137_S1.raw	2	2	A8J7D3			PEAKS DB
AYINNLDTTPGTGPDGLAGTNVVLTALAPECAR	57.78	3284.63	33	0.4	1095.89	95.54	7410000	4	38550	137_S1.raw	1	1	A8I751			PEAKS DB
LVVVVLPSFGER	57.77	1313.77	12	0.5	657.893	83.19	4370000	4	33479	137_S1.raw	1	1	A8ISA9:A8ISB0			PEAKS DB
LVGEANDYVGK	57.74	1163.58	11	-0.1	582.798	36.77	8450000	4	12575	137_S1.raw	1	1	A8JHB4			PEAKS DB
GLFQGDIATFR	57.74	1223.63	11	-0.7	612.822	73.23	9910000	4	29176	137_S1.raw	1	1	A8HZX7			PEAKS DB
YTADQHYPGNR	57.73	1320.58	11	1	661.3	20.8	262000000	4	5081	137_S1.raw	2	2	A8J669			PEAKS DB
VPAAGSAANIQPK	57.71	1222.67	13	0.3	612.341	29.81	54200000	4	9126	137_S1.raw	1	1	A8IAA9			PEAKS DB
SAN(+.98)GVVLVTGDTK	57.71	1260.66	13	-0.4	631.335	43.83	26400000	4	15968	137_S1.raw	1	1	A8IRW5	Deamidation (NQ)	N3:Deamidation (NQ):1000.00	PEAKS DB
AFNFLEN(+.98)GASK	57.71	1197.57	11	-0.5	599.79	63.92	4410000	4	25133	137_S1.raw	2	2	A8I0U5	Deamidation (NQ)	N7:Deamidation (NQ):63.97	PEAKS DB
EHIPVAQLVR	57.7	1160.67	10	-0.1	387.896	47.71	2590000	4	17805	137_S1.raw	2	2	A8JEW4			PEAKS DB
LSTDGQTASYR	57.7	1197.56	11	-0.5	599.788	25.29	17400000	4	7063	137_S1.raw	1	1	A8ILA8			PEAKS DB
AAEAFAQAEVAK	57.69	1204.61	12	-1.4	603.311	38.22	275000000	4	14032	137_S1.raw	3	3	A8IZV1			PEAKS DB
AFSQGVAFR	57.69	981.503	9	-0.1	491.759	46.63	50600000	4	17383	137_S1.raw	2	2	A9ZNH0			PEAKS DB
KCPGGTATMDGYR	57.67	1355.6	13	-1	452.872	29	8480000	4	8866	137_S1.raw	1	1	A8J9H7			PEAKS DB
ADLEMQIESLTEELAYLK	57.66	2095.04	18	0.4	1048.53	115.77	3760000	4	45662	137_S1.raw	2	2				PEAKS DB
ATVSGDHWDHGLN(+.98)GENWEGK	57.65	2208.95	20	1.3	1105.48	51.05	1350000000	4	19385	137_S1.raw	6	6	P20507:A8IT01	Deamidation (NQ)	N13:Deamidation (NQ):28.36	PEAKS DB
AGPGDNVGMNIK	57.65	1171.57	12	-0.9	586.79	38.3	17700000	4	13448	137_S1.raw	1	1	A8HX38			PEAKS DB
PGGPQVIYGR	57.65	1042.56	10	-0.6	522.285	37.64	57500000	4	13078	137_S1.raw	1	1	A8HPN9:A8J7H7			PEAKS DB
VGPIWTGDNAAQWSHLK	57.65	1878.94	17	0.8	627.32	68.04	10500000	4	26965	137_S1.raw	2	2	A8IRW5			PEAKS DB
AGTGIIIPIDK	57.63	1096.65	11	0.1	549.332	60.93	13500000	4	23804	137_S1.raw	1	1	A8J926			PEAKS DB
LYGPWIADAIALK	57.62	1429.8	13	0.1	715.906	91.21	2770000	4	36830	137_S1.raw	1	1	A8IWE4			PEAKS DB
AAEDAIPAVVK	57.62	1082.6	11	0.8	542.306	47.25	9760000	4	17592	137_S1.raw	1	1	A8I0U5			PEAKS DB
EVTALGGAVPISCTK	57.61	1444.76	15	0.2	723.387	59.21	7610000	4	23024	137_S1.raw	1	1	A8J1J2			PEAKS DB
MLDSWSYVVSGTR	57.6	1499.71	13	0.3	750.861	73.06	5420000	4	29060	137_S1.raw	1	1	A8IR65			PEAKS DB
VGSSLVEDDK	57.6	1047.51	10	-0.1	524.761	28.52	13600000	4	8596	137_S1.raw	1	1	A8JC04			PEAKS DB
ADGTLAITDSGIGMTK	57.6	1549.77	16	-1.3	775.889	60.51	3170000	4	23516	137_S1.raw	1	1	A8J1U1			PEAKS DB
TAIAVDTILNQK	57.59	1285.72	12	-0.1	643.869	63.65	13100000	4	24987	137_S1.raw	1	1	B7U1J0:P26526			PEAKS DB
DDVAAFQSANR	57.58	1192.55	11	0.8	597.281	36.06	41800000	4	12285	137_S1.raw	1	1	A8IMW6			PEAKS DB
ADPASSCFALAAVEISETFEEGTTYAFK	57.57	2954.35	28	1.1	985.793	133.3	4890000	4	50856	137_S1.raw	2	2	A8IH45			PEAKS DB
ASPSFQYSIKPSR	57.56	1466.75	13	-1.1	489.924	44.46	10700000	4	16267	137_S1.raw	2	2	Q94C44:A8J049			PEAKS DB
NSWGEPWGESGFLK	57.56	1592.73	14	0.5	797.371	80.23	13200000	4	32200	137_S1.raw	1	1	A8JGJ0			PEAKS DB
SQYEQLAEQNR	57.56	1364.63	11	0.6	683.324	33.53	136000000	4	11090	137_S1.raw	1	1				PEAKS DB
ELADYVGGEAWPDMAASAR	57.56	2007.9	19	-0.7	1004.96	76.65	2890000	4	30641	137_S1.raw	1	1	A8IMG8			PEAKS DB
TLLSIVVTPELPEER	57.55	1694.95	15	1	848.481	86.04	43200000	4	34752	137_S1.raw	2	2	A8J1J2			PEAKS DB
ASEEVVAVDN(+.98)AAR	57.55	1330.64	13	-1	666.325	34.53	1300000	4	11484	137_S1.raw	1	1	A8JFJ2	Deamidation (NQ)	N10:Deamidation (NQ):1000.00	PEAKS DB
LVTVNVIGLGYAK	57.55	1345.8	13	-0.1	673.906	73.65	20000000	4	29397	137_S1.raw	1	1	A8ITL3			PEAKS DB
GMEVVDTGKPLSVPVGK	57.53	1711.92	17	0.3	571.647	54.43	18700000	4	20905	137_S1.raw	2	2	P06541:A0A218N9A0			PEAKS DB
WYPSANLLPDGR	57.53	1387.69	12	0.6	694.852	70.46	23700000	4	27902	137_S1.raw	1	1	A8J8V9			PEAKS DB
AQLTELVNFAR	57.53	1260.68	11	-1.6	631.348	73.57	11300000	4	29359	137_S1.raw	1	1	A8IW39			PEAKS DB
EASFNSATAYANIK	57.5	1485.71	14	-1.6	743.861	53.26	25300000	4	20260	137_S1.raw	1	1	A8I1E4			PEAKS DB
DITEFGDLATVAETLAK	57.48	1792.91	17	0.7	897.463	104.81	1090000	4	41995	137_S1.raw	1	1	A8IKE6			PEAKS DB
QSIISTLLAEATSWPGLTPR	57.48	2140.15	20	-0.4	714.391	125.57	2630000	4	48699	137_S1.raw	2	2	A8JHA2			PEAKS DB
NVVTGAEGPVPATAR	57.47	1437.76	15	0.2	719.886	38.43	16700000	4	13455	137_S1.raw	1	1	A8HMQ1			PEAKS DB
EIYTGTPIDLR	57.46	1276.67	11	1.4	639.341	61.17	89500000	4	23843	137_S1.raw	1	1	A8IZV1			PEAKS DB
GILASDESNATTGK	57.44	1362.66	14	0.8	682.339	33.27	7540000	4	10874	137_S1.raw	1	1	A8JCY4			PEAKS DB
FYSGTASSSDVLTSANTYGR	57.44	2082.95	20	-0.8	1042.48	56.55	3250000	4	21758	137_S1.raw	1	1	A8IR65			PEAKS DB
GVALNTASPIYK	57.43	1232.68	12	-0.1	617.346	49.92	9930000	4	18763	137_S1.raw	1	1	Q84X82			PEAKS DB
HQVDVFVR	57.43	998.53	8	-1.8	500.271	37.12	35000000	4	12718	137_S1.raw	1	1	A8IMW6			PEAKS DB
APAASLADSFK	57.42	1076.55	11	0	539.282	50.37	8450000	4	19059	137_S1.raw	1	1	A8HMQ1			PEAKS DB
FVEN(+.98)GGLVVLLGGK	57.41	1401.79	14	0.5	701.901	84.44	57700000	4	33951	137_S1.raw	2	2	A8IAB5	Deamidation (NQ)	N4:Deamidation (NQ):1000.00	PEAKS DB
GVFTNVTSPTTK	57.4	1250.65	12	0.9	626.333	46.4	30000000	4	17306	137_S1.raw	1	1	A8IRK4			PEAKS DB
KYPDVSYADLFQMASATAIEASGGPK	57.4	2716.31	26	-0.4	906.442	99.48	1380000	4	39968	137_S1.raw	1	1	O49822			PEAKS DB
VPDELLAEAER	57.38	1240.63	11	0.7	621.323	57.26	13100000	4	22180	137_S1.raw	1	1	A8HP17			PEAKS DB
STLTFTPEAEGLVK	57.38	1491.78	14	-1.2	746.897	67.31	28100000	4	26639	137_S1.raw	1	1	B7U1J0:P26526			PEAKS DB
RPASNLDAYVVTR	57.37	1460.77	13	0.7	487.932	45.41	3130000	4	16692	137_S1.raw	2	2	Q42688:A8I305			PEAKS DB
YMYGMQIMVNSPSYLPR	57.36	2048.95	17	-1	1025.48	84.38	12000000	4	33977	137_S1.raw	2	2	A8ITL3			PEAKS DB
VNDPPGTYLWHDHAAGFK	57.35	2023.95	18	0.4	506.996	57	36800000	4	21843	137_S1.raw	2	2	A8HQK6			PEAKS DB
SYVN(+.98)TAMINTVNEMLAAAR	57.35	2068.99	19	0.8	1035.5	107.72	6920000	4	42995	137_S1.raw	3	3	Q9LD42	Deamidation (NQ)	N4:Deamidation (NQ):17.25	PEAKS DB
FLFVAEAIYK	57.35	1199.66	10	1.1	600.837	83.67	59000000	4	35420	137_S1.raw	3	3	A0A218N8A3			PEAKS DB
VPIADVDYPAVAAAK	57.35	1498.8	15	1	750.409	59.68	3300000	4	23245	137_S1.raw	1	1	A8JH52:Q9FDV9			PEAKS DB
YGYDPATIPSTGFK	57.34	1515.72	14	0	758.87	61.86	5180000	4	24109	137_S1.raw	1	1	A8J135			PEAKS DB
N(+.98)LLDVITVAEADDVVGTDK	57.33	1987	19	2.9	994.51	104.61	3250000	4	41982	137_S1.raw	4	4	A8IZV9:A8IZU6	Deamidation (NQ)	N1:Deamidation (NQ):1000.00	PEAKS DB
THLLYPAVPGAGAAR	57.33	1492.81	15	1.7	747.416	51.75	2520000	4	19697	137_S1.raw	1	1	A8JHA2			PEAKS DB
GDTYWFAPIVADAEAGFGGNLNAYELMK	57.33	3019.41	28	2.8	1007.48	119.82	97200000	4	47025	137_S1.raw	14	14	A8J244			PEAKS DB
EVASNSELVQSSR	57.33	1404.68	13	0	703.35	29.81	3350000	4	9185	137_S1.raw	1	1				PEAKS DB
SNTWTSPFLAYNN(+.98)GLGGGVR	57.31	2111.01	20	0.5	704.677	84.37	181000000	4	33996	137_S1.raw	3	3	P31178	Deamidation (NQ)	N13:Deamidation (NQ):17.01	PEAKS DB
AAVEEVQPENVK	57.31	1311.67	12	0.4	656.841	32.86	16700000	4	10746	137_S1.raw	1	1	A8HSS0			PEAKS DB
AFGLGGAPKPK	57.31	1041.6	11	0	521.806	36.16	1010000	4	12293	137_S1.raw	1	1	A8J567			PEAKS DB
IAGIETGSTTYGK	57.31	1296.66	13	0.5	649.336	40.31	3170000	4	14334	137_S1.raw	1	1	A8HQK4			PEAKS DB
TVLIMELIN(+.98)NIAK	57.31	1471.83	13	0.1	736.923	91.61	1940000	4	37056	137_S1.raw	2	2	P06541:A0A218N9A0	Deamidation (NQ)	N9:Deamidation (NQ):17.01	PEAKS DB
AGATQGPLPSK	57.31	1025.55	11	1.5	513.783	23.55	692000000	4	6230	137_S1.raw	2	2	Q6PLP6:A1KR25			PEAKS DB
FVGTGYFDLVSTVITQGTSSTN(+.98)ALK	57.3	2606.31	25	3.1	869.78	107.82	2570000	4	43011	137_S1.raw	1	1	A8J244	Deamidation (NQ)	N22:Deamidation (NQ):66.06	PEAKS DB
VVMYGQPK	57.29	920.479	8	1.1	461.247	30.57	272000000	4	9623	137_S1.raw	1	1	A8ITL3			PEAKS DB
AGTIGQQLNTLR	57.29	1270.7	12	1.3	636.358	51.22	17200000	4	19348	137_S1.raw	1	1	A8IDS0			PEAKS DB
EGPAWSGLTAGQR	57.27	1328.65	13	0.9	665.332	54.04	6700000	4	20737	137_S1.raw	1	1	A8HSS0			PEAKS DB
NQAEIVPKPEEIK	57.21	1493.81	13	0.4	747.912	41.89	651000	4	15055	137_S1.raw	1	1	A8HVQ1			PEAKS DB
DAGSSVNSNTLR	57.2	1219.58	12	0.1	610.797	25.7	11000000	4	7271	137_S1.raw	1	1	A8I748			PEAKS DB
HLALSTN(+.98)NIEK	57.19	1239.65	11	0	620.83	35.37	8700000	4	11949	137_S1.raw	1	1	Q9XHH2	Deamidation (NQ)	N7:Deamidation (NQ):24.44	PEAKS DB
QAINEYLEEFK	57.19	1382.67	11	0.9	692.344	72.41	9840000	4	28824	137_S1.raw	1	1	B7U1J0:P26526			PEAKS DB
TFNDALADAK	57.19	1064.51	10	2.5	533.265	42.41	106000000	4	15318	137_S1.raw	1	1	A8JC04			PEAKS DB
ALTMFLVTDEGFR	57.19	1498.75	13	2	750.383	88.98	447000	4	35836	137_S1.raw	1	1	A8IZU6			PEAKS DB
LGDDLYMITWR	57.17	1381.67	11	0.3	691.842	84.35	2010000	4	33902	137_S1.raw	1	1	A8JFN9			PEAKS DB
TDMYLNSWALFLAAEHAASGK	57.16	2295.1	21	-0.2	766.04	100.9	3170000	4	40594	137_S1.raw	2	2	A8JAD6			PEAKS DB
DHTVSATHGDMDQNTR	57.16	1783.75	16	0.4	595.592	18.45	1220000	4	3888	137_S1.raw	1	1	A8IP17			PEAKS DB
ELFDLGADPVEINNIMPNLASNPNLGR	57.16	2922.45	27	2.1	975.161	101.5	5030000	4	40780	137_S1.raw	2	2	A8IB85			PEAKS DB
ILAEPEVMAAIK	57.16	1283.72	12	0.7	642.866	69.6	3160000	4	27630	137_S1.raw	1	1	A8JHB4			PEAKS DB
TDQDAPFPDVVK	57.15	1330.64	12	0.3	666.328	56.89	8920000	4	21958	137_S1.raw	1	1	A8I343			PEAKS DB
YNLAVKPHK	57.14	1068.61	9	-0.3	535.311	23.74	81000000	4	6187	137_S1.raw	2	2	A8IV51			PEAKS DB
NLDLDSIIAEVK	57.12	1328.72	12	0.3	665.367	90.38	16700000	4	36489	137_S1.raw	1	1				PEAKS DB
LAHPDPEEHAAK	57.12	1313.64	12	0	438.886	18.18	10900000	4	3781	137_S1.raw	2	2	A8J6R1:A8J6N7			PEAKS DB
DGGVPDPLIYYK	57.1	1335.67	12	0.3	668.843	72.85	11400000	4	29021	137_S1.raw	1	1	A8J0T0			PEAKS DB
YTDVAGVDAVNPFTSCALTPDTK	57.1	2384.12	23	0	1193.07	82.32	878000	4	33176	137_S1.raw	1	1	Q84X68:Q84X82			PEAKS DB
AHLNYEDNFWATK	57.06	1607.74	13	1.6	536.92	59.73	4230000	4	23159	137_S1.raw	2	2	A8HPZ8			PEAKS DB
SVVSIPHGPSIIAAR	57.05	1502.86	15	0.9	501.96	58.76	13100000	4	22699	137_S1.raw	2	2	Q42690			PEAKS DB
AFHTAQQSAPMEVETMPGVK	57.04	2158.02	20	0.8	720.347	52.92	3900000	4	20106	137_S1.raw	1	1	A8IA89			PEAKS DB
AGSPGAGVCIDK	57.03	1073.52	12	1.3	537.767	32.28	114000000	4	10500	137_S1.raw	1	1	Q6PLP6:A1KR25			PEAKS DB
QGLTCTMANWK	57	1251.57	11	0.3	626.794	61.08	2400000	4	23760	137_S1.raw	1	1	A8J064			PEAKS DB
GYVSASADGR	57	981.452	10	0.2	491.733	22.06	165000000	4	5449	137_S1.raw	2	2	A8IA98			PEAKS DB
KDFTMVFDAMHAVTGPYAK	56.99	2128.01	19	-0.3	710.345	82.75	3640000	4	33262	137_S1.raw	1	1	A8J8Z1			PEAKS DB
VDVAVTGSQK	56.98	1002.53	10	-0.1	502.274	24.71	17500000	4	6789	137_S1.raw	1	1	A8JFZ0:A8JFY9			PEAKS DB
TIFNPDNFIVVGPVPMK	56.98	1887	17	-0.9	944.505	92.68	47800000	4	37291	137_S1.raw	2	2	A8IZV1			PEAKS DB
YAQVTPVIDER	56.96	1289.66	11	0.4	645.838	46.29	5510000	4	17212	137_S1.raw	1	1	A8HMX2:Q1RS83			PEAKS DB
VSDVGSSPLVLR	56.96	1227.68	12	0.3	614.849	54.04	30800000	4	20723	137_S1.raw	1	1	A8J223			PEAKS DB
EGTFSNLPAGTTIK	56.95	1434.74	14	3.8	718.378	53.49	1150000000	4	20437	137_S1.raw	2	2	P20507:A8IT01			PEAKS DB
KVTGVGLKPAGSATTTWR	56.95	1829.02	18	2.3	610.681	41.36	4880000	4	14895	137_S1.raw	1	1	A8JIF0			PEAKS DB
VPANDSEALR	56.94	1070.54	10	0.3	536.275	24.84	82200000	4	6739	137_S1.raw	1	1	A8J146			PEAKS DB
VNQIGTITESIEAVR	56.94	1628.87	15	-0.5	815.443	73.5	77600000	4	29292	137_S1.raw	2	2	A8JH98			PEAKS DB
ETGVSESETAQEK	56.92	1393.62	13	-0.2	697.818	18.96	2520000	4	4087	137_S1.raw	1	1				PEAKS DB
EALAIVSEEGLEK	56.92	1386.72	13	1.3	694.37	60.58	10200000	4	23636	137_S1.raw	1	1	A8JFJ2			PEAKS DB
DNSMAAYMTSK	56.92	1217.51	11	1.3	609.761	46.91	3830000	4	17387	137_S1.raw	1	1	A8J1U1			PEAKS DB
FDMGGAGATLGAAR	56.92	1293.61	14	0.8	647.815	54.78	7800000	4	21061	137_S1.raw	1	1	A8JCW5			PEAKS DB
GMSAYAQLQEAEFASEK	56.9	1858.84	17	0	930.428	66	183000000	4	26144	137_S1.raw	20	20	A8J244			PEAKS DB
HIADLAGN(+.98)SK	56.88	1025.51	10	-1.1	513.764	23.16	46400000	4	6052	137_S1.raw	1	1	A8JH98	Deamidation (NQ)	N8:Deamidation (NQ):1000.00	PEAKS DB
EPIVISNIPR	56.87	1136.66	10	0.1	569.335	57.6	7980000	4	22233	137_S1.raw	1	1	A8J9S7			PEAKS DB
SVVPDSYRPN(+.98)GAGK	56.86	1446.71	14	1.5	483.245	33.99	27200000	4	11209	137_S1.raw	3	3	A8I0U5	Deamidation (NQ)	N10:Deamidation (NQ):1000.00	PEAKS DB
NNYYGGESASLNLIQLFER	56.86	2187.06	19	-0.2	1094.54	100.11	2470000	4	40253	137_S1.raw	2	2	A8J146			PEAKS DB
VLDAQMDALVDEVK	56.85	1544.78	14	0.4	773.395	76.78	2090000	4	30657	137_S1.raw	1	1	Q5S7Y5			PEAKS DB
VAVIVATVTDDVR	56.85	1356.76	13	-0.6	679.388	64.59	2130000	4	25333	137_S1.raw	1	1	A8IKZ2			PEAKS DB
TGGQAVEMVAAGLK	56.84	1330.69	14	0.6	666.353	60.25	154000000	4	23715	137_S1.raw	1	1	A8J244			PEAKS DB
DPIWDTPGQNTLR	56.84	1511.74	13	0.4	756.876	62.67	22700000	4	24572	137_S1.raw	1	1	A8JIF0			PEAKS DB
AAILYDAIAESQGFYNSPVDPAVR	56.83	2566.27	24	-0.4	856.43	91.99	2830000	4	37166	137_S1.raw	2	2	A8IH03			PEAKS DB
FNYN(+.98)SGEPAPER	56.83	1380.59	12	1.6	691.306	34.89	16200000	4	11676	137_S1.raw	2	2	A8J8Z1	Deamidation (NQ)	N4:Deamidation (NQ):45.01	PEAKS DB
TNAENEFVTIK	56.82	1264.63	11	-1	633.322	51.15	102000000	4	19359	137_S1.raw	1	1				PEAKS DB
WELLQQVDTSTR	56.79	1474.74	12	-0.2	738.378	70.25	42500000	4	27835	137_S1.raw	1	1				PEAKS DB
VPEGVDWAAVVK	56.76	1268.68	12	0.5	635.346	69.57	9940000	4	27420	137_S1.raw	1	1	A8JFJ2			PEAKS DB
LLETMAGQGLHR	56.75	1324.69	12	-0.5	663.353	43.85	35700000	4	15998	137_S1.raw	2	2	A8J5B8			PEAKS DB
ENVTSEALEAAR	56.75	1288.63	12	0.4	645.32	47.05	5010000	4	17452	137_S1.raw	1	1	A8IZK3			PEAKS DB
AAQDIALVDLPPTHPIR	56.74	1826.01	17	-1	609.675	64.39	25100000	4	25104	137_S1.raw	3	3	A8JGV6:P52908			PEAKS DB
EALVSPSPNPAAYLIVK	56.74	1767.98	17	0.1	884.996	78.82	9570000	4	31603	137_S1.raw	1	1	A8JHA2			PEAKS DB
TPEEASVN(+.98)TR	56.73	1103.51	10	-0.5	552.762	21.03	4090000	4	5082	137_S1.raw	2	2	A8J363	Deamidation (NQ)	N8:Deamidation (NQ):1000.00	PEAKS DB
DLADAFMNLPR	56.73	1261.61	11	1.1	631.814	86.39	3630000	4	34773	137_S1.raw	1	1	A8I2M8			PEAKS DB
IIPGYGGGMSSAK	56.72	1236.62	13	1.4	619.317	43.15	12300000	4	15723	137_S1.raw	1	1	A8JFI7			PEAKS DB
ALEESNYELEGK	56.7	1380.64	12	3	691.33	42.06	79200000	4	15136	137_S1.raw	1	1				PEAKS DB
AMGHTFFLEDGVESGNILENNIGIYTR	56.69	2996.43	27	-0.5	999.818	91.24	14600000	4	36818	137_S1.raw	3	3	A8ITL3			PEAKS DB
FGVQGYPTLK	56.68	1108.59	10	0.6	555.303	56.89	22000000	4	21984	137_S1.raw	1	1	O48949			PEAKS DB
ELVLLGLQGVLHSSYK	56.67	1754.99	16	1.2	586.006	86.78	5970000	4	34991	137_S1.raw	2	2	A8IYA1			PEAKS DB
SRPVILEFLTPGGGTVR	56.67	1798.01	17	0	600.344	82.93	40200000	4	33391	137_S1.raw	2	2	A8J1J2			PEAKS DB
RPDYITTFMEK	56.67	1399.68	11	0.8	467.568	61.72	11900000	4	24181	137_S1.raw	2	2	Q42683:A8IGH1			PEAKS DB
SMDEFVAYLK	56.67	1201.57	10	-0.2	601.792	77.36	45500000	4	30837	137_S1.raw	1	1	A8HP72			PEAKS DB
GTISGIYKPGPR	56.66	1244.69	12	0.7	623.351	35.32	543000000	4	12025	137_S1.raw	2	2	A8ITL3			PEAKS DB
VLDYVAYGNDSANPLPAGSVSLVPLDGPAK	56.66	2998.53	30	0.7	1000.52	85.46	5580000	4	34465	137_S1.raw	1	1	A8JAL9			PEAKS DB
QFMIQGGDFTAGN(+.98)GTGGK	56.64	1785.8	18	-0.2	893.907	63.14	5750000	4	24728	137_S1.raw	1	1	A8JDL5	Deamidation (NQ)	N13:Deamidation (NQ):30.61	PEAKS DB
FEDYAADWAPGLGAGLR	56.64	1807.85	17	0	904.934	82.76	1200000	4	33326	137_S1.raw	1	1	A8IMS4			PEAKS DB
DAHGALASLNSVAK	56.64	1352.7	14	1.1	451.909	49.62	921000	4	18638	137_S1.raw	1	1	A8HMX2:Q1RS83			PEAKS DB
TAAENEFVTLK	56.64	1221.62	11	1.2	611.82	52.92	2560000	4	20133	137_S1.raw	1	1				PEAKS DB
LVTGQNPGAGR	56.63	1068.57	11	0.1	535.291	20.39	17400000	4	4705	137_S1.raw	1	1	A8IBP8			PEAKS DB
N(+.98)SWPAFPSSPAGELR	56.63	1615.76	15	1.5	808.89	78.51	12900000	4	31511	137_S1.raw	2	2	A8IB85	Deamidation (NQ)	N1:Deamidation (NQ):1000.00	PEAKS DB
VAVLANEQELSVEER	56.62	1684.86	15	-0.4	843.438	55.96	14300000	4	21609	137_S1.raw	1	1	Q7X7A7			PEAKS DB
HANLYAN(+.98)DKIR	56.62	1314.67	11	-1.5	439.229	28.68	32000000	4	8610	137_S1.raw	2	2	A8IT92	Deamidation (NQ)	N7:Deamidation (NQ):67.69	PEAKS DB
RSSELGAPQSAIIAANWK	56.61	1898	18	-0.3	633.674	61.85	11700000	4	24220	137_S1.raw	2	2	Q9LD42			PEAKS DB
ADLINNLGTIAR	56.6	1269.7	12	0.1	635.859	67.33	0	4	26584	137_S1.raw	0	0	A8J1U1			PEAKS DB
KVEDNWLPGWLQAAGYDTYLVGK	56.6	2622.31	23	0.7	1312.16	100.08	64800000	4	40289	137_S1.raw	2	2	A8IT92			PEAKS DB
GGTIDLHGRPATQSR	56.59	1564.81	15	-1.1	392.209	23.72	109000000	4	6270	137_S1.raw	2	2	A8ITL3			PEAKS DB
ASNYIDDAVSK	56.58	1181.56	11	3	591.787	40.78	157000000	4	14463	137_S1.raw	1	1	A8IB85			PEAKS DB
VEFFADESYR	56.58	1261.56	10	-1.1	631.787	61.54	18800000	4	24026	137_S1.raw	1	1	A8INZ2			PEAKS DB
GTTTVGGFLVLFK	56.54	1338.75	13	0	670.385	94.62	23800000	4	38273	137_S1.raw	1	1	Q6PLP6:A1KR25			PEAKS DB
LSGTGSSGATIR	56.52	1105.57	12	-0.1	553.794	22.86	50600000	4	5909	137_S1.raw	1	1	A8J8Z1			PEAKS DB
IVDVLEMRPNDAADR	56.52	1712.85	15	0.1	857.433	59.99	1050000000	4	23466	137_S1.raw	2	2	P20507:A8IT01			PEAKS DB
LNAPLLIIAEDVSGEALATLVVNK	56.52	2462.4	24	0.4	821.807	133.39	50700	4	50908	137_S1.raw	1	1	Q42694:A8JIB7			PEAKS DB
HNYLSIIR	56.52	1014.56	8	1.4	508.288	53.87	9430000	4	20647	137_S1.raw	1	1	A8JGJ0			PEAKS DB
VFNFSAGPAVLPVDVLER	56.52	1929.04	18	0.2	965.525	95.54	5580000	4	38589	137_S1.raw	2	2	A8IH03			PEAKS DB
LLSIPEPGVASVDVDVK	56.51	1736.96	17	-0.3	869.485	75.06	5130000	4	30003	137_S1.raw	1	1	A8IZM1			PEAKS DB
SYVNTAMIN(+.98)TVNEMLAAAR	56.5	2068.99	19	1.9	1035.51	106.26	11700000	4	42352	137_S1.raw	5	5	Q9LD42	Deamidation (NQ)	N9:Deamidation (NQ):17.25	PEAKS DB
IGLFGGAGVGK	56.49	974.555	11	0.3	488.285	60.99	15900000	4	23690	137_S1.raw	2	2	P06541:A0A218N9A0			PEAKS DB
AFTPVISTMAGR	56.48	1249.65	12	-0.7	625.831	61.54	114000000	4	24155	137_S1.raw	1	1	A8HP37			PEAKS DB
LIDDMVAQGLK	56.46	1201.64	11	1.3	601.827	62.53	6780000	4	24507	137_S1.raw	1	1	A8J9S7			PEAKS DB
EITAAGIEALK	56.45	1114.62	11	0.7	558.319	59.06	26300000	4	22933	137_S1.raw	1	1	A8HVU5			PEAKS DB
GAYFVVLPEVTGVAESGLTTAPGSSIER	56.45	2806.44	28	2.6	936.489	93.86	376000000	4	38077	137_S1.raw	24	24	A8JAL9			PEAKS DB
FVPFADVQSNK	56.44	1250.63	11	0.6	626.322	57.09	7420000	4	22012	137_S1.raw	1	1	A8HZZ1			PEAKS DB
AQDALLLSYGADGR	56.41	1448.73	14	0.4	725.37	62.94	2240000	4	24613	137_S1.raw	1	1	A8I0U5			PEAKS DB
ASTAVTTDMSK	56.4	1110.52	11	0.3	556.269	23.93	204000000	4	6516	137_S1.raw	1	1	Q9S9E0:A8J6Y8			PEAKS DB
LADGTAPGTGR	56.39	1014.51	11	0.8	508.262	19.63	1890000	4	4394	137_S1.raw	1	1	A8ICD6			PEAKS DB
LYDGANNVIAEK	56.39	1305.66	12	0.3	653.836	43.11	115000000	4	15669	137_S1.raw	1	1	A8J9H7			PEAKS DB
GDFAIEVGR	56.37	962.482	9	0.8	482.249	53.06	134000000	4	20307	137_S1.raw	1	1	A8J9H8:A8JH12			PEAKS DB
AGQAVLLEATGAN(+.98)NR	56.36	1484.76	15	0.2	743.387	50.54	1750000	4	19079	137_S1.raw	1	1	A8IGC9	Deamidation (NQ)	N13:Deamidation (NQ):10.11	PEAKS DB
DNGGDAEFSWIVDDR	56.35	1694.72	15	-1	848.365	81.54	6250000	4	32816	137_S1.raw	2	2	A8ITL3			PEAKS DB
IFNVLGEPVDNMGNVK	56.35	1744.88	16	0.2	873.448	75.69	12700000	4	30279	137_S1.raw	1	1	P06541:A0A218N9A0			PEAKS DB
RAITGVYVQPK	56.34	1230.71	11	1.7	411.244	33.25	77500000	4	10924	137_S1.raw	2	2	A8HP37:A8HP36:Q3HTK5			PEAKS DB
ITVIEALMEK	56.33	1145.64	10	0.2	573.826	85.02	28700000	4	34263	137_S1.raw	1	1	A8JC04			PEAKS DB
TFTGYTATCTK	56.33	1192.54	11	-0.5	597.279	37.9	7290000	4	13127	137_S1.raw	1	1	A8J1J2			PEAKS DB
GATSPVLLGFFMEK	56.32	1495.77	14	-0.3	748.894	96.06	2490000	4	38764	137_S1.raw	1	1	O48949			PEAKS DB
LGGTVLSTESAGEYSSAAK	56.3	1826.89	19	1.3	914.453	49.98	950000	4	18832	137_S1.raw	1	1	A8IAK9			PEAKS DB
AAFMNAVVAATDR	56.3	1335.66	13	0.3	668.838	66.93	1310000	4	26368	137_S1.raw	1	1	A8J7M3:A8J7M2			PEAKS DB
DGGEASVDPLK	56.3	1086.52	11	1.4	544.268	39.25	273000000	4	14099	137_S1.raw	2	2	A8ITL3			PEAKS DB
AAQAMQLGLALR	56.29	1241.69	12	0.7	621.853	65.82	17000000	4	26134	137_S1.raw	1	1	A8JH37			PEAKS DB
ALGAVPILAEDLGVITTDVVALR	56.29	2305.33	23	1	769.45	127.44	1360000	4	49309	137_S1.raw	1	1	A8JH52:Q9FDV9			PEAKS DB
AYTISGMVAGPAYAK	56.27	1498.75	15	-1.1	750.381	62.1	33700000	4	24259	137_S1.raw	1	1	A8J9H7			PEAKS DB
YHVLAANLGAR	56.26	1183.65	11	-0.1	592.83	43.68	354000000	4	15859	137_S1.raw	2	2	A8IZV9:A8IZU6			PEAKS DB
MDADVLTIEN(+.98)SR	56.26	1363.63	12	0.3	682.822	59.76	1190000	4	23211	137_S1.raw	1	1	A8JH37	Deamidation (NQ)	N10:Deamidation (NQ):1000.00	PEAKS DB
HDNTLVYSTGWPNAQ(+.98)LQATTIGR	56.26	2543.24	23	1.2	848.755	72.49	4490000	4	28845	137_S1.raw	1	1	A8HPN9	Deamidation (NQ)	Q15:Deamidation (NQ):0.00	PEAKS DB
MHGDVAYQSWVR	56.25	1447.67	12	0.3	483.563	51.16	3490000	4	19349	137_S1.raw	1	1	A8ITL3			PEAKS DB
AGTAAPISPAYLTSAAAR	56.24	1687.89	18	-1	844.951	62.34	31500000	4	24429	137_S1.raw	2	2	Q84X68			PEAKS DB
ATCDTIVEVLN(+.98)GGDATKPR	56.24	1959.96	19	-0.1	654.326	61.08	3030000	4	23776	137_S1.raw	2	2	Q84X68	Deamidation (NQ)	N11:Deamidation (NQ):1000.00	PEAKS DB
NSLENYAYNMR	56.24	1373.6	11	-0.6	687.809	55.79	5450000	4	21427	137_S1.raw	1	1	A8JEU4			PEAKS DB
NADLPLEAGTR	56.22	1155.59	11	0.7	578.802	44.99	8640000	4	16487	137_S1.raw	1	1	A8IQW0			PEAKS DB
IENLDAVADTLEELWISYNQIASLSGIEK	56.21	3233.63	29	2.2	1078.89	133.42	597000	4	50920	137_S1.raw	1	1	Q9XHH2			PEAKS DB
WYDN(+.98)GDSAPVTASLQR	56.21	1779.81	16	-1	890.909	57.84	22700000	4	22531	137_S1.raw	2	2	A8J363	Deamidation (NQ)	N4:Deamidation (NQ):50.04	PEAKS DB
VATLNMADIPDVDLSK	56.2	1700.87	16	0.4	851.44	76.99	13200000	4	30720	137_S1.raw	1	1	A8J8Z1			PEAKS DB
LAVADPEVFALIEDEK	56.2	1757.91	16	0.7	879.962	90.06	8940000	4	36280	137_S1.raw	2	2	A8JFK4			PEAKS DB
HGGGGGGFGGGGFGSR	56.18	1319.58	16	-0.1	660.795	32.39	59600000	4	10527	137_S1.raw	2	2				PEAKS DB
IITHPNFN(+.98)GNTLDNDIM(+15.99)LIK	56.18	2299.15	20	0.9	767.392	76.6	21100000	4	30653	137_S1.raw	3	3		Deamidation (NQ); Oxidation (M)	N8:Deamidation (NQ):9.40;M17:Oxidation (M):1000.00	PEAKS DB
YTGGMVPDVFQIIVK	56.17	1665.88	15	0	833.947	97.83	6930000	4	39380	137_S1.raw	1	1	A8IRK4			PEAKS DB
DPESQPVVGAER	56.17	1282.62	12	-2	642.314	28.82	26600000	4	8726	137_S1.raw	1	1	A8JA30			PEAKS DB
DAGMIAGLEVLR	56.16	1243.66	12	0.8	622.837	80.47	7070000	4	32317	137_S1.raw	1	1	A8JEU4			PEAKS DB
AGGTVLTITGR	56.16	1044.59	11	1.3	523.304	46.6	8550000	4	17218	137_S1.raw	1	1	A8IGC9			PEAKS DB
TLLNIPSNYK	56.15	1161.64	10	-0.5	581.827	60.4	6500000	4	23570	137_S1.raw	1	1	A8IH03			PEAKS DB
LNVMVSSGWGAPK	56.14	1344.69	13	-0.5	673.35	63.56	1670000	4	24891	137_S1.raw	1	1	A8IFC8			PEAKS DB
DEGAMAAAATAR	56.14	1133.51	12	2	567.765	32.36	9280000	4	10504	137_S1.raw	1	1	A8ICY6			PEAKS DB
MSPLAQEILIANYK	56.14	1589.85	14	-0.1	795.932	78.73	2520000	4	31500	137_S1.raw	1	1	A8IYN3			PEAKS DB
HLALSTNNIEK	56.13	1238.66	11	0.7	620.339	35.79	21300000	4	12045	137_S1.raw	1	1	Q9XHH2			PEAKS DB
TGDVMILK	56.12	875.479	8	0	438.747	47.83	4650000	4	17889	137_S1.raw	1	1	A8HX38			PEAKS DB
TDVIGTLFAPTNDAIIR	56.12	1815.97	17	0.4	908.994	89.66	5370000	4	36208	137_S1.raw	1	1	A8J926			PEAKS DB
DLIEQYTPEVK	56.11	1333.68	11	0.3	667.846	63.68	10900000	4	25001	137_S1.raw	1	1	B7U1J0:P26526			PEAKS DB
VYYDFADMLR	56.11	1291.59	10	0.4	646.803	84.65	3230000	4	34134	137_S1.raw	1	1	A8JFZ0:A8JFY9			PEAKS DB
VVTNLYTFAK	56.1	1154.63	10	-0.8	578.324	60.28	16200000	4	23492	137_S1.raw	1	1	A8I7W0			PEAKS DB
GVEDHTADIPAEWFSR	56.09	1828.84	16	0.8	610.62	71.96	21200000	4	28579	137_S1.raw	2	2	A8JH37			PEAKS DB
HYNVELGAK	56.09	1029.52	9	0	515.769	30.34	16300000	4	9533	137_S1.raw	1	1	A8HVQ1			PEAKS DB
AVLALLGAGGVAK	56.08	1138.71	13	0.6	570.361	69.89	25000000	4	27860	137_S1.raw	2	2	Q84X68:Q84X82			PEAKS DB
TGGAAVGSTGAVVYR	56.07	1364.7	15	0.6	683.36	36.91	15600000	4	12754	137_S1.raw	1	1	A8I775			PEAKS DB
APAWVFAK	56.07	888.486	8	0.8	445.25	61.32	2940000	4	23886	137_S1.raw	1	1	A8I2J5			PEAKS DB
EVLEYALYDK	56.07	1241.62	10	0.5	621.817	61.66	50700000	4	24103	137_S1.raw	1	1	A8IPL8			PEAKS DB
NNGYLGTSDLAAIGR	56.06	1520.76	15	3.7	761.389	63.05	621000	4	24717	137_S1.raw	1	1	A8JHA2			PEAKS DB
FQMSVIN(+.98)GDQNDAINCPR	56.06	2021.89	18	0.5	674.972	66.04	29900000	4	26017	137_S1.raw	3	3	Q6PLP6:A1KR25	Deamidation (NQ)	N7:Deamidation (NQ):0.00	PEAKS DB
ELALGPSHPAIR	56.06	1259.7	12	0.9	420.907	43.32	15000000	4	15710	137_S1.raw	2	2	A8J129			PEAKS DB
AVYTGWNPATK	56.05	1206.6	11	2.3	604.31	50.43	23200000	4	19047	137_S1.raw	1	1	A8JBI9			PEAKS DB
ELTEADGFVFGFPTR	56.04	1684.81	15	0	843.412	87.11	5190000	4	35138	137_S1.raw	2	2	Q19VH4:Q19VH5			PEAKS DB
RYQITGIAIK	56.04	1161.69	10	1.7	388.237	50.2	7540000	4	18910	137_S1.raw	2	2	A8JGC6			PEAKS DB
SFLLYTSGSTGKPK	56.03	1484.79	14	0.1	743.401	51.99	2470000	4	19732	137_S1.raw	2	2	A8JFR9			PEAKS DB
DMRPTLVSVPSTAGYGTR	56.03	1906.96	18	0.4	636.66	58.4	7190000	4	22675	137_S1.raw	1	1	A8J8V9			PEAKS DB
EIDLAAFELGVK	56.02	1303.7	12	0.7	652.859	85.65	1350000	4	34491	137_S1.raw	1	1	A8ISR1			PEAKS DB
LTGAATGGEVTTNTK	56.01	1419.72	15	0	710.868	24.79	19200000	4	6842	137_S1.raw	1	1	A8J7S1			PEAKS DB
VFGFKPSLLDWGPNFQSK	56.01	2066.06	18	0.5	689.695	91.06	5050000	4	36801	137_S1.raw	2	2	A8JII2:Q93VQ1			PEAKS DB
TTIYDLTAAK	56.01	1095.58	10	0.4	548.798	54.43	41600000	4	20853	137_S1.raw	1	1	A8JEL5			PEAKS DB
QGVDADINGLR	56	1156.58	11	0.8	579.3	46.38	8620000	4	17253	137_S1.raw	1	1				PEAKS DB
GVLSAGTPTAPHPR	55.99	1359.73	14	-2.3	680.869	34.55	252000000	4	11520	137_S1.raw	2	2	A8ITL3			PEAKS DB
LNDLEEALQQAK	55.97	1370.7	12	-1.4	686.358	64.76	16000000	4	25508	137_S1.raw	1	1				PEAKS DB
QEVLAVAAELAK	55.96	1240.7	12	0.2	621.359	71.44	1780000	4	28389	137_S1.raw	1	1	A8ICY6			PEAKS DB
DVNAWVEGVTK	55.95	1216.61	11	0.8	609.312	66.42	4660000	4	26209	137_S1.raw	1	1	A8J3U1			PEAKS DB
SGAYADNLGDEFEGPR	55.95	1696.73	16	-0.6	849.373	58.43	13200000	4	22561	137_S1.raw	1	1	A8J9H7			PEAKS DB
MSHISTGGGASLELLEGK	55.95	1785.89	18	-1.3	596.304	61.49	16500000	4	23779	137_S1.raw	3	3	A8JC04			PEAKS DB
SMFAVLGSSELWK	55.95	1453.73	13	1.1	727.872	91.36	2200000	4	36915	137_S1.raw	1	1	Q6PLP6:A1KR25			PEAKS DB
ATPAGVTESIK	55.95	1072.58	11	0.8	537.296	34.04	344000000	4	11159	137_S1.raw	1	1	A8J9H7			PEAKS DB
WGQVLAGIEAAGAR	55.95	1397.74	14	0.2	699.878	71	4150000	4	28232	137_S1.raw	1	1	A8JHA2			PEAKS DB
ILNQPLADIGGK	55.94	1237.7	12	0.8	619.859	56.95	1820000	4	21952	137_S1.raw	1	1	A8JFB1			PEAKS DB
ALMETVEAGSK	55.93	1134.56	11	2.7	568.288	40.31	8940000	4	14410	137_S1.raw	1	1	A8HQI6			PEAKS DB
EGLMTTVHATTATQK	55.93	1587.79	15	1.4	530.272	37.88	9350000	4	13147	137_S1.raw	1	1	P49644:A8JHR9			PEAKS DB
FAATLYGAK	55.92	940.502	9	1.2	471.259	45.85	10600000	4	17008	137_S1.raw	1	1	A8HXA6			PEAKS DB
RPAAEVEDAK	55.9	1084.55	10	-0.2	362.524	17.21	16100000	4	3331	137_S1.raw	2	2	Q9LD42			PEAKS DB
SPLMGLFEK	55.9	1020.53	9	0.3	511.273	74.94	10900000	4	29788	137_S1.raw	1	1	A8J146			PEAKS DB
SHELISEK	55.89	941.482	8	0.5	471.748	21.03	4000000	4	4993	137_S1.raw	1	1	A8JGJ0			PEAKS DB
ADAYFPLAR	55.88	1022.52	9	0.9	512.267	61.37	9190000	4	23921	137_S1.raw	1	1	A8JHA2			PEAKS DB
SVGFSTSSWNEPNTASYR	55.88	1988.89	18	-0.5	995.45	61.13	22100000	4	23845	137_S1.raw	1	1	A8IA98			PEAKS DB
DNLTLWTSEMQDDDK	55.88	1809.77	15	-0.1	905.894	73.91	0	4	29457	137_S1.raw	0	0	Q7X7A7			PEAKS DB
NAIVQVDATPFK	55.85	1301.7	12	0.7	651.857	60.3	9690000	4	23468	137_S1.raw	1	1	A8HVQ1			PEAKS DB
SLLANWEASLGK	55.82	1287.68	12	1.3	644.849	82.5	1420000	4	33161	137_S1.raw	1	1	A8JHB4			PEAKS DB
SGPVVAMVWEGK	55.82	1258.64	12	0.9	630.327	67.75	4870000	4	26808	137_S1.raw	1	1	A8J9H8			PEAKS DB
FVLFGLTSPAK	55.82	1178.67	11	0.6	590.343	83.02	3950000	4	33453	137_S1.raw	1	1	A8I0U5			PEAKS DB
AEVEMFDSIIAGR	55.82	1436.7	13	0.2	719.356	79.57	884000	4	31858	137_S1.raw	1	1	A8IGC9			PEAKS DB
EQVAAGMGIYGPR	55.81	1347.66	13	0	674.837	52.02	19900000	4	19827	137_S1.raw	1	1	A8IRK4			PEAKS DB
SVYTAAAGPGK	55.8	1020.52	11	0.4	511.269	25.75	2250000	4	7225	137_S1.raw	1	1	Q3HTK2			PEAKS DB
IEM(+15.99)ELYADDVPK	55.8	1437.67	12	1.1	719.843	50.57	41600000	4	19125	137_S1.raw	1	1	A8JD64	Oxidation (M)	M3:Oxidation (M):1000.00	PEAKS DB
AGSVQGMDVNTAFR	55.79	1451.68	14	-1.1	726.848	53.29	2220000	4	20370	137_S1.raw	1	1	A8IV56			PEAKS DB
DEQLKPVVLSVVK	55.78	1452.86	13	0.7	485.293	61.86	8090000	4	24209	137_S1.raw	2	2	A8I263			PEAKS DB
YCTASEQQAWER	55.78	1470.62	12	1.4	736.318	41.31	13500000	4	14789	137_S1.raw	1	1	P31178			PEAKS DB
NKPNPVPSAGIWGDPQHFVLESR	55.78	2544.29	23	1.6	637.08	70.73	41400000	4	28055	137_S1.raw	1	1	A8ITL3			PEAKS DB
DLQFELVEPFR	55.78	1391.71	11	0.2	696.862	89.92	3090000	4	36290	137_S1.raw	1	1	Q84UB2			PEAKS DB
GSEDLGSPELVATLGDSEFLLYQVR	55.77	2694.34	25	0.7	899.121	115.79	3240000	4	45752	137_S1.raw	2	2	A8HZX7			PEAKS DB
TASTLITTNTM(+15.99)K	55.77	1296.66	12	1	649.338	32.72	17100000	4	10596	137_S1.raw	1	1	A8J8V9	Oxidation (M)	M11:Oxidation (M):1000.00	PEAKS DB
HANLYAN(+.98)DK	55.76	1045.48	9	0.3	523.749	19.34	2970000	4	4232	137_S1.raw	1	1	A8IT92	Deamidation (NQ)	N7:Deamidation (NQ):58.99	PEAKS DB
VSIDQAGVGSAAGNR	55.75	1400.7	15	-1.4	701.357	36.22	72900000	4	12390	137_S1.raw	1	1	A8IEN8			PEAKS DB
SADELTELAAR	55.74	1174.58	11	0.2	588.299	52.89	7620000	4	20231	137_S1.raw	1	1	A8I0U5			PEAKS DB
AADDNDPYAYNMLK	55.74	1599.69	14	-0.2	800.851	59.24	3450000	4	22953	137_S1.raw	1	1	A8ILA8			PEAKS DB
LYGTLFIEQPIGVGFSK	55.73	1868.01	17	0.8	935.012	90.38	1170000	4	36412	137_S1.raw	1	1	A8I2M8			PEAKS DB
TYLIGGVDANYADYIK	55.73	1774.88	16	-0.4	888.446	80.29	97000000	4	32382	137_S1.raw	13	13	A8IZV9			PEAKS DB
LGAIPQNTNYQR	55.71	1373.71	12	-0.1	687.86	37.35	1250000000	4	12909	137_S1.raw	2	2	Q6PLP6:A1KR25			PEAKS DB
AMASDLVFGSK	55.7	1124.55	11	0.2	563.284	58.97	1250000	4	22951	137_S1.raw	1	1	A8IGC9			PEAKS DB
TVVASVDMLLPWETVR	55.7	1814.96	16	2.1	908.489	98.54	5490000	4	39658	137_S1.raw	2	2	A8J4W9			PEAKS DB
VDATQEESLAQK	55.69	1317.64	12	-0.6	659.827	30.88	90200000	4	9761	137_S1.raw	1	1	O48949			PEAKS DB
EDSLFQAAAILGIDTGR	55.68	1775.91	17	0.9	888.961	99.25	2250000	4	39851	137_S1.raw	1	1	A8JGC6			PEAKS DB
VLMQELETQLGHGWFER	55.65	2072.01	17	0.2	691.679	90.61	11800000	4	36561	137_S1.raw	2	2	A8J5B8			PEAKS DB
DVDGAYMTK	55.65	998.438	9	0.5	500.226	31.28	86100000	4	10021	137_S1.raw	1	1				PEAKS DB
EAVASTFYGHAGR	55.64	1364.65	13	0.5	455.89	36.93	34100000	4	12665	137_S1.raw	2	2	A8IW39			PEAKS DB
IDVGFGNSANLR	55.63	1261.64	12	1	631.829	56.89	14200000	4	22025	137_S1.raw	1	1	Q84X68			PEAKS DB
FGMMAAQMK	55.63	1013.45	9	2.9	507.734	51.61	7960000	4	19509	137_S1.raw	1	1	Q19VH4:Q19VH5			PEAKS DB
SYMDWLDSQAGGPGPR	55.62	1735.76	16	-1.3	868.887	75.84	3280000	4	30208	137_S1.raw	1	1	A8ILA8			PEAKS DB
QDVLFFIDNIFR	55.62	1525.79	12	0.5	763.904	116.54	1660000	4	45911	137_S1.raw	1	1	P06541:A0A218N9A0			PEAKS DB
LQQLLLQN(+.98)GYSVK	55.62	1503.83	13	0	752.922	64.3	8620000	4	25405	137_S1.raw	2	2	A8IXQ3	Deamidation (NQ)	N8:Deamidation (NQ):17.01	PEAKS DB
LVTDFADGAYTAHAAGR	55.62	1734.83	17	0.2	579.285	53.23	24100000	4	20333	137_S1.raw	2	2	A8IXD3			PEAKS DB
VAGAPAVTGDVAALR	55.61	1366.76	15	-1.9	684.384	55.24	3140000	4	21154	137_S1.raw	1	1	A8J3Y6			PEAKS DB
ALTLADGTTAYVPSK	55.61	1506.79	15	3	754.406	56.31	139000000	4	21945	137_S1.raw	3	3	Q84X68:Q84X82			PEAKS DB
TYLIGGVDAN(+.98)YADYIK	55.61	1775.86	16	-0.3	888.938	78.09	2440000	4	31304	137_S1.raw	1	1	A8IZV9	Deamidation (NQ)	N10:Deamidation (NQ):1000.00	PEAKS DB
NAGLN(+.98)GATAAAKPLR	55.6	1424.77	15	1.2	475.932	33.15	21800000	4	10813	137_S1.raw	1	1	Q84X68	Deamidation (NQ)	N5:Deamidation (NQ):33.81	PEAKS DB
HFEAYER	55.6	950.425	7	0.1	476.22	23.39	16800000	4	6170	137_S1.raw	1	1	A8JBH6			PEAKS DB
HAPN(+.98)AVLEIITNPVNSTVPIAVETLK	55.59	2740.5	26	0.6	914.508	98.53	1720000	4	39636	137_S1.raw	1	1	P93106	Deamidation (NQ)	N4:Deamidation (NQ):29.57	PEAKS DB
VIYAAELTAQPR	55.59	1330.72	12	1.6	666.371	53.66	2990000	4	20455	137_S1.raw	1	1	A8JHX9			PEAKS DB
MELELAMNSDR	55.58	1307.59	11	-0.5	654.799	62.22	60300000	4	24207	137_S1.raw	1	1	A8ITL3			PEAKS DB
MTFDASTASNPASMIK	55.57	1670.76	16	0.1	836.39	64.18	15300000	4	25221	137_S1.raw	1	1	A8I011			PEAKS DB
GIVNNELLTVLR	55.56	1339.78	12	0.7	670.899	83.4	11300000	4	33543	137_S1.raw	1	1	A8J370			PEAKS DB
GADYGGDGHAQDVEPR	55.56	1642.7	16	0.9	548.573	25.29	12900000	4	6961	137_S1.raw	2	2	A8I343			PEAKS DB
EVGLGAVEALGR	55.56	1169.64	12	0.1	585.827	65.79	11000000	4	25975	137_S1.raw	1	1	A8JHA2			PEAKS DB
SHAEKPLVGSVAPDFK	55.55	1680.88	16	-0.6	561.301	46.35	95000000	4	17307	137_S1.raw	2	2	Q9FNS2:Q9FE86			PEAKS DB
AATAAGAALRPR	55.55	1124.64	12	-1.1	563.327	23.19	21600000	4	5992	137_S1.raw	2	2	A8JCP3			PEAKS DB
AIDYLNTLDR	55.55	1192.61	10	0.8	597.312	62.76	6170000	4	24560	137_S1.raw	1	1	A8J0N8:A8J0N7			PEAKS DB
GQSVMQCIDPANFDIYTGR	55.54	2113.96	19	0.7	1057.99	87.76	11100000	4	35287	137_S1.raw	2	2	A8I751			PEAKS DB
YKADDEQLKK	55.53	1236.63	10	-0.2	413.219	17.58	4530000	4	3497	137_S1.raw	2	2	A8JEU4			PEAKS DB
NTAELIEYNEGR	55.52	1407.66	12	0.7	704.839	48.28	3610000	4	17959	137_S1.raw	1	1	A8J355			PEAKS DB
SLPMNAEQEAEAGK	55.52	1473.68	14	4	737.849	40.53	7810000	4	14439	137_S1.raw	1	1	A8JFN3			PEAKS DB
DYNVDMVPK	55.52	1079.5	9	0.7	540.755	49.85	17200000	4	18734	137_S1.raw	1	1	A8J146			PEAKS DB
LGGLDAMQELNR	55.52	1315.66	12	1.4	658.836	62.07	12500000	4	24170	137_S1.raw	1	1	A8IH03			PEAKS DB
LGAIPQNTN(+.98)YQR	55.52	1374.69	12	-1.5	688.351	38.81	86200000	4	13636	137_S1.raw	1	1	Q6PLP6:A1KR25	Deamidation (NQ)	N9:Deamidation (NQ):26.31	PEAKS DB
VGTSFDQPTDGPAGSTVLR	55.49	1903.93	19	-0.2	952.971	54.45	5550000	4	20795	137_S1.raw	1	1	A8INZ2			PEAKS DB
WSPELAAACEVWK	55.49	1488.71	13	0.6	745.361	84.99	7000000	4	34291	137_S1.raw	1	1	A0A218N8A3			PEAKS DB
NQESTSESVN(+.98)GYYAVALLGR	55.48	2158.02	20	0	1080.02	77.34	4570000	4	30967	137_S1.raw	2	2	A8JHA2	Deamidation (NQ)	N10:Deamidation (NQ):24.34	PEAKS DB
IAYGSLEGMK	55.48	1067.53	10	1.3	534.774	50.54	6710000	4	19035	137_S1.raw	1	1	A8HXH9			PEAKS DB
AIGFIDDMIR	55.48	1149.59	10	0.4	575.8	79.51	4670000	4	31804	137_S1.raw	1	1	A8JFI7			PEAKS DB
EAFPVLLSPDSQPIAAATR	55.47	1982.05	19	0.2	992.031	79.89	2420000	4	31985	137_S1.raw	1	1	A8I0L7			PEAKS DB
QEDIDGFLVGGASLK	55.47	1547.78	15	1.9	774.9	75.63	1700000	4	30239	137_S1.raw	1	1	Q5S7Y5			PEAKS DB
VETMMSVDDMIESLVTK	55.47	1926.9	17	1.4	964.458	107.58	4720000	4	42865	137_S1.raw	1	1	A8IB85			PEAKS DB
HIASSPHTDFLIIDSGLR	55.46	1978.03	18	1.9	660.351	67.28	3200000	4	26463	137_S1.raw	1	1	A8I2J5			PEAKS DB
TAEDALIFVEGMQFDR	55.45	1840.87	16	-0.3	921.44	93.68	485000	4	37822	137_S1.raw	1	1	A8ITH8			PEAKS DB
RN(+.98)GEGEGGESGDAVFQR	55.45	1764.77	17	0.5	589.263	33.63	5830000	4	10990	137_S1.raw	1	1	A8IZP9	Deamidation (NQ)	N2:Deamidation (NQ):92.68	PEAKS DB
VFEVSLADLQK	55.45	1247.68	11	0.4	624.846	73.26	2590000	4	29202	137_S1.raw	1	1	A8HS48			PEAKS DB
LLYPPAPTGQLVR	55.4	1423.82	13	-0.7	712.916	63.08	9250000	4	24977	137_S1.raw	1	1	A8JHA2			PEAKS DB
EDLGAVMDAIK	55.39	1160.57	11	0.5	581.295	71.79	2110000	4	28451	137_S1.raw	1	1	A8HZZ1			PEAKS DB
SSSPAPASSAPAPAR	55.37	1352.67	15	1.9	677.343	21.21	3580000	4	5162	137_S1.raw	1	1	A8IGD9:Q94ET8			PEAKS DB
AAEEVATSALAEVAAATK	55.37	1701.88	18	-0.7	851.946	79.09	1980000	4	31674	137_S1.raw	2	2	A8I9J4			PEAKS DB
HTAEWFDPDK	55.36	1244.55	10	-0.6	623.28	49.25	3840000	4	18542	137_S1.raw	1	1	A8HNI9			PEAKS DB
TFAPGVPLK	55.35	928.538	9	-0.4	465.276	51.99	6940000	4	19829	137_S1.raw	1	1	A8HMQ1			PEAKS DB
SGGASATAVASAIEDAALNGK	55.33	1859.92	21	1.9	930.97	81.27	4240000	4	32712	137_S1.raw	1	1	A8J7H7			PEAKS DB
SHQGAIVAIENSER	55.33	1509.75	14	-1	504.258	37.77	10200000	4	13185	137_S1.raw	2	2	Q84UB2			PEAKS DB
SGTHVVLATLK	55.31	1124.66	11	0	375.892	39.55	6680000	4	13948	137_S1.raw	2	2	A8IN95			PEAKS DB
AVGGVLITMQR	55.31	1143.64	11	-0.6	572.829	58.28	13900000	4	22621	137_S1.raw	1	1	A8IAA8			PEAKS DB
SFVDSGILSGR	55.31	1136.58	11	0.4	569.299	63.38	18300000	4	24755	137_S1.raw	1	1	A8JH37			PEAKS DB
ANTFVSEAK	55.3	965.482	9	-0.2	483.748	29.39	95700000	4	9025	137_S1.raw	1	1	P93106			PEAKS DB
HSTSEHLLAGK	55.29	1178.6	11	0.2	393.875	19.87	62700000	4	4587	137_S1.raw	2	2	P20507:A8IT01:P24258:A8IT00			PEAKS DB
DVDVPVIGGHAGSTILPLLSQTTPPVTFTEAEK	55.28	3388.78	33	0.5	1130.6	96.39	11700000	4	38812	137_S1.raw	2	2	P93106			PEAKS DB
MGVQNILALR	55.28	1113.63	10	0.1	557.824	74.45	1350000	4	29706	137_S1.raw	1	1	A8IAY6			PEAKS DB
TEEGVENLFER	55.27	1321.62	11	-0.9	661.814	64.3	2730000	4	25223	137_S1.raw	1	1	A8IAY6			PEAKS DB
LGYYEGSEK	55.27	1044.48	9	0.6	523.246	31.28	48200000	4	9841	137_S1.raw	1	1	A8HZX7			PEAKS DB
LAASPAAAAAAAGHGAVVQLQR	55.27	2000.09	22	1.2	667.705	59.53	27200000	4	23102	137_S1.raw	2	2	A8JH37			PEAKS DB
NNPINEIWDPQNNPTAPPVQWTLPQNFVNK	55.26	3484.72	30	1	1162.58	97.41	40100000	4	39189	137_S1.raw	2	2	A8J8V9			PEAKS DB
QGVDADIN(+.98)GLR	55.26	1157.57	11	1.1	579.792	42.78	22400000	4	15515	137_S1.raw	3	3		Deamidation (NQ)	N8:Deamidation (NQ):71.72	PEAKS DB
AIVAQDPNSATGK	55.25	1270.65	13	-0.4	636.333	24.68	35800000	4	6750	137_S1.raw	1	1	P31178			PEAKS DB
ASSGDADNGPLIEK	55.25	1372.65	14	0.5	687.331	31.78	6880000	4	10154	137_S1.raw	1	1	A8HSS0			PEAKS DB
N(+.98)GEGEGGESGDAVFQR	55.24	1608.67	16	0.3	805.34	41.86	9890000	4	15033	137_S1.raw	2	2	A8IZP9	Deamidation (NQ)	N1:Deamidation (NQ):64.77	PEAKS DB
GLTFDSGGYNLK	55.23	1270.62	12	0.1	636.317	60.28	6410000	4	23493	137_S1.raw	1	1	A8JCW5			PEAKS DB
YDIGHSEIER	55.22	1217.57	10	-0.5	609.791	34.42	18400000	4	11445	137_S1.raw	2	2	A8JE07			PEAKS DB
ATNGN(+.98)APYGEPYR	55.21	1409.62	13	0.2	705.818	34.89	45500000	4	11689	137_S1.raw	2	2	A8IRW5	Deamidation (NQ)	N5:Deamidation (NQ):14.04	PEAKS DB
TSFGVFLER	55.2	1054.54	9	0.1	528.28	70.81	3470000	4	28147	137_S1.raw	1	1	A8II51			PEAKS DB
GSYYESEGIAANPAK	55.19	1555.72	15	1.2	778.866	41.64	3150000	4	15022	137_S1.raw	1	1	A8JBJ1			PEAKS DB
QALQVVAEVTK	55.19	1184.68	11	1.6	593.346	54.66	1750000	4	20973	137_S1.raw	1	1	A8I2J5			PEAKS DB
TNVPSIWAVGDVIDR	55.18	1640.85	15	2.1	821.435	86.6	1670000	4	34962	137_S1.raw	1	1	A8J0E5			PEAKS DB
ADLVGISPAAANALR	55.16	1437.79	15	-2.3	719.903	65.08	18800000	4	25598	137_S1.raw	1	1	A8JII2			PEAKS DB
YVATFFNR	55.16	1016.51	8	-0.7	509.261	59.97	29000000	4	23350	137_S1.raw	1	1	A8I7W0			PEAKS DB
GSFLLLTQDLK	55.16	1233.7	11	1.6	617.857	81.93	4850000	4	32941	137_S1.raw	1	1	A8IFC8			PEAKS DB
AMIAVPYFEK	55.15	1167.6	10	0.2	584.807	72.76	4640000	4	28982	137_S1.raw	1	1	A8HPZ8			PEAKS DB
SHAHVVALR	55.15	988.557	9	-0.3	495.286	19.67	826000	4	4413	137_S1.raw	1	1	Q84UB2			PEAKS DB
TINYDWVSSR	55.14	1239.59	10	1	620.802	58.79	28600000	4	22855	137_S1.raw	1	1	A8J931			PEAKS DB
TAPAFVDLDTR	55.13	1204.61	11	1.2	603.312	58.79	17500000	4	22842	137_S1.raw	1	1	P06541:A0A218N9A0			PEAKS DB
EITALAPSAMK	55.13	1130.6	11	1.6	566.308	50.09	2700000	4	18840	137_S1.raw	1	1	P53498:A8JAV1			PEAKS DB
YGIIYAGAQK	55.12	1082.58	10	1.6	542.296	46.07	15900000	4	17140	137_S1.raw	1	1	A8IH03			PEAKS DB
RPFVAIVGGSK	55.11	1129.66	11	-2.6	565.836	44.61	89600000	4	16422	137_S1.raw	2	2	A8JC04			PEAKS DB
SGYILDYTTNK	55.11	1273.62	11	0.6	637.817	54.55	3920000	4	20844	137_S1.raw	1	1	A8JFD4			PEAKS DB
TTGGAWTLSPR	55.1	1145.58	11	-1.1	573.798	51.1	5710000	4	19319	137_S1.raw	1	1	A8J8N4			PEAKS DB
YDTPAPGVR	55.1	974.482	9	0.2	488.248	30.05	26200000	4	9216	137_S1.raw	1	1	A8HZX7			PEAKS DB
AQDAWPASLEDAK	55.1	1400.66	13	0.7	701.336	58.14	321000000	4	22245	137_S1.raw	1	1	A8IAA8:A8IAB5			PEAKS DB
GTDAVVIAPTR	55.09	1098.6	11	0.1	550.309	37.56	215000000	4	13040	137_S1.raw	2	2	A8IT92			PEAKS DB
ADVVTGYDGR	55.07	1051.49	10	-1.1	526.753	31.96	9980000	4	10219	137_S1.raw	1	1	Q39568			PEAKS DB
IVVGLYGN(+.98)TVPK	55.06	1259.71	12	0.8	630.864	60.2	3100000	4	23404	137_S1.raw	1	1	A8J282	Deamidation (NQ)	N8:Deamidation (NQ):1000.00	PEAKS DB
TTTGALSTTPTANLVSAGTYTVTYASIGTK	55.04	2947.5	30	-1.5	983.507	81.04	6660000	4	32581	137_S1.raw	1	1	A8J9H7			PEAKS DB
LNPQTGLVDMDK	55.04	1329.66	12	0.2	665.837	52.08	6400000	4	19790	137_S1.raw	1	1	A8JFK4			PEAKS DB
DGGLLDVHHDMK	55.04	1335.62	12	0.6	446.216	42.44	3140000	4	15387	137_S1.raw	1	1	A8HZZ1			PEAKS DB
TVDVAADGEAVK	55.03	1173.59	12	2.2	587.802	32.33	14500000	4	10387	137_S1.raw	1	1	A8JF05			PEAKS DB
AQQASILAGFVSQILALEEQSR	55.03	2358.25	22	0.2	787.092	123.7	485000	4	48093	137_S1.raw	1	1	A8JFI3			PEAKS DB
VLEQLTSQVPVYGR	55.03	1587.86	14	-1.3	794.937	65.05	3390000	4	25626	137_S1.raw	1	1	P50881:A8HQ81			PEAKS DB
LEMIFTPAAGGAPR	55.03	1429.74	14	1.9	715.878	68.4	5990000	4	27030	137_S1.raw	1	1	A8J9S7			PEAKS DB
NVGPAGVTIVIIR	55.02	1307.79	13	0.3	654.904	71.38	2900000	4	28369	137_S1.raw	1	1	A8IH03			PEAKS DB
IITHPNFN(+.98)GNTLDN(+.98)DIMLIK	55.02	2284.14	20	0.3	762.388	75.75	88700000	4	30278	137_S1.raw	6	6		Deamidation (NQ)	N8:Deamidation (NQ):11.10;N14:Deamidation (NQ):42.68	PEAKS DB
YEELQITAGR	55.02	1178.59	10	1.4	590.305	48.04	65700000	4	17955	137_S1.raw	3	3				PEAKS DB
STPSGDMVMR	55.02	1079.47	10	1.1	540.745	33.88	20900000	4	11234	137_S1.raw	1	1	A8I0U5			PEAKS DB
GATSPVLLGFFM(+15.99)EK	55.02	1511.77	14	-0.5	756.892	88.39	6330000	4	35696	137_S1.raw	1	1	O48949	Oxidation (M)	M12:Oxidation (M):1000.00	PEAKS DB
YVMYGQPVGWQEAK	55.01	1654.78	14	0.3	828.398	62.01	3950000	4	24198	137_S1.raw	1	1	A8I0U5			PEAKS DB
PALPDWSDVETVAEDDR	55	1913.86	17	-0.7	957.939	80.74	6710000	4	32421	137_S1.raw	1	1	A8I0U5			PEAKS DB
IGITDLVTLEQR	54.98	1356.76	12	0.6	679.388	80.65	8030000	4	32395	137_S1.raw	1	1	A8JBF1			PEAKS DB
VNQAIYLLTTGAR	54.97	1418.79	13	0.8	710.402	69.68	1920000	4	27578	137_S1.raw	1	1				PEAKS DB
ISYAASLETLGK	54.97	1251.67	12	0.5	626.843	62.5	1540000	4	24425	137_S1.raw	1	1	A8J0Z1			PEAKS DB
EAVYGLTELYR	54.96	1312.67	11	0.4	657.341	69.45	2310000	4	27451	137_S1.raw	1	1	A8J2X6			PEAKS DB
LYNPAGGGFFTDYR	54.96	1576.73	14	1.8	789.374	73.56	406000000	4	29318	137_S1.raw	2	2	Q6PLP6:A1KR25			PEAKS DB
KLSDDEIAK	54.96	1017.53	9	0.3	509.774	22.26	308000000	4	5553	137_S1.raw	1	1	A8J244			PEAKS DB
HAVYAASFKPTPK	54.94	1415.76	13	2	472.927	30.67	11400000	4	9697	137_S1.raw	1	1	A8J9C9			PEAKS DB
SDASAWGDSPYALAEGLASDGPLDALR	54.94	2704.26	27	-0.2	902.428	106.66	3690000	4	42578	137_S1.raw	2	2	A8JBI9			PEAKS DB
EVFPHVAADNR	54.92	1253.62	11	-0.6	627.814	37.06	7020000	4	12737	137_S1.raw	2	2	A8J3F9			PEAKS DB
KAHFSAPSNVR	54.92	1212.64	11	1.4	405.22	21.75	4900000	4	5448	137_S1.raw	1	1	A8HMG7			PEAKS DB
GALVSELPAWQALK	54.91	1481.82	14	0.8	741.92	83.2	2490000	4	33439	137_S1.raw	1	1	A8IE23			PEAKS DB
GPDGATSTLTDLDQVMMATGR	54.91	2135.98	21	0.4	1069	85.68	1050000	4	34503	137_S1.raw	1	1	A8J0E5			PEAKS DB
VVDLLAPYR	54.9	1044.6	9	0.8	523.306	69.48	15700000	4	27574	137_S1.raw	1	1	P06541:A0A218N9A0			PEAKS DB
KIGDSLAEFLVEATPDPK	54.9	1929.01	18	0	644.01	87.13	5350000	4	35083	137_S1.raw	2	2	A8IRK4			PEAKS DB
TFTTAETMLNAR	54.89	1354.66	12	1.6	678.336	58.52	2110000	4	22677	137_S1.raw	1	1	A8IE23			PEAKS DB
YNAGLMDSVTGAFTNIK	54.89	1800.87	17	0.1	901.443	84.39	4600000	4	34016	137_S1.raw	1	1	A8J8I0			PEAKS DB
TLPGGDLSVFK	54.89	1132.61	11	0.4	567.314	66.84	4520000	4	26379	137_S1.raw	1	1	A8I0U5			PEAKS DB
LDATQLLSDTANLR	54.87	1529.8	14	0.2	765.91	79.87	735000	4	32008	137_S1.raw	1	1	A8JDR9			PEAKS DB
ALALDFEILTAR	54.85	1331.74	12	1.2	666.88	91.52	9210000	4	36870	137_S1.raw	1	1	A8ITL3			PEAKS DB
GFLGEAYAVK	54.8	1053.55	10	0.7	527.782	59.41	3280000	4	23013	137_S1.raw	1	1	A8IYL9			PEAKS DB
YIYESAMPTGR	54.8	1286.6	11	-0.3	644.305	49.36	4330000	4	18578	137_S1.raw	1	1	A8IN95			PEAKS DB
IYIVDEDGKPVSIVTLTDVLR	54.78	2344.29	21	-0.3	782.437	91.09	4620000	4	36781	137_S1.raw	2	2	A8J5B8			PEAKS DB
VITAVPNWMAVAK	54.78	1398.77	13	0.3	700.392	75.78	4630000	4	30214	137_S1.raw	1	1	A8JF44			PEAKS DB
AGSGVITLGLPDSPGVPK	54.77	1663.91	18	0	832.965	71.14	2660000	4	28181	137_S1.raw	1	1	A8J7H3:Q39566			PEAKS DB
SCTPAEMSAVER	54.77	1279.55	12	0.9	640.785	39.25	2400000	4	13894	137_S1.raw	1	1	A8JII2:Q93VQ1			PEAKS DB
QLVQAGFDLK	54.75	1117.61	10	1.9	559.815	59.24	95800000	4	23050	137_S1.raw	1	1	A8IAA8			PEAKS DB
NNPINEIWDPQNNPTAPPVQWTLPQN(+.98)FVNK	54.75	3485.7	30	0.3	1162.91	98.88	5260000	4	39801	137_S1.raw	1	1	A8J8V9	Deamidation (NQ)	N26:Deamidation (NQ):14.02	PEAKS DB
DGGDEVAAYK	54.74	1023.45	10	1.6	512.734	27.47	7210000	4	8130	137_S1.raw	1	1	A8J8M1			PEAKS DB
NMVLQPPADWLAALPDR	54.74	1905.98	17	0.4	953.996	97.4	8710000	4	39222	137_S1.raw	2	2	A8IDS0			PEAKS DB
NNAYTNHLEDYGPLLYAAAVLAK	54.73	2520.26	23	-0.6	841.095	99.62	2800000	4	40061	137_S1.raw	1	1	A8JHA2			PEAKS DB
VSKPILVSVAGR	54.71	1224.76	12	0.5	613.385	44.07	11500000	4	16139	137_S1.raw	2	2	A8IGC9			PEAKS DB
AGYQVVVWNR	54.71	1190.62	10	1.1	596.318	58.94	858000	4	22858	137_S1.raw	1	1	A8J942			PEAKS DB
VVDLDSFLER	54.69	1191.61	10	1	596.815	80.44	10400000	4	32291	137_S1.raw	1	1	A8I341			PEAKS DB
EILDLLATPISAK	54.67	1382.8	13	1	692.409	86.21	750000	4	34781	137_S1.raw	1	1	A8JAW4			PEAKS DB
DFTAQIQTLDIPGEVK	54.66	1773.91	16	-0.7	887.964	79.97	0	4	32075	137_S1.raw	0	0	A8HX38			PEAKS DB
N(+.98)GELLLLENVR	54.66	1269.69	11	1.3	635.855	80.05	33500000	4	32124	137_S1.raw	2	2	A8JC04	Deamidation (NQ)	N1:Deamidation (NQ):150.89	PEAKS DB
IANAGTVVVEAK	54.64	1170.66	12	0.4	586.338	36.27	66700000	4	12276	137_S1.raw	1	1	P93106			PEAKS DB
FLANVDPIDVAR	54.64	1328.71	12	-1.8	665.361	68.46	4200000	4	27069	137_S1.raw	1	1	A8IE23			PEAKS DB
QPGGTAAAVYR	54.62	1089.56	11	1.2	545.786	27.36	6140000	4	8012	137_S1.raw	1	1	A8ISR1			PEAKS DB
SINPDEAVAYGAAVQAAILTGEGGEK	54.61	2530.26	26	1.6	844.427	95.33	3280000	4	38453	137_S1.raw	2	2	A8JEU4			PEAKS DB
GPIPAGVPNFLSK	54.61	1295.72	13	0.9	648.87	73.77	109000000	4	29422	137_S1.raw	1	1	A1IVY2			PEAKS DB
ALAAAVEGLQDAALDGELQAALGAK	54.6	2365.25	25	0.9	789.424	98.35	520000	4	39554	137_S1.raw	2	2	A8HRA8			PEAKS DB
MVGEPDIAGTK	54.6	1116.55	11	-0.2	559.281	39.12	239000000	4	13708	137_S1.raw	1	1	A8J1D8:Q9FPQ6			PEAKS DB
TQQMALVVTN(+.98)AANDFPALR	54.58	2060.04	19	0	1031.03	78.03	9530000	4	31171	137_S1.raw	5	5	A8J9H7	Deamidation (NQ)	N10:Deamidation (NQ):0.00	PEAKS DB
EPWLFGPDVTAR	54.58	1386.69	12	0.2	694.354	79.99	4390000	4	32111	137_S1.raw	1	1	A8IRW5			PEAKS DB
IVAHPGLSENVFEIASK	54.57	1809.96	17	1.6	604.329	66.27	4580000	4	26107	137_S1.raw	2	2	A8J9U5			PEAKS DB
LSSPATLN(+.98)SR	54.56	1045.54	10	0.2	523.778	32.74	549000000	4	10474	137_S1.raw	3	3		Deamidation (NQ)	N8:Deamidation (NQ):1000.00	PEAKS DB
GGIIGIPAVAN(+.98)GK	54.55	1166.67	13	0.7	584.341	63.83	44900000	4	24911	137_S1.raw	2	2	A8HPN9	Deamidation (NQ)	N11:Deamidation (NQ):1000.00	PEAKS DB
DINVVLVAPK	54.55	1066.64	10	1	534.327	62.13	1810000	4	24250	137_S1.raw	1	1	A8IAT4			PEAKS DB
FALFGVDSPTK	54.54	1180.61	11	1.5	591.315	73.98	5680000	4	29438	137_S1.raw	1	1	A8I0U5			PEAKS DB
AIAPSDFALIYSAFK	54.51	1612.85	15	0.9	807.433	99.15	3520000	4	39895	137_S1.raw	1	1	A8IAJ7			PEAKS DB
IVYFDLGLPNR	54.49	1305.71	11	0.2	653.861	80.38	3860000	4	32279	137_S1.raw	1	1	A8J9S7			PEAKS DB
AALESYGYTPDPEVAR	54.48	1737.82	16	-0.4	869.917	55.07	2780000	4	21090	137_S1.raw	1	1	A8HMX2:Q1RS83			PEAKS DB
FVYGGWDTIK	54.46	1184.59	10	0.6	593.301	67.99	28400000	4	26911	137_S1.raw	1	1	A8J0H9			PEAKS DB
PLPAGSVSLVPLDGPAK	54.45	1616.91	17	0.7	809.465	70.05	13800000	4	27795	137_S1.raw	2	2	A8JAL9			PEAKS DB
NTPSYQYLIKPSR	54.44	1565.82	13	0.3	783.918	50.62	75400000	4	19165	137_S1.raw	2	2	A8J064			PEAKS DB
LENGEEFDNSITR	54.44	1522.69	13	-0.4	762.352	46.99	7730000	4	17437	137_S1.raw	1	1	A8J741			PEAKS DB
LHNLSPEPGSR	54.44	1205.62	11	1.2	402.88	24.23	5680000	4	6506	137_S1.raw	2	2	A8JAL6			PEAKS DB
AIGNVVAVHLLQVPGTEK	54.43	1844.05	18	-0.5	923.033	72.7	4770000	4	28918	137_S1.raw	2	2	A8JF44			PEAKS DB
VENNAGITYK	54.43	1107.56	10	0.1	554.785	28.28	21200000	4	8466	137_S1.raw	1	1	A8JHA2			PEAKS DB
YGQPASAAGPEALLHTAYTNLGR	54.43	2357.18	23	-1	786.732	79.03	11600000	4	31668	137_S1.raw	1	1	A8JAD6			PEAKS DB
VDPSSFTLHK	54.43	1129.58	10	0	565.796	44.19	167000000	4	16019	137_S1.raw	2	2	A8ITL3			PEAKS DB
IRPAGGNETAGAYK	54.43	1403.72	14	1.6	468.913	20.89	11000000	4	5056	137_S1.raw	2	2	A8IAN1			PEAKS DB
AQTNTVLQSIVAMAPAVTR	54.42	1970.06	19	1	986.039	94.62	1540000	4	38179	137_S1.raw	2	2	A8J033			PEAKS DB
KDVDGAYMTK	54.42	1126.53	10	-1.2	376.518	22.31	7840000	4	5582	137_S1.raw	2	2				PEAKS DB
M(+15.99)AEIGTPIHDR	54.42	1254.6	11	0.7	419.209	29.84	17800000	4	9209	137_S1.raw	2	2	A8IYA1	Oxidation (M)	M1:Oxidation (M):1000.00	PEAKS DB
KPDLPVSHDWTVEIVQV	54.42	1961.03	17	1.1	654.683	78.73	13100000	4	31460	137_S1.raw	2	2	A8IRW5			PEAKS DB
LIWVSEQESR	54.41	1245.64	10	0	623.825	56.95	45700000	4	22010	137_S1.raw	1	1	A8IA98			PEAKS DB
TGTDPQDALMLLVPEAYR	54.4	1988.99	18	1.3	995.502	99.88	1950000	4	40210	137_S1.raw	1	1	A8JHB4			PEAKS DB
AGYQNAVTFR	54.39	1125.56	10	-1.4	563.785	44.93	6170000	4	16501	137_S1.raw	1	1	A8IXP6			PEAKS DB
KDLSIANAVLK	54.38	1170.7	11	0.1	586.356	53.23	9330000	4	20258	137_S1.raw	2	2	A8J926			PEAKS DB
GKDTVVLGVEK	54.38	1143.65	11	3	572.834	33.72	6510000	4	11105	137_S1.raw	1	1	A8HQI6			PEAKS DB
QLGGALVEPSSPELVAAALGLALDAIDLVR	54.38	2957.64	30	0.6	986.889	133.6	102000	4	50999	137_S1.raw	1	1	A8I0U5			PEAKS DB
FSQLTSSQLDTVMR	54.38	1611.79	14	0.4	806.904	64.24	3070000	4	25186	137_S1.raw	1	1	P49202:A8HVP2			PEAKS DB
SAVAILEQLGLVDTSR	54.36	1670.92	16	-0.3	836.467	96.89	582000	4	39054	137_S1.raw	1	1	A8IAY6			PEAKS DB
DWLLSQVVWAR	54.35	1371.73	11	-0.4	686.872	97.74	2720000	4	39350	137_S1.raw	1	1	A8JHA2			PEAKS DB
AHGACPTGPGPSPR	54.34	1303.61	14	-0.6	435.543	19.81	547000	4	4476	137_S1.raw	1	1	A8HN12			PEAKS DB
AAYVDDAQYR	54.34	1170.53	10	-0.1	586.273	33.77	184000000	4	11274	137_S1.raw	1	1	A8IAT7			PEAKS DB
TPYGTVMNPTK	54.34	1207.59	11	3.5	604.805	39.98	10200000	4	14163	137_S1.raw	1	1	A8I2J5			PEAKS DB
EVASGSLYEDWDMLPPK	54.32	1935.89	17	0.1	968.953	80.65	24400000	4	32450	137_S1.raw	1	1	Q9STD3:A8HMC0			PEAKS DB
IVVGLYGNTVPK	54.32	1258.73	12	-0.5	630.371	58.17	12300000	4	22569	137_S1.raw	1	1	A8J282			PEAKS DB
FWNLLHTEDYVPALGAMTGGQAVEMVAAGLK	54.31	3288.63	31	-0.3	1097.22	110.7	42500000	4	44036	137_S1.raw	3	3	A8J244			PEAKS DB
FLEQQNQVLQTK	54.31	1474.78	12	-0.8	738.396	46.3	164000000	4	17188	137_S1.raw	1	1				PEAKS DB
GGSATWLASTWGAVGQTTFK	54.31	2025	20	0.2	1013.51	89.54	4300000	4	36156	137_S1.raw	2	2	A8INZ2			PEAKS DB
AVENSPFLER	54.3	1160.58	10	0.5	581.299	49.42	3100000	4	18530	137_S1.raw	1	1	A8J1U1			PEAKS DB
NLPGVEVTSVDR	54.29	1284.67	12	1.9	643.342	51.44	6780000	4	19553	137_S1.raw	1	1	A8J0I0			PEAKS DB
TYLIGGVDANYADYVK	54.29	1760.86	16	0.6	881.439	76.1	938000	4	30385	137_S1.raw	1	1	A8IZU6			PEAKS DB
ISTAPVALIDR	54.28	1154.67	11	0.4	578.341	57.84	11900000	4	22452	137_S1.raw	1	1	A8IB37			PEAKS DB
DAGTISGLNVVR	54.28	1200.65	12	1.3	601.331	54.54	5210000	4	20856	137_S1.raw	1	1	A8I7T8			PEAKS DB
WHYTIIDAPGHR	54.27	1464.73	12	1.6	489.25	50.28	2370000	4	19040	137_S1.raw	1	1	A8HX38			PEAKS DB
EAGWGVMTSHR	54.26	1229.56	11	-1	615.787	43.35	80900000	4	15826	137_S1.raw	2	2	A8JH98			PEAKS DB
QEQYLEIPSDK	54.26	1348.65	11	0.3	675.333	52.63	8180000	4	20074	137_S1.raw	1	1	A8HVU5			PEAKS DB
DIAQALAAQTVLGSAK	54.25	1555.86	16	0.5	778.936	76.93	926000	4	30725	137_S1.raw	1	1	A8J7M3:A8J7M2			PEAKS DB
YATLVSYSENAVK	54.24	1443.72	13	-0.6	722.869	57.78	10900000	4	22374	137_S1.raw	1	1	A8IPL8			PEAKS DB
GMAVYDVLASVK	54.22	1251.65	12	1.1	626.835	80.02	1300000	4	32126	137_S1.raw	1	1	A8IX41			PEAKS DB
SFLGESGFHTPLGGIGDQHVAVAR	54.22	2451.23	24	0.8	818.084	70.08	11800000	4	27822	137_S1.raw	2	2	A8IZP9			PEAKS DB
QYVSTLDAAR	54.21	1122.57	10	-0.6	562.29	37.25	37100000	4	12796	137_S1.raw	1	1	A8IZP9			PEAKS DB
AEEISSMVLIK	54.2	1218.65	11	1	610.334	66.54	6590000	4	26341	137_S1.raw	1	1	A8JEU4			PEAKS DB
VDLAVPNPAAPTTK	54.2	1392.76	14	0.9	697.389	53.26	5690000	4	20427	137_S1.raw	1	1	A8IYJ8			PEAKS DB
DVEVVWQLPAAGAAAAK	54.2	1694.9	17	0.8	848.457	78.2	1790000	4	31346	137_S1.raw	1	1	A8JBH6			PEAKS DB
VKPVGVLAMIDDGELDWK	54.2	1984.03	18	1.1	662.353	91.61	2060000	4	37033	137_S1.raw	2	2	A8ICC8:Q93Y52			PEAKS DB
AQVANFGAAGGADWVDLFAR	54.19	2034.99	20	1.1	1018.5	96.39	1950000	4	38873	137_S1.raw	1	1	A8I341			PEAKS DB
AFYGQAYR	54.19	974.461	8	0.2	488.238	38.17	944000000	4	13481	137_S1.raw	2	2	A8I751			PEAKS DB
VDGIGLEAVGVALDGQGAIK	54.18	1881.02	20	1	941.519	85.05	1590000	4	34239	137_S1.raw	1	1	A8HXA6			PEAKS DB
LALLTTNPPVTFTSPK	54.18	1698.96	16	0.4	850.485	75.36	11600000	4	30081	137_S1.raw	1	1	A8JEX3			PEAKS DB
SAAGGDGFTSLR	54.17	1137.54	12	1.5	569.779	43.08	7790000	4	15683	137_S1.raw	1	1	A8I0U5			PEAKS DB
ALLDTGAVSSDR	54.16	1203.61	12	-2.7	602.81	44.69	48300000	4	16374	137_S1.raw	1	1	A8JH37			PEAKS DB
GSLGGGFSSGGFSGGSFSR	54.16	1706.76	19	0.4	854.39	62.79	4600000	4	24547	137_S1.raw	1	1				PEAKS DB
GAAVCGPAGAEER	54.15	1186.54	13	0.7	594.278	25.9	4900000	4	7364	137_S1.raw	1	1	A8IWR7			PEAKS DB
DEEINYFPSR	54.15	1268.57	10	0.6	635.291	54.72	6760000	4	21024	137_S1.raw	1	1	A8J537			PEAKS DB
KSGVNMAVPTGGSQSNIQGK	54.15	1958.98	20	0.6	654.002	35.29	12000000	4	11838	137_S1.raw	2	2	A8IAB5			PEAKS DB
LTPDWLGAGYIK	54.15	1332.71	12	0.6	667.362	77.97	2750000	4	31241	137_S1.raw	1	1	A8JBG9			PEAKS DB
TLTAVHDAILDDLVYPTEIVGK	54.15	2382.27	22	0.3	795.097	92.71	2490000	4	37407	137_S1.raw	1	1	A8JGI9			PEAKS DB
FNYNSGEPAPER	54.14	1379.61	12	-1.2	690.812	34.53	65500000	4	11545	137_S1.raw	1	1	A8J8Z1			PEAKS DB
IAVPEGFSYELYNR	54.11	1656.81	14	-0.5	829.414	74.28	3540000	4	29645	137_S1.raw	1	1	A2PZC2			PEAKS DB
NVIHGSDSVESATR	54.07	1470.71	14	-1.9	491.242	26.53	830000000	4	7882	137_S1.raw	4	4	A8J9H8			PEAKS DB
STQDTIMPVSFDIQEAENWVEDNVAAGSER	54.04	3337.5	30	3.8	1113.51	116.15	42600000	4	45861	137_S1.raw	2	2	A8ITL3			PEAKS DB
KAAASDEAATDPAVK	54.04	1443.72	15	0.7	482.248	19.1	2060000	4	4158	137_S1.raw	3	3	A8J6R1			PEAKS DB
PGIDTEDSMR	54.04	1119.49	10	0.5	560.751	32.44	5030000	4	10478	137_S1.raw	1	1	Q9S7V1			PEAKS DB
EGVLAEENMR	54.04	1146.53	10	0.5	574.274	39.22	9120000	4	13918	137_S1.raw	1	1	A8JHX9			PEAKS DB
VAEERPTLPVLAR	54.03	1449.83	13	0.6	484.284	53.29	19400000	4	20322	137_S1.raw	2	2	A8IZP9			PEAKS DB
DAIATTLINDISGWSGMEPR	54.02	2146.04	20	1	716.354	110.93	3550000	4	44102	137_S1.raw	2	2	A8JHA2			PEAKS DB
VATVQALSGTGALR	54.02	1342.76	14	1.3	672.387	52.54	13200000	4	20073	137_S1.raw	1	1	A8J129			PEAKS DB
GTLEYGDATDVMGDFNK	54.01	1831.79	17	1.7	916.906	70.29	220000000	4	28017	137_S1.raw	2	2	P31178			PEAKS DB
SLVEFSDDNKPITQADR	54.01	1933.94	17	2.5	645.655	51.67	28200000	4	19546	137_S1.raw	2	2	A8I775			PEAKS DB
YVVLYDGEGR	54	1169.57	10	1.6	585.794	50.31	6070000	4	19021	137_S1.raw	1	1	A8ILA8			PEAKS DB
GADLIVIPAGVPR	54	1276.75	13	2.2	639.384	72.28	32100000	4	28785	137_S1.raw	1	1	P93106			PEAKS DB
MFNTAFNDVAK	54	1256.59	11	1	629.301	59.59	690000	4	23144	137_S1.raw	1	1	A8IVD4			PEAKS DB
TQTAEEAFNK	54	1137.53	10	1.1	569.773	27.77	18200000	4	8246	137_S1.raw	1	1	A8I980			PEAKS DB
RGAEEEANWHK	53.99	1325.61	11	-0.7	442.877	19.22	6840000	4	4289	137_S1.raw	1	1	A8IAN1			PEAKS DB
TGDVASLKPK	53.99	1014.57	10	-0.4	508.293	23.33	382000000	4	6257	137_S1.raw	2	2	Q3HTK2			PEAKS DB
EALEALDSSAAMDVK	53.98	1548.73	15	-1	775.374	60.99	1890000	4	23743	137_S1.raw	1	1	A8JG58			PEAKS DB
IGTNHGSLSAR	53.98	1111.57	11	-0.5	371.532	19.43	4180000	4	4316	137_S1.raw	1	1	A8ILN4			PEAKS DB
ENNFMQAGAR	53.98	1136.5	10	1.3	569.26	35.34	14700000	4	11948	137_S1.raw	1	1	A8J537			PEAKS DB
FAVTAATSQLPSR	53.97	1347.71	13	1.2	674.865	51.75	7490000	4	19595	137_S1.raw	1	1	A8IZ20			PEAKS DB
NQWHVEVY	53.97	1073.49	8	0	537.754	58.73	26100000	4	22751	137_S1.raw	1	1	Q9S9E0:A8J6Y8			PEAKS DB
IITHPNFN(+.98)GN(+.98)TLDNDIMLIK	53.97	2284.14	20	0.4	762.388	79.69	23200000	4	31927	137_S1.raw	5	5		Deamidation (NQ)	N8:Deamidation (NQ):36.87;N10:Deamidation (NQ):42.68	PEAKS DB
SVADLANTNK	53.95	1031.52	10	0.1	516.77	29.92	109000000	4	9285	137_S1.raw	2	2	Q84X68:Q84X82			PEAKS DB
HGHSSGTTGGDPWTR	53.93	1551.68	15	0.4	518.235	24.17	13200000	4	6610	137_S1.raw	1	1	A8IX72			PEAKS DB
VVTM(+15.99)APGTGR	53.92	1003.51	10	0.5	502.764	19.69	3450000	4	4433	137_S1.raw	1	1	A8J9H7	Oxidation (M)	M4:Oxidation (M):1000.00	PEAKS DB
QGSFLLEDGLK	53.9	1205.63	11	0.3	603.822	68.19	2860000	4	27018	137_S1.raw	1	1	A8IBP8			PEAKS DB
REPWLFGPDVTAR	53.9	1542.79	13	0.7	515.272	70.23	8250000	4	27811	137_S1.raw	2	2	A8IRW5			PEAKS DB
VYVSTTDFK	53.9	1058.53	9	-1.4	530.271	44.71	99700000	4	16345	137_S1.raw	1	1	A8HPN9:A8J7H7			PEAKS DB
TDALGAYLLTSDADEYDKPFMTGER	53.87	2778.27	25	0.8	1390.14	84.35	338000000	4	34029	137_S1.raw	6	6	A8J244			PEAKS DB
DNHGAVAEEALR	53.85	1280.61	12	4.7	641.316	31.09	4620000	4	9837	137_S1.raw	1	1	A8IZK3			PEAKS DB
ADLNVPLDK	53.83	983.529	9	1.5	492.772	45.79	143000000	4	16818	137_S1.raw	1	1	A8JC04			PEAKS DB
DN(+.98)GGDAEFSWIVDDR	53.83	1695.7	15	0.7	848.859	84.29	2820000	4	33890	137_S1.raw	1	1	A8ITL3	Deamidation (NQ)	N2:Deamidation (NQ):1000.00	PEAKS DB
ELQDIIAILGLDELSEEDR	53.82	2170.1	19	0.6	724.375	113.53	3020000	4	44917	137_S1.raw	2	2	P06541:A0A218N9A0			PEAKS DB
NEPEAALFVNLVDK	53.81	1557.8	14	1.1	779.91	84.26	5660000	4	33861	137_S1.raw	1	1	A1IVY2			PEAKS DB
VVILSGGPNSVHVEGSPR	53.8	1802.96	18	1.2	601.996	50.24	11100000	4	18906	137_S1.raw	2	2	Q84UB2			PEAKS DB
LSSPATLNSR	53.8	1044.56	10	2.3	523.287	31.75	992000000	4	10112	137_S1.raw	3	3				PEAKS DB
DVDNAYM(+15.99)IK	53.79	1083.49	9	-0.7	542.752	37.43	21000000	4	12899	137_S1.raw	1	1		Oxidation (M)	M7:Oxidation (M):1000.00	PEAKS DB
YSGLIHR	53.79	844.456	7	2.1	423.236	27.58	3040000	4	8210	137_S1.raw	1	1	A8HQK4			PEAKS DB
ELIEETFTPLVLK	53.79	1530.85	13	1.3	766.436	84.38	5760000	4	34740	137_S1.raw	2	2	A8ILN4			PEAKS DB
VDEITTDVDSDPR	53.78	1460.66	13	2.6	731.341	39.6	4630000	4	14006	137_S1.raw	1	1	A8IAK9			PEAKS DB
GVIAFSLSDVK	53.77	1134.63	11	0.1	568.322	72.71	536000	4	28919	137_S1.raw	1	1	A8ILA8			PEAKS DB
AGQVVQVYR	53.77	1018.56	9	1.1	510.286	34.02	4410000	4	11237	137_S1.raw	1	1	A8J3Y6			PEAKS DB
VLYMSNNK	53.76	967.48	8	-0.5	484.747	31.83	14900000	4	10192	137_S1.raw	1	1	Q9XHH2			PEAKS DB
AEAESLYQSK	53.76	1124.53	10	-0.1	563.275	29.86	121000000	4	9286	137_S1.raw	1	1				PEAKS DB
AYAPAFPLK	53.76	976.538	9	1.7	489.277	58.94	2660000	4	22783	137_S1.raw	1	1	A8J942			PEAKS DB
HVEPGVPDGTLTVPTTIER	53.76	2017.05	19	0.7	673.357	59.82	19200000	4	23222	137_S1.raw	1	1	A8IRW5			PEAKS DB
APGVQTPVIVR	53.75	1135.67	11	1.6	568.844	47.02	8280000	4	17515	137_S1.raw	1	1	A8J537			PEAKS DB
ESGYGNVTVR	53.75	1080.52	10	-0.6	541.267	31.38	16900000	4	10010	137_S1.raw	1	1	A8J7F8			PEAKS DB
DFTMVFDAMHAVTGPYAK	53.75	1999.92	18	-0.4	1000.97	97.65	2230000	4	39325	137_S1.raw	2	2	A8J8Z1			PEAKS DB
AMGHTFFLEDGVESGNILEN(+.98)NIGIYTR	53.74	2997.42	27	1	1000.15	88.3	6300000	4	35618	137_S1.raw	1	1	A8ITL3	Deamidation (NQ)	N20:Deamidation (NQ):11.12	PEAKS DB
GEDAIIEAVEQR	53.74	1328.66	12	-0.8	665.335	64.88	24200000	4	25560	137_S1.raw	2	2	A8IV51			PEAKS DB
ADPAFGPDGQR	53.74	1129.52	11	1.2	565.765	31.25	61700000	4	9917	137_S1.raw	1	1	A8I775			PEAKS DB
LVDELNAGTIPR	53.72	1296.7	12	2.8	649.361	55.44	13500000	4	21245	137_S1.raw	1	1	Q5S7Y5			PEAKS DB
TDCPSTTAPSSTVWR	53.72	1607.72	15	-0.2	804.87	48.09	5100000	4	17994	137_S1.raw	1	1	A8HP72			PEAKS DB
MPVVIEPR	53.72	939.521	8	0.9	470.768	48.01	10200000	4	18007	137_S1.raw	1	1	Q84X68			PEAKS DB
TLAYSLDPHVR	53.72	1270.67	11	0.8	424.563	49.84	6260000	4	18791	137_S1.raw	2	2	A8IA37			PEAKS DB
SADLIDYTAEEGVR	53.71	1537.73	14	0.8	769.871	60.78	2820000	4	23732	137_S1.raw	1	1	A8IYT1			PEAKS DB
NVIHGSDSPENGER	53.7	1509.68	14	-0.1	504.234	19.49	13300000	4	4353	137_S1.raw	2	2	A8JH12			PEAKS DB
SGGAAAAAAPAPAAEAGGK	53.68	1494.74	19	-0.7	748.378	24.12	6720000	4	6519	137_S1.raw	1	1	A8HVK4			PEAKS DB
GNLVVGTIK	53.68	899.544	9	-0.6	450.779	44.02	176000000	4	16175	137_S1.raw	1	1	A8ITL3			PEAKS DB
SSELGAPQSAIIAAN(+.98)WK	53.67	1742.88	17	0.8	872.45	70.7	15900000	4	28031	137_S1.raw	2	2	Q9LD42	Deamidation (NQ)	N15:Deamidation (NQ):20.85	PEAKS DB
VVTMAPGTGR	53.65	987.517	10	0.8	494.766	28.03	383000000	4	8479	137_S1.raw	1	1	A8J9H7			PEAKS DB
FSVSPVVR	53.64	889.502	8	0.2	445.759	48.06	6590000	4	17943	137_S1.raw	1	1	A8JHX9			PEAKS DB
ADDLVGASQDK	53.64	1117.53	11	-1.2	559.769	26.29	288000000	4	7376	137_S1.raw	1	1	A8IZR5:P80028			PEAKS DB
VAPEYDEFVER	53.62	1352.62	11	0.4	677.32	55.94	6670000	4	21516	137_S1.raw	1	1	A8J7T5			PEAKS DB
TSGLGLEEAGVK	53.6	1159.61	12	0.9	580.812	45.71	6430000	4	16815	137_S1.raw	1	1	A8J0E5			PEAKS DB
INILASNTDSANTDK	53.59	1575.77	15	-0.5	788.894	45.38	10300000	4	16736	137_S1.raw	1	1	Q84X68			PEAKS DB
SPPYALDALEPHMSK	53.59	1654.8	15	0.5	552.608	64.15	10900000	4	25144	137_S1.raw	2	2	Q42683:A8IGH1			PEAKS DB
WASYLSWAVDAFR	53.58	1570.76	13	1.1	786.387	104.55	1140000	4	41828	137_S1.raw	1	1	A8JH37			PEAKS DB
LIGYNFFSGGR	53.55	1229.62	11	-1.4	615.816	77.4	32400000	4	31017	137_S1.raw	1	1	A8J1J2			PEAKS DB
AVVTVPAYFNDSQR	53.53	1565.78	14	0.5	783.899	63.26	6650000	4	24794	137_S1.raw	1	1	A8JEU4			PEAKS DB
LSAVALLYNDPQFR	53.53	1605.85	14	0.9	803.934	81.25	29900000	4	32591	137_S1.raw	1	1	A8I915			PEAKS DB
VLDELTLTK	53.53	1030.59	9	0.3	516.303	56.34	63400000	4	21698	137_S1.raw	1	1				PEAKS DB
GSGSSNAFVTAASGR	53.52	1367.64	15	2.3	684.83	39.65	7600000	4	14051	137_S1.raw	1	1	A8I0U5			PEAKS DB
GWDMFDPLTDK	53.52	1323.58	11	0.1	662.798	87.11	32400000	4	35099	137_S1.raw	1	1	A8IB85			PEAKS DB
DM(+15.99)AIVAQTGLGAAR	53.51	1388.71	14	0.7	695.362	45.55	6770000	4	16850	137_S1.raw	1	1	A8J1J2	Oxidation (M)	M2:Oxidation (M):1000.00	PEAKS DB
DGSGQPYPTSEQNK	53.48	1506.66	14	-0.1	754.337	23.68	1360000000	4	6001	137_S1.raw	4	4	Q6PLP6:A1KR25			PEAKS DB
TDHTYPTGFMDVISMEK	53.47	1970.88	17	-0.1	657.966	77.55	3590000	4	31083	137_S1.raw	1	1	A8IMP6			PEAKS DB
WYDNGDSAPVTASLQR	53.46	1778.82	16	0.1	890.419	55.99	6400000	4	21633	137_S1.raw	1	1	A8J363			PEAKS DB
VSDGSAGEFK	53.44	995.456	10	1.7	498.736	24.37	126000000	4	6846	137_S1.raw	1	1	Q9STD3:A8HMC0			PEAKS DB
VALVYGQMNEPPGAR	53.44	1600.8	15	-0.2	801.409	54.04	15100000	4	20674	137_S1.raw	1	1	P06541:A0A218N9A0			PEAKS DB
GGSVIVIDSK	53.43	973.544	10	0.2	487.779	39.79	109000000	4	14254	137_S1.raw	1	1	A8IZR5:P80028			PEAKS DB
SPTGFAEYR	53.43	1026.48	9	0.6	514.246	39.47	24700000	4	13865	137_S1.raw	1	1	A8J8I0			PEAKS DB
KVAADTTITHK	53.43	1183.66	11	-0.3	395.559	17.12	535000	4	3303	137_S1.raw	1	1	A8J282			PEAKS DB
NAAVTASAK	53.42	831.445	9	-1	416.729	16.61	1430000	4	3105	137_S1.raw	1	1	A8J9H7			PEAKS DB
FGLQFYDTWMR	53.42	1462.67	11	0.7	732.343	92.01	1370000	4	37148	137_S1.raw	1	1	A8JE71			PEAKS DB
AFYVEYK	53.41	918.449	7	0.6	460.232	49.39	77400000	4	18515	137_S1.raw	1	1	A8IMR9			PEAKS DB
AALAAGN(+.98)WAEALTLYSSGK	53.38	1893.95	19	1.8	947.982	92.15	829000	4	37175	137_S1.raw	2	2	A8IYA1	Deamidation (NQ)	N7:Deamidation (NQ):1000.00	PEAKS DB
GSDNLLAGPLPASLDATDDLR	53.37	2110.05	21	-0.2	1056.03	82.62	12600000	4	33247	137_S1.raw	2	2	A8J370			PEAKS DB
SQSWGPVGDNTLK	53.37	1387.67	13	1.6	694.845	52.48	398000000	4	19995	137_S1.raw	2	2	Q3HTK2			PEAKS DB
KFQSLNLDK	53.36	1091.6	9	-0.6	546.806	37.79	23000000	4	13274	137_S1.raw	2	2	A8IB85			PEAKS DB
AGASDTFPSR	53.35	1007.47	10	-1	504.74	28.19	29900000	4	8336	137_S1.raw	1	1	A8IAJ7			PEAKS DB
TQDGGTEVVQAK	53.35	1231.6	12	0.8	616.81	20.6	6740000	4	4899	137_S1.raw	1	1	A8JHU0:Q42686			PEAKS DB
SPADIGTEELAER	53.35	1386.66	13	-0.3	694.338	47.83	6390000	4	17929	137_S1.raw	1	1	A8IX72			PEAKS DB
VN(+.98)QIGTITESIEAVR	53.34	1629.86	15	-0.8	815.935	75.21	8500000	4	30198	137_S1.raw	1	1	A8JH98	Deamidation (NQ)	N2:Deamidation (NQ):9.34	PEAKS DB
ASSDAVTDGCAALR	53.34	1335.61	14	-0.5	668.811	46.1	17300000	4	17034	137_S1.raw	1	1	A8ITL3			PEAKS DB
VDDCIGPEVEK	53.31	1202.55	11	2.9	602.283	40.48	31400000	4	14409	137_S1.raw	1	1	A8JC04			PEAKS DB
LEGPEVPVLLPDAVADIADLEVAYAQLVTR	53.3	3175.7	30	0.4	1059.58	133.37	0	4	50896	137_S1.raw	0	0	A8I0U5			PEAKS DB
SNTWTSPFLAYNNGLGGGVR	53.29	2110.02	20	0.9	1056.02	82.12	5250000	4	33021	137_S1.raw	1	1	P31178			PEAKS DB
LAANADLYVNDAFGTAHR	53.29	1917.93	18	-1.7	640.317	63.26	16100000	4	24896	137_S1.raw	1	1	A8JC04			PEAKS DB
QAINSGKPKPPPATK	53.28	1532.87	15	0	384.224	17.22	56000000	4	3482	137_S1.raw	3	3	A8HQC6			PEAKS DB
VGVFTFDAR	53.28	1010.52	9	1.4	506.267	65.85	72000000	4	25910	137_S1.raw	1	1	A8JD75			PEAKS DB
LYSIASSR	53.26	895.476	8	0.5	448.746	35.82	145000000	4	12142	137_S1.raw	1	1	Q9S9E0:A8J6Y8			PEAKS DB
IGMGGGAASSVPSGSNK	53.25	1475.7	17	0.1	738.859	32.99	4780000	4	10827	137_S1.raw	1	1	A8J3Y6			PEAKS DB
VMTNPSNTN(+.98)GPN(+.98)GDVK	53.25	1645.73	16	-0.8	823.869	27.79	47800000	4	8158	137_S1.raw	2	2	A8I2E0:Q42684	Deamidation (NQ)	N9:Deamidation (NQ):14.04;N12:Deamidation (NQ):45.16	PEAKS DB
AAPGYEMAK	53.23	936.438	9	1.3	469.227	27.9	8160000	4	8247	137_S1.raw	1	1	A8IYK1			PEAKS DB
ATLIPLNTFYSLWK	53.23	1665.91	14	0.3	833.964	106.39	5360000	4	42521	137_S1.raw	1	1	A8HQC9			PEAKS DB
APAPAAPAEPAK	53.22	1089.58	12	0.4	545.798	22.11	3480000	4	5527	137_S1.raw	1	1	A8HVU5			PEAKS DB
NAGAASASYLR	53.21	1079.54	11	1.7	540.776	32.44	41200000	4	10605	137_S1.raw	1	1	A8JB23			PEAKS DB
IVDVLEMRPN(+.98)DAADR	53.21	1713.84	15	0.7	572.286	62.19	166000000	4	24311	137_S1.raw	2	2	P20507:A8IT01	Deamidation (NQ)	N10:Deamidation (NQ):1000.00	PEAKS DB
AYALDVVTGEVLWGTQFR	53.21	2024.04	18	0.3	1013.03	101.35	745000	4	40753	137_S1.raw	3	3	A8HPN9			PEAKS DB
VLPGVAALDEK	53.19	1110.63	11	1	556.322	57.46	99900000	4	22335	137_S1.raw	1	1	A8JC04			PEAKS DB
QKVEEIVSVAR	53.19	1256.71	11	-0.7	629.361	39.14	11800000	4	13890	137_S1.raw	1	1	A8JH37			PEAKS DB
DVTGSGSNYWIVK	53.18	1424.69	13	0.6	713.355	64.21	6000000	4	25274	137_S1.raw	1	1	A8J7T7			PEAKS DB
KGTDPEDDPDYVDDK	53.15	1707.71	15	-1.6	570.243	29.39	1490000	4	9004	137_S1.raw	1	1	A8ICQ1			PEAKS DB
TEDFISAAK	53.15	980.481	9	0.1	491.248	41.45	8520000	4	14868	137_S1.raw	1	1	A8JG03			PEAKS DB
NKYEDEINKR	53.13	1307.65	10	0	654.831	23.74	209000000	4	6363	137_S1.raw	2	2				PEAKS DB
EFFDLSTDAYEVN(+.98)NR	53.13	1819.79	15	-0.6	910.902	77.37	42200000	4	30953	137_S1.raw	2	2	A8IT92	Deamidation (NQ)	N13:Deamidation (NQ):9.34	PEAKS DB
VGSDVVIAR	53.12	914.519	9	-1.5	458.266	33.15	63000000	4	11001	137_S1.raw	1	1	A8J370			PEAKS DB
AALPPGASADYILDDAVK	53.12	1785.91	18	-0.6	893.964	72.7	15900000	4	28889	137_S1.raw	2	2	A8IZP9			PEAKS DB
YSSAEDMSAVSK	53.11	1273.55	12	1.6	637.783	31.68	11400000	4	10141	137_S1.raw	1	1	A8IAB5			PEAKS DB
SFGATPYESNADVAR	53.11	1583.72	15	0.1	792.868	45.05	2020000	4	16543	137_S1.raw	1	1	A8J7M3:A8J7M2			PEAKS DB
EIGLWFPEGVAQWTPVAK	53.11	2027.05	18	-1.1	1014.53	100.16	41300000	4	40384	137_S1.raw	2	2	A8J9H8			PEAKS DB
FASSYGAK	53.11	829.397	8	0.9	415.706	22.98	489000	4	5933	137_S1.raw	1	1	A8J0E5			PEAKS DB
NVHGPDAEHTLR	53.1	1344.65	12	-1	449.225	21.55	18100000	4	5278	137_S1.raw	2	2	A8IMG8			PEAKS DB
LIGSVSISDLR	53.09	1158.66	11	-0.4	580.337	64.88	8920000	4	25563	137_S1.raw	1	1	A8J5B8			PEAKS DB
ATDVMIAGK	53.09	904.469	9	-0.4	453.241	31.87	13600000	4	10184	137_S1.raw	1	1	A8IXE0			PEAKS DB
FDITADGAPVGR	53.08	1217.6	12	1	609.81	52.54	7420000	4	20047	137_S1.raw	1	1	A8JD64			PEAKS DB
GVQLLLPTDVVVADK	53.07	1565.9	15	-0.2	783.959	80.98	33100000	4	32427	137_S1.raw	1	1	A8JC04			PEAKS DB
NVIDYVAEAR	53.07	1148.58	10	0.2	575.299	59.04	3900000	4	22947	137_S1.raw	1	1	A8I980			PEAKS DB
SYVNTAMINTVN(+.98)EMLAAAR	53.07	2068.99	19	1.9	1035.51	106.26	8330000	4	42436	137_S1.raw	3	3	Q9LD42	Deamidation (NQ)	N12:Deamidation (NQ):5.08	PEAKS DB
LIALYDDNK	53.06	1063.55	9	0.1	532.785	51.14	27500000	4	19373	137_S1.raw	1	1	A8IAN1			PEAKS DB
LLAAGQGEAVVK	53.06	1154.67	12	0.6	578.341	39.03	15400000	4	13781	137_S1.raw	1	1	A8J6R1:A8J6N7			PEAKS DB
LATPTWTMLDDPLR	53.06	1628.82	14	0.2	815.419	86.68	2360000	4	34970	137_S1.raw	1	1	A8I0U5			PEAKS DB
LVDNPAIGK	53.05	925.523	9	0.4	463.769	31.86	20200000	4	10257	137_S1.raw	1	1	A8HPZ8			PEAKS DB
ATINGVPTK	53.05	899.508	9	0.1	450.761	27.28	3530000	4	7970	137_S1.raw	1	1	A8HP37:A8HP36:Q3HTK5:A8JIF0			PEAKS DB
AELDFNAVQR	53.03	1161.58	10	1.7	581.797	52.27	1950000	4	19957	137_S1.raw	1	1	A8J3Y6			PEAKS DB
TSTWTSPFVALR	53.03	1364.71	12	1.9	683.363	78.7	44700000	4	31485	137_S1.raw	1	1	A8IZV1			PEAKS DB
GLLCPNAPNMYR	53.03	1347.64	12	-0.7	674.828	62.07	10700000	4	24246	137_S1.raw	1	1	P31178:A8IZV1:A8JII2:Q93VQ1			PEAKS DB
QGVVTMEESK	53.02	1106.53	10	0.5	554.271	30.02	2930000	4	9254	137_S1.raw	1	1	A8ITH8			PEAKS DB
FYKEEEKNEPEFAK	53.01	1786.84	14	1	596.622	33.15	239000000	4	10738	137_S1.raw	3	3	A8JC04			PEAKS DB
RPDADLEEAK	53.01	1142.56	10	-0.8	381.859	21.75	435000000	4	5422	137_S1.raw	2	2	A8IYA1			PEAKS DB
YLEDVIAHK	53.01	1086.57	9	-1.1	544.292	43.62	1900000	4	15895	137_S1.raw	1	1	A8HS59			PEAKS DB
MIAPLFETLSN(+.98)DYAGK	53.01	1769.85	16	0.7	885.935	87.11	3120000	4	35112	137_S1.raw	2	2	A8IZR5:P80028	Deamidation (NQ)	N11:Deamidation (NQ):1000.00	PEAKS DB
HNIAQMTPAR	53.01	1137.57	10	-2.1	569.792	25.93	32700000	4	7387	137_S1.raw	1	1	A8IZM1			PEAKS DB
AIGIMTDFLK	53.01	1107.6	10	1	554.808	83.25	3540000	4	33516	137_S1.raw	1	1	A8J3U6			PEAKS DB
HTGPGVLSMANAGPNTN(+.98)GSQFFLCTVETAWLDGK	52.99	3520.64	34	1.6	1174.56	107.37	11200000	4	42854	137_S1.raw	1	1	A8JD64	Deamidation (NQ)	N17:Deamidation (NQ):0.00	PEAKS DB
TFTPAAAN(+.98)AVYVVDPSK	52.99	1750.88	17	1	876.447	67.48	12000000	4	26635	137_S1.raw	2	2	A8J9H7	Deamidation (NQ)	N8:Deamidation (NQ):1000.00	PEAKS DB
DNGLLLHIHR	52.98	1186.66	10	-0.4	594.336	49.13	22500000	4	18478	137_S1.raw	2	2	A0A218N8A3			PEAKS DB
YGVVVMDEYGQVQR	52.98	1641.78	14	-1.1	821.898	60.28	2000000	4	23459	137_S1.raw	1	1	A8J3F9			PEAKS DB
IMDELSEGLR	52.98	1161.57	10	1.1	581.793	57.75	5670000	4	22387	137_S1.raw	1	1	A8JFJ2			PEAKS DB
TLIGTLIPK	52.98	954.611	9	0.4	478.313	71.44	105000000	4	28577	137_S1.raw	1	1	A8ITL3			PEAKS DB
MYIEQYTADPAK	52.98	1428.66	12	1.7	715.338	51.24	21400000	4	19475	137_S1.raw	1	1	A8J8Z1			PEAKS DB
LYYDDEVNR	52.96	1185.53	9	-0.2	593.772	39.17	209000000	4	13824	137_S1.raw	1	1	A8I0W6			PEAKS DB
VAAALNVPFFETPTGWK	52.96	1846.96	17	0.2	924.488	91.61	9260000	4	37013	137_S1.raw	2	2	A8J8Z1			PEAKS DB
VALTALTMAEYFR	52.96	1484.77	13	1.5	743.393	91.06	4410000	4	36831	137_S1.raw	1	1	P06541:A0A218N9A0			PEAKS DB
SLNN(+.98)QFASFIDK	52.96	1383.67	12	0.5	692.841	69.54	2140000	4	27517	137_S1.raw	2	2		Deamidation (NQ)	N4:Deamidation (NQ):0.00	PEAKS DB
MDATLSTLK	52.96	978.506	9	-1.1	490.26	45.05	19600000	4	16526	137_S1.raw	1	1	Q9XHH2			PEAKS DB
AYDNLYSYQVSVWK	52.96	1734.83	14	0.1	868.42	76.05	2760000	4	30356	137_S1.raw	1	1	A8J7S1			PEAKS DB
NANVALIEGR	52.94	1055.57	10	0.3	528.794	42.77	11800000	4	15426	137_S1.raw	1	1	A8HXA6			PEAKS DB
ASLQDSLTTIECFK	52.94	1554.76	14	0.1	778.387	82.53	1530000	4	33148	137_S1.raw	1	1	A8IYN3			PEAKS DB
GFFEVTHDISALTAADFLR	52.93	2109.05	19	0.5	704.025	102.4	1960000	4	41184	137_S1.raw	2	2	A8J537			PEAKS DB
VLTSN(+.98)WDTANR	52.93	1276.6	11	0.1	639.31	46.68	4990000	4	17321	137_S1.raw	1	1	A8J064	Deamidation (NQ)	N5:Deamidation (NQ):38.32	PEAKS DB
NN(+.98)GYLGTSDLAAIGR	52.91	1521.74	15	0	761.878	66.12	2740000	4	26010	137_S1.raw	2	2	A8JHA2	Deamidation (NQ)	N2:Deamidation (NQ):0.00	PEAKS DB
QDSGGSSNAAYELLGSASR	52.9	1868.85	19	2.8	935.435	62.76	1080000	4	24535	137_S1.raw	1	1	A8I2J5			PEAKS DB
FAVEGYSSTVGGAIR	52.9	1512.76	15	1.7	757.387	60.28	1190000	4	23448	137_S1.raw	1	1	A8I2A7			PEAKS DB
VDDVINVSGHR	52.9	1209.61	11	0.5	605.813	35.02	6300000	4	11718	137_S1.raw	2	2	A8JFR9:A8JCQ8			PEAKS DB
VDDVLNVSGHR	52.9	1209.61	11	0.5	605.813	35.02	6300000	4	11718	137_S1.raw	2	2	A8JCV8			PEAKS DB
SKAEAESLYQSK	52.89	1339.66	12	-1.2	670.837	25.51	130000000	4	7287	137_S1.raw	2	2				PEAKS DB
GVGDEPVQMHPWR	52.89	1506.7	13	1.8	754.361	51.3	37900000	4	19367	137_S1.raw	2	2	A8JHA2			PEAKS DB
SVGFSTSSWNEPN(+.98)TASYR	52.89	1989.87	18	-0.6	995.942	62.31	1690000	4	24342	137_S1.raw	1	1	A8IA98	Deamidation (NQ)	N13:Deamidation (NQ):28.36	PEAKS DB
MSVDDMIESLVTK	52.88	1466.7	13	0.1	734.357	99.54	3930000	4	40047	137_S1.raw	1	1	A8IB85			PEAKS DB
TYGFLTPELWR	52.88	1381.7	11	-1.3	691.858	88.92	2290000	4	35874	137_S1.raw	1	1	A8HME4			PEAKS DB
DDENVNSQPFM(+15.99)R	52.88	1466.61	12	-0.1	734.312	35.05	15700000	4	11780	137_S1.raw	1	1	A0A218N8A3	Oxidation (M)	M11:Oxidation (M):1000.00	PEAKS DB
AYVSNESAIR	52.87	1108.55	10	0.1	555.283	30.99	403000000	4	9725	137_S1.raw	2	2	A8JGP5:P08475			PEAKS DB
YEADWSMVK	52.87	1127.5	9	0.2	564.755	56.83	26100000	4	21895	137_S1.raw	1	1	A8HVU5			PEAKS DB
AQDPYFPFEQAVDVWAR	52.86	2037.96	17	0.3	1019.99	102.05	1940000	4	41082	137_S1.raw	1	1	A8HPZ8			PEAKS DB
VLVLAQAEDCR	52.85	1215.63	11	1.3	608.822	54.57	1850000	4	21028	137_S1.raw	1	1	Q9LD15			PEAKS DB
EALETDELMQK	52.84	1305.61	11	-0.4	653.813	49.64	1340000	4	18627	137_S1.raw	1	1	A8IIK8			PEAKS DB
FLPVIVNTATGAVTDNN(+.98)SGK	52.83	2018.03	20	-0.2	1010.02	72.85	27200000	4	29098	137_S1.raw	1	1	A8ITL3	Deamidation (NQ)	N17:Deamidation (NQ):10.11	PEAKS DB
VFGFKPNLIDWGPNFQSK	52.83	2093.07	18	0.6	698.699	87.49	3180000	4	35247	137_S1.raw	1	1	A8IZV1			PEAKS DB
KAPSGQGTNTFDR	52.8	1377.66	13	0.1	460.229	20.13	9260000	4	4594	137_S1.raw	2	2	A8J8M9			PEAKS DB
TAAALQQLIVR	52.78	1182.71	11	-0.6	592.361	64.42	4960000	4	25250	137_S1.raw	1	1	A8IA37			PEAKS DB
GLGKEEAMQK	52.78	1089.55	10	0.6	545.782	19.31	2860000	4	4265	137_S1.raw	2	2	A8JGS4			PEAKS DB
VPAGGSQANLPGK	52.77	1194.64	13	-0.2	598.325	25.64	180000000	4	7090	137_S1.raw	1	1	A8IAA8			PEAKS DB
TAQAYFQTYK	52.77	1219.59	10	0.8	610.801	46.6	1960000	4	17297	137_S1.raw	1	1	A8JEW4			PEAKS DB
VAADTTITHK	52.77	1055.56	10	0.8	352.861	18.68	2360000	4	3980	137_S1.raw	2	2	A8J282			PEAKS DB
TAAENDFVTLK	52.74	1207.61	11	-1.2	604.811	52.05	24600000	4	19852	137_S1.raw	1	1				PEAKS DB
AIYLSGWQVAADANSASQTYPDQSLYPVDSVPR	52.74	3568.71	33	1.9	1190.58	87.65	54400000	4	35334	137_S1.raw	6	6	A8J244			PEAKS DB
MPNPIVFFDITADGAPVGR	52.72	2016.01	19	0.6	1009.01	102.95	2140000	4	41221	137_S1.raw	1	1	A8JD64			PEAKS DB
ALLDEAAAQK	52.71	1028.55	10	-0.7	515.282	38.05	4360000	4	13249	137_S1.raw	1	1	A8JAW4			PEAKS DB
AEAPTMLDYK	52.7	1137.54	10	0.4	569.776	49.24	7310000	4	18425	137_S1.raw	1	1	A8IH03			PEAKS DB
YLSSVLFQQLR	52.7	1352.75	11	0	677.38	79.99	5370000	4	32034	137_S1.raw	1	1	A8ISA9:A8ISB0			PEAKS DB
AGYLFPEIAR	52.7	1135.6	10	0.5	568.809	72.08	11700000	4	28617	137_S1.raw	1	1	A8IW39			PEAKS DB
EGGAMIPQR	52.69	957.47	9	0.2	479.743	30.1	95100000	4	9311	137_S1.raw	1	1	A8HYU5			PEAKS DB
YGGELCTK	52.68	869.395	8	1.5	435.706	27.72	28800000	4	8194	137_S1.raw	1	1	A8J9H7			PEAKS DB
VMGVSEETTTGVK	52.66	1336.65	13	0.5	669.335	36.93	6070000	4	12653	137_S1.raw	1	1	A8IXE0			PEAKS DB
NGAVVNVGIDPSK	52.65	1268.67	13	2.6	635.345	46.27	1620000	4	17125	137_S1.raw	1	1	A8HMG7			PEAKS DB
ATAIEAENYVK	52.65	1207.61	11	1.2	604.812	44.27	13400000	4	16240	137_S1.raw	1	1	Q9S7V1			PEAKS DB
WALDNVAMPR	52.64	1171.58	10	0.5	586.798	69.09	25800000	4	27353	137_S1.raw	1	1	A8HQK6			PEAKS DB
YGTLEQLVLR	52.63	1190.67	10	0.8	596.341	73.77	4030000	4	29339	137_S1.raw	1	1	A8I2M8			PEAKS DB
NGELLLLENVR	52.63	1268.71	11	-0.8	635.361	75.54	27600000	4	30133	137_S1.raw	1	1	A8JC04			PEAKS DB
SSDLTDGQVIR	52.63	1189.59	11	-1.8	595.803	38.54	91400000	4	13574	137_S1.raw	2	2	A8J926			PEAKS DB
TPIAGYAHK	52.61	956.508	9	-0.8	479.261	22.5	3360000	4	5780	137_S1.raw	1	1	A8JFB1			PEAKS DB
LTNIFVIGK	52.6	1003.61	9	-0.1	502.81	70.66	3580000	4	28068	137_S1.raw	1	1	A8IMP6			PEAKS DB
FVGFSVKPSDPQAITFTATADPGPLNR	52.59	2832.44	27	0.3	945.156	78.76	12500000	4	31409	137_S1.raw	1	1	A8I7W0			PEAKS DB
GAATAAAVAN(+.98)TSPK	52.59	1229.63	14	-1.4	615.819	21.86	7050000	4	5460	137_S1.raw	1	1	Q84X68	Deamidation (NQ)	N10:Deamidation (NQ):1000.00	PEAKS DB
NMQDMVEDYR	52.59	1299.52	10	0.1	650.769	55.06	23600000	4	21153	137_S1.raw	1	1				PEAKS DB
DLGLGWTEAR	52.58	1116.56	10	1	559.286	66.63	8130000	4	26300	137_S1.raw	1	1	A8IMW6			PEAKS DB
AVDN(+.98)SSTVVGLR	52.58	1217.63	12	1.2	609.821	43.27	1300000	4	15730	137_S1.raw	1	1	A8HP17	Deamidation (NQ)	N4:Deamidation (NQ):1000.00	PEAKS DB
ASN(+.98)YIDDAVSK	52.58	1182.54	11	2	592.279	41.92	6020000	4	15076	137_S1.raw	1	1	A8IB85	Deamidation (NQ)	N3:Deamidation (NQ):1000.00	PEAKS DB
SGKPLHFK	52.58	912.518	8	-0.7	457.266	18.8	138000000	4	4405	137_S1.raw	2	2	A8JD64:A8J282			PEAKS DB
DFLLSTTTGSILSEYLMEVK	52.55	2246.14	20	1.1	1124.08	115.51	1950000	4	45577	137_S1.raw	1	1	A8J033			PEAKS DB
LLMTPGDQGFR	52.54	1233.62	11	0.6	617.816	57.69	4320000	4	22284	137_S1.raw	1	1	A8J1G8			PEAKS DB
SELGGFEFMPR	52.54	1268.59	11	0.5	635.301	76.17	2070000	4	30371	137_S1.raw	1	1	Q70ZL8			PEAKS DB
APYEVQAVSK	52.54	1090.57	10	0.9	546.291	33.33	22700000	4	10913	137_S1.raw	1	1	A8IQW1			PEAKS DB
QAAEAANWEALR	52.52	1328.65	12	0.9	665.332	54.04	6700000	4	20609	137_S1.raw	1	1	Q6EMK7			PEAKS DB
ATVAIAEAFR	52.51	1047.57	10	2	524.794	59.79	3810000	4	23272	137_S1.raw	2	2	A8ILA8			PEAKS DB
HTGPGVLSMAN	52.51	1082.52	11	1	542.267	45.55	230000000	4	16785	137_S1.raw	3	3	A8JD64:A8J282			PEAKS DB
ANAEGGGWLAGGK	52.5	1186.57	13	-1.8	594.293	44.74	23400000	4	16593	137_S1.raw	1	1	A8JBB4			PEAKS DB
MSVIEEQPN(+.98)GEK	52.49	1360.62	12	-0.2	681.316	36.99	6280000	4	12770	137_S1.raw	1	1	A8IYK1	Deamidation (NQ)	N9:Deamidation (NQ):32.28	PEAKS DB
EVFDFALLK	52.49	1080.59	9	1.1	541.301	85.43	11400000	4	34439	137_S1.raw	1	1	A8J8Z1			PEAKS DB
AVSMNPTEGLM(+15.99)R	52.49	1320.62	12	1.1	661.316	45.9	11300000	4	16958	137_S1.raw	1	1	P06541:A0A218N9A0	Oxidation (M)	M11:Oxidation (M):43.57	PEAKS DB
KGEQELPGLTDEEKPR	52.49	1824.92	16	0.7	609.315	37.36	21400000	4	12810	137_S1.raw	2	2	A8J1G8			PEAKS DB
YIPTAEALVGR	52.46	1188.65	11	-0.7	595.332	60.2	716000	4	23386	137_S1.raw	1	1	A8I8V5			PEAKS DB
APFIDFPVN(+.98)TK	52.46	1248.64	11	0.2	625.327	74.04	2240000	4	29592	137_S1.raw	1	1	A8J0H9	Deamidation (NQ)	N9:Deamidation (NQ):1000.00	PEAKS DB
VIPVENVDGR	52.45	1096.59	10	-0.8	549.301	38.03	39900000	4	13180	137_S1.raw	1	1	A8JB30			PEAKS DB
DTDILAAFR	52.45	1020.52	9	0.8	511.27	77.43	161000000	4	31226	137_S1.raw	2	2	A0A218N8A3			PEAKS DB
SIISTQLGTELEK	52.45	1417.77	13	-1.4	709.889	64.62	8920000	4	25354	137_S1.raw	1	1	Q6UKY5			PEAKS DB
SQSWGPVGSNSLK	52.45	1345.66	13	1.9	673.84	50.34	10700000	4	19033	137_S1.raw	1	1	A8JGC6			PEAKS DB
DTGIM(+15.99)YGWNEGR	52.45	1413.6	12	3.6	707.809	53.49	2390000	4	20516	137_S1.raw	1	1	A8JAL9	Oxidation (M)	M5:Oxidation (M):1000.00	PEAKS DB
VDDFTLLR	52.44	977.518	8	-0.2	489.766	65.67	3070000	4	25871	137_S1.raw	1	1	A8J6R1:A8J6N7			PEAKS DB
LTGDADSEK	52.44	934.424	9	0.6	468.22	16.22	205000	4	2941	137_S1.raw	1	1	A8ITL3			PEAKS DB
LYNLDVFEYLDDHPFGLYGSIPVMLAHK	52.44	3265.62	28	-0.8	817.411	110.04	1740000	4	43789	137_S1.raw	2	2	A8IRW5			PEAKS DB
DGTTTDDAGGVAVALR	52.43	1517.73	16	0.5	759.874	49.89	3620000	4	18813	137_S1.raw	1	1	A8I0U5			PEAKS DB
VQQLLQDFFN(+.98)GK	52.43	1436.73	12	1.3	719.373	86.33	4880000	4	34819	137_S1.raw	3	3	A8JEU4	Deamidation (NQ)	N10:Deamidation (NQ):42.89	PEAKS DB
TVTVAPPGPGEVR	52.43	1278.69	13	1.4	640.355	41.53	4820000	4	14880	137_S1.raw	1	1	A8IY20			PEAKS DB
EQMLELYNEFCK	52.42	1545.68	12	0.5	773.85	86.01	3170000	4	34684	137_S1.raw	1	1	A8JH98			PEAKS DB
ATGFGSLDALIDATVPK	52.41	1674.88	17	0.8	838.449	98.68	1600000	4	39752	137_S1.raw	1	1	A8IVM9			PEAKS DB
NPPQVGMLVVK	52.41	1180.66	11	0.7	591.34	58.11	2420000	4	22535	137_S1.raw	1	1	A8J3Y6			PEAKS DB
LANAESALQAHLNAR	52.41	1577.83	15	1.1	526.95	50.62	4770000	4	19089	137_S1.raw	2	2	A8HXH9			PEAKS DB
GSVAVGDEAEAVR	52.4	1258.62	13	-0.7	630.314	35.16	438000000	4	12012	137_S1.raw	2	2	A8IZV1			PEAKS DB
DLLNSYPAIK	52.4	1132.61	10	2	567.315	63.86	10000000	4	25078	137_S1.raw	1	1	A8JBB4			PEAKS DB
KQDIVFN(+.98)GPDTTK	52.39	1462.73	13	-1.8	732.371	38.09	4300000	4	13218	137_S1.raw	2	2	A8IXD3	Deamidation (NQ)	N7:Deamidation (NQ):48.91	PEAKS DB
LALDLEIATYR	52.39	1276.7	11	0.8	639.359	79.09	6990000	4	31658	137_S1.raw	1	1				PEAKS DB
LALDIEIATYR	52.39	1276.7	11	0.8	639.359	79.09	6990000	4	31658	137_S1.raw	1	1				PEAKS DB
MEGEFTADNVAK	52.38	1310.58	12	1.4	656.299	41.26	19300000	4	14608	137_S1.raw	1	1	O48949			PEAKS DB
ADLGN(+.98)GAQDGFR	52.38	1220.54	12	-0.4	611.278	38.06	3020000	4	13212	137_S1.raw	1	1	A8IZW6	Deamidation (NQ)	N5:Deamidation (NQ):28.36	PEAKS DB
NDVGALVMVTGGHNAGR	52.37	1666.82	17	-1	834.417	54.54	2290000	4	20871	137_S1.raw	2	2	A8IMP6			PEAKS DB
EGLITPGK	52.36	813.46	8	0.4	407.737	32.45	32200000	4	10525	137_S1.raw	1	1	A8ISA9:A8ISB0			PEAKS DB
QISSSSVQFLQDR	52.36	1493.75	13	-0.8	747.88	57.03	25400000	4	22075	137_S1.raw	1	1	A8I7W0			PEAKS DB
VTEGMETLR	52.34	1034.51	9	0.6	518.261	35.61	10400000	4	12103	137_S1.raw	1	1	A8JFN3			PEAKS DB
ILSEEFGWDK	52.34	1222.59	10	1.1	612.301	66.65	2770000	4	26251	137_S1.raw	1	1	A8JHX9			PEAKS DB
SEAVFQNDDGTLR	52.33	1450.67	13	1.1	726.342	46.24	39200000	4	17112	137_S1.raw	1	1	A8JII2			PEAKS DB
LEFFADDTK	52.32	1084.51	9	1.7	543.262	61.02	16900000	4	23702	137_S1.raw	1	1	A8JIF0			PEAKS DB
AGPSAPISWVR	52.31	1139.61	11	0.7	570.812	61.19	5670000	4	23833	137_S1.raw	1	1	A8IXP6			PEAKS DB
GGPEPVDQLLVTLR	52.31	1492.83	14	0.1	747.42	83.55	6200000	4	33581	137_S1.raw	1	1	A8JGQ8			PEAKS DB
AYVSN(+.98)ESAIR	52.31	1109.54	10	-0.7	555.774	37.06	23700000	4	12711	137_S1.raw	2	2	A8JGP5:P08475	Deamidation (NQ)	N5:Deamidation (NQ):1000.00	PEAKS DB
DLEGHAPGGWYTVLYEGK	52.3	1990.94	18	1.9	664.656	76.96	3460000	4	30770	137_S1.raw	2	2	A8ILA8			PEAKS DB
APYEAQAAAR	52.28	1046.51	10	0.3	524.265	21.78	1460000	4	5361	137_S1.raw	1	1	A8J3F0			PEAKS DB
TIDYGAGESSPR	52.28	1251.57	12	-0.4	626.794	30.26	6940000	4	9381	137_S1.raw	1	1	A8J9H7			PEAKS DB
MFFDGSK	52.27	830.363	7	1.4	416.19	50.2	368000000	4	19124	137_S1.raw	1	1	Q6PLP6:A1KR25			PEAKS DB
YDFAALYEK	52.27	1118.53	9	1.2	560.272	67.25	3020000	4	26550	137_S1.raw	1	1	A8J914			PEAKS DB
SWVLNADPAAR	52.26	1198.61	11	1.1	600.313	59.18	4520000	4	22985	137_S1.raw	1	1	A8IR54			PEAKS DB
LINWDAVAQR	52.26	1184.63	10	0.5	593.323	63.44	11100000	4	24909	137_S1.raw	1	1	Q42683:A8IGH1			PEAKS DB
GPEAMSLDLVFPGFSHVYGIPER	52.25	2517.24	23	0.8	840.087	98.12	5040000	4	39520	137_S1.raw	1	1	A8IRW5			PEAKS DB
TVVWN(+.98)GPMGVFEFPK	52.22	1707.83	15	1.4	854.925	98	5100000	4	39846	137_S1.raw	1	1	A8JC04	Deamidation (NQ)	N5:Deamidation (NQ):1000.00	PEAKS DB
EYYEDATQK	52.22	1145.49	9	-0.2	573.751	25.61	12700000	4	7092	137_S1.raw	1	1	A8IXP6			PEAKS DB
GVVAYAPGVIHYGLSR	52.2	1657.89	16	0.6	553.639	63.26	2320000	4	24769	137_S1.raw	2	2	A8IMG8			PEAKS DB
AGILLHPTSLPGPYGIGDIGDEAK	52.2	2390.25	24	-0.2	797.756	77.97	1510000	4	31242	137_S1.raw	1	1	A8JH52:Q9FDV9			PEAKS DB
IVVDAASQK	52.2	929.518	9	0.8	465.767	23.82	6160000	4	6300	137_S1.raw	1	1	A8J0E5			PEAKS DB
YATMLAEK	52.2	925.458	8	0.5	463.736	36.59	9830000	4	12490	137_S1.raw	1	1	A8J0N8:A8J0N7			PEAKS DB
YNFAPYTK	52.19	1002.48	8	0.8	502.248	48.24	18900000	4	18058	137_S1.raw	1	1	A8HQK6			PEAKS DB
DVLTAPGTEVK	52.18	1128.6	11	0.7	565.309	42.88	3630000	4	15596	137_S1.raw	1	1	A8IKE6			PEAKS DB
LGVGTWAAELLAMELDAR	52.18	1914.99	18	1	639.337	115.1	1510000	4	45427	137_S1.raw	2	2	A8IWE4			PEAKS DB
EEIADPEDK	52.17	1044.46	9	0	523.238	24.93	37500000	4	6828	137_S1.raw	1	1	Q9STD3:A8HMC0			PEAKS DB
SHLIN(+.98)SGYISPGASR	52.17	1558.77	15	-1.3	780.393	44.02	8470000	4	16092	137_S1.raw	2	2	A8IEN8	Deamidation (NQ)	N5:Deamidation (NQ):1000.00	PEAKS DB
VGPSQATLLAK	52.16	1083.63	11	0.4	542.822	43.24	4750000	4	15774	137_S1.raw	1	1	A8J5Z0			PEAKS DB
TVILGGGNASGYAAK	52.16	1377.73	15	-0.1	689.87	43.54	4150000	4	15890	137_S1.raw	1	1	A8JDG4			PEAKS DB
MPQAPAVTK	52.15	941.5	9	1.9	471.758	31.65	287000000	4	10009	137_S1.raw	1	1	A8IZV1			PEAKS DB
AAHFSSVGAFSR	52.15	1235.6	12	1.1	412.876	42.73	2040000	4	15441	137_S1.raw	1	1	A8ILA8			PEAKS DB
AGGDKAEEAEGEAK	52.15	1360.61	14	-1	454.544	16.86	560000	4	3203	137_S1.raw	2	2	A8IIK8			PEAKS DB
FVDAVMTIPK	52.13	1119.6	10	1	560.808	63.05	7440000	4	24640	137_S1.raw	1	1	A2PZC2			PEAKS DB
LVNSSDAYK	52.12	995.492	9	-0.2	498.753	23.06	7280000	4	5950	137_S1.raw	1	1				PEAKS DB
MSEVGSESTQVPYR	52.11	1568.71	14	-0.4	785.364	41.47	11900000	4	14931	137_S1.raw	1	1	Q39603:A8HYV3			PEAKS DB
VTGLITQSPVK	52.1	1141.67	11	-0.1	571.842	46.77	34800000	4	17318	137_S1.raw	1	1	A8ITL3			PEAKS DB
EVGADAVSHGATGK	52.1	1297.63	14	0.8	649.821	20.68	7030000	4	4952	137_S1.raw	2	2	A8J506			PEAKS DB
VMGVTTLDVVR	52.1	1188.65	11	-0.6	595.334	63.08	6650000	4	24779	137_S1.raw	1	1	A8JHU0:Q42686			PEAKS DB
QSLEASLAETEGR	52.1	1389.67	13	0.2	695.844	53.05	0	4	20236	137_S1.raw	0	0				PEAKS DB
SLQEALASELAAR	52.07	1357.72	13	0.5	679.868	73.47	6530000	4	29230	137_S1.raw	1	1	P12113:A8HXL8			PEAKS DB
EASFN(+.98)SATAYANIK	52.06	1486.69	14	1.1	744.355	52.69	4790000	4	20010	137_S1.raw	2	2	A8I1E4	Deamidation (NQ)	N5:Deamidation (NQ):50.34	PEAKS DB
GPLVVFANDEGISK	52.05	1444.76	14	-0.3	723.385	66.42	714000	4	26176	137_S1.raw	1	1	A8J0I0			PEAKS DB
YAHGQTYGAHYDSGDK	52.02	1768.74	16	0.5	443.193	20.25	19100000	4	4757	137_S1.raw	2	2	A8I8D0			PEAKS DB
VEVNLN(+.98)GIPVYYR	52.01	1535.8	13	1.1	768.907	72.34	9470000	4	28776	137_S1.raw	3	3	A8IRW5	Deamidation (NQ)	N6:Deamidation (NQ):45.01	PEAKS DB
AGGSTQVALR	52.01	958.52	10	-0.2	480.267	24.9	6550000	4	6781	137_S1.raw	1	1	A8IXM4			PEAKS DB
GTATSNDGAYCSPALQFR	51.99	1857.83	18	-0.1	929.923	59.99	7440000	4	23397	137_S1.raw	1	1	A8ITL3			PEAKS DB
AGDVMNIK	51.98	846.427	8	1.1	424.221	34.02	103000000	4	11246	137_S1.raw	1	1	Q84X68:Q84X82			PEAKS DB
AYTATIEQVTK	51.98	1223.64	11	-4	612.825	44.55	16200000	4	16385	137_S1.raw	1	1	A8IZM1			PEAKS DB
TRPEDPADEHTGWVFR	51.95	1911.89	16	0.4	638.303	51.73	1580000	4	19614	137_S1.raw	1	1	A8IVD4			PEAKS DB
TNRPPLSLSK	51.95	1111.63	10	1	371.553	31.72	10400000	4	10089	137_S1.raw	1	1	A8IKZ2			PEAKS DB
ISMAGVNTK	51.94	919.48	9	0.3	460.747	33.96	5500000	4	11197	137_S1.raw	1	1	A8HXW8			PEAKS DB
GMLWVQGESDANNDWNAAAYGAR	51.93	2495.09	23	-0.4	1248.55	77.7	2150000	4	31097	137_S1.raw	2	2	A8ITT3			PEAKS DB
IDAVADSDSDAVVR	51.93	1431.68	14	-0.2	716.849	39.12	6600000	4	13850	137_S1.raw	1	1	A8I0L7			PEAKS DB
EVLEYALYDKK	51.93	1369.71	11	2.4	685.865	52.51	12600000	4	19940	137_S1.raw	2	2	A8IPL8			PEAKS DB
VLVWPWN(+.98)NQAQLLK	51.92	1708.93	14	0.8	855.473	93.53	5800000	4	37699	137_S1.raw	2	2	A8J363	Deamidation (NQ)	N7:Deamidation (NQ):17.01	PEAKS DB
WTGSPSN(+.98)GNYAPDLGR	51.92	1691.75	16	0.9	846.885	51.78	12400000	4	19597	137_S1.raw	2	2	A8IAB5	Deamidation (NQ)	N7:Deamidation (NQ):0.00	PEAKS DB
EPAEVWAGLR	51.92	1126.58	10	0.6	564.296	62.22	4030000	4	24278	137_S1.raw	1	1	A8IXQ3			PEAKS DB
VFGTATTESEQK	51.91	1296.62	12	-1	649.317	28.33	14100000	4	8494	137_S1.raw	1	1	A8J0I0			PEAKS DB
YTVNDGWDYVASPAK	51.9	1684.77	15	0.7	843.394	63.59	4770000	4	24924	137_S1.raw	1	1	A8IN15			PEAKS DB
SMGLKPFVEK	51.89	1134.61	10	0.2	568.313	47.85	1980000	4	17864	137_S1.raw	1	1	A8JFJ2			PEAKS DB
LAALPGLNAPQR	51.89	1219.7	12	-0.9	610.859	57.37	190000000	4	22205	137_S1.raw	1	1	A8ITL3			PEAKS DB
TQDWDSYPAGR	51.87	1294.56	11	0.6	648.287	43.72	4230000	4	16004	137_S1.raw	1	1	A8IAY6			PEAKS DB
TGAYYQAVLSNK	51.87	1313.66	12	3.9	657.841	51.33	3010000	4	19404	137_S1.raw	1	1	A8JGX5			PEAKS DB
MVGPFLGGLQTPR	51.87	1371.73	13	0.2	686.874	73.92	8140000	4	29501	137_S1.raw	1	1	A8HY82			PEAKS DB
GTMTTTHSYTGDQR	51.86	1554.67	14	1.3	519.232	20.48	82000000	4	4847	137_S1.raw	2	2	A8HP84:P50362			PEAKS DB
ANPIEWYDNR	51.86	1276.58	10	0.8	639.3	59.85	5050000	4	23301	137_S1.raw	1	1	Q6EMK7			PEAKS DB
DALVVKPEAPK	51.85	1165.67	11	-0.9	389.564	34.82	12500000	4	11594	137_S1.raw	2	2	A8IW34			PEAKS DB
VVSGLPEDTPEQPVLPTVAGVTLR	51.85	2473.34	24	-1	825.454	80.77	2820000	4	32398	137_S1.raw	2	2	A8IFC8			PEAKS DB
WGQAVFSGGR	51.85	1063.52	10	1.2	532.768	51.75	48100000	4	19670	137_S1.raw	1	1	A8J1D8:Q9FPQ6			PEAKS DB
TIPLYTAAGDEMK	51.85	1408.69	13	-1.6	705.352	60.11	28300000	4	23351	137_S1.raw	1	1	A8IAB5			PEAKS DB
ADGSADAGLSAAR	51.85	1160.54	13	-0.2	581.278	25.48	13300000	4	7027	137_S1.raw	1	1	A8JDB6			PEAKS DB
KFSDPIVQADIK	51.84	1359.74	12	2.2	680.879	51.39	6500000	4	19439	137_S1.raw	2	2	A8JEU4			PEAKS DB
DADGYYWITGR	51.84	1315.58	11	-0.1	658.799	71.02	1210000	4	28270	137_S1.raw	1	1	A8JCV8:A8JCQ8			PEAKS DB
HTEEVADIVMALYR	51.84	1645.81	14	0.4	549.612	86.48	5260000	4	34896	137_S1.raw	2	2	A8IDS0			PEAKS DB
ADPYFPFAR	51.84	1082.52	9	1	542.267	71.14	6420000	4	28227	137_S1.raw	1	1	A8JHA2			PEAKS DB
TVAALYAPSAVLLPTVSNQYR	51.83	2233.21	21	0.4	745.411	84.5	17600000	4	34070	137_S1.raw	2	2	A8J8Q7			PEAKS DB
DLFPSITWNFWNVR	51.81	1793.89	14	0.1	897.952	113.53	1760000	4	44920	137_S1.raw	1	1	A9ZNH0			PEAKS DB
DGYMVSSGNPAK	51.81	1224.54	12	4.8	613.282	32.8	1570000	4	10612	137_S1.raw	1	1	A8I4P5			PEAKS DB
AFASDPAFQAK	51.8	1151.56	11	-2	576.787	44.38	7290000	4	16229	137_S1.raw	1	1	Q2VA40			PEAKS DB
SLSANWDTANR	51.8	1233.57	11	-0.6	617.794	43.68	10000000	4	15881	137_S1.raw	1	1	Q94C44:A8J049			PEAKS DB
TVVEEELSK	51.8	1032.53	9	0	517.274	36.37	102000000	4	12441	137_S1.raw	1	1	A8JGV6:P52908			PEAKS DB
GSATLSMAYAAAR	51.78	1268.62	13	3.5	635.319	51.64	11200000	4	19594	137_S1.raw	1	1	P93106			PEAKS DB
GEANSIITSFNR	51.78	1307.65	12	1	654.831	59.53	1460000	4	23093	137_S1.raw	1	1	A8HMQ1			PEAKS DB
AEGISAVLYPNDSTPEGK	51.78	1846.89	18	0.1	924.455	61.25	1720000	4	23952	137_S1.raw	1	1	Q2VA40			PEAKS DB
SFSLGAAPSTK	51.77	1064.55	11	0.4	533.283	45.08	11100000	4	16507	137_S1.raw	1	1	P12113:A8HXL8			PEAKS DB
TSFNHVPAPLKK	51.75	1337.75	12	0.7	446.923	33.75	6720000	4	11150	137_S1.raw	1	1	A8JGQ3			PEAKS DB
KPWGTPSDGR	51.73	1099.54	10	1	550.778	23.82	21200000	4	6324	137_S1.raw	2	2	A8IQW1			PEAKS DB
PAGGNETAGAYK	51.71	1134.53	12	0.3	568.273	18.92	914000	4	4108	137_S1.raw	1	1	A8IAN1			PEAKS DB
MSWDFGIISTR	51.71	1311.63	11	0.6	656.822	86.63	8710000	4	35046	137_S1.raw	1	1	A8ITL3			PEAKS DB
DAVLLVFANK	51.7	1088.62	10	1.3	545.319	76.26	874000	4	30422	137_S1.raw	1	1	A8IL29			PEAKS DB
NILMSSGDLLPSLN(+.98)NQFK	51.68	1991	18	-0.4	996.509	89.81	2840000	4	36291	137_S1.raw	1	1	A9ZNH0	Deamidation (NQ)	N14:Deamidation (NQ):11.06	PEAKS DB
EGLSDAGVDSSK	51.68	1163.53	12	1	582.773	28.17	568000	4	8379	137_S1.raw	1	1				PEAKS DB
SYLAN(+.98)SYPK	51.68	1042.5	9	-0.4	522.256	39	12600000	4	13682	137_S1.raw	2	2	B7U1J0:P26526	Deamidation (NQ)	N5:Deamidation (NQ):1000.00	PEAKS DB
LTGLYPEDPK	51.68	1131.58	10	0.4	566.798	46.09	31600000	4	17086	137_S1.raw	1	1	A8JBB4			PEAKS DB
TDGGDIAWDFIR	51.67	1364.64	12	1	683.326	83.05	1440000	4	33349	137_S1.raw	1	1	A8JH52:Q9FDV9			PEAKS DB
ETAMAVGADGNR	51.66	1190.53	12	1.3	596.275	25.23	3010000	4	6939	137_S1.raw	1	1	A8HNM5			PEAKS DB
GETTTQGLDGLADR	51.64	1432.68	14	1.6	717.348	45.83	2860000	4	16893	137_S1.raw	1	1	A8JCY4			PEAKS DB
VTGGEVGAASSLAPK	51.63	1342.71	15	2.9	672.364	41.92	4860000	4	15112	137_S1.raw	1	1	A8J597			PEAKS DB
TPPCQPLLSSLR	51.63	1310.7	12	1	656.359	67.04	3050000	4	26408	137_S1.raw	1	1	A8HQK6			PEAKS DB
FAQVTNPPIDPLR	51.62	1466.79	13	0.3	734.402	64.59	4800000	4	25296	137_S1.raw	1	1	A8JHB4			PEAKS DB
TQQMALVVTNAAN(+.98)DFPALR	51.61	2060.04	19	0	1031.03	78.03	8970000	4	31291	137_S1.raw	4	4	A8J9H7	Deamidation (NQ)	N13:Deamidation (NQ):12.33	PEAKS DB
VQALEEANN(+.98)DLENK	51.61	1586.74	14	-1.1	794.378	38.06	6280000	4	13339	137_S1.raw	1	1		Deamidation (NQ)	N9:Deamidation (NQ):14.02	PEAKS DB
NSWGTYWGER	51.6	1254.54	10	-0.4	628.278	63.47	4930000	4	24923	137_S1.raw	1	1	A8JGQ3			PEAKS DB
SLEQIYLFSMPVK	51.6	1553.82	13	0.5	777.916	90.06	980000	4	36301	137_S1.raw	1	1	A8HME4			PEAKS DB
NIYILPPGVK	51.6	1112.66	10	-0.4	557.337	64.94	230000000	4	25923	137_S1.raw	1	1	P31178			PEAKS DB
IVDFLADDFK	51.59	1181.6	10	0.4	591.806	80.16	1510000	4	32113	137_S1.raw	1	1	Q39603:A8HYV3			PEAKS DB
ATMGAYISSQTVK	51.59	1355.68	13	0.4	678.845	48.04	1680000	4	17983	137_S1.raw	1	1	A8I1A7			PEAKS DB
RDHFTVNNK	51.59	1129.56	9	-0.9	377.528	17.64	4330000	4	3586	137_S1.raw	1	1	A8ITL3			PEAKS DB
VHVETTDFK	51.58	1074.53	9	0.9	538.275	30.99	9640000	4	9840	137_S1.raw	1	1	A8HRA8			PEAKS DB
SDSEWAQVSGFLK	51.57	1452.69	13	1.4	727.352	79.54	3160000	4	31969	137_S1.raw	1	1	A8I0U5			PEAKS DB
FAADLLGSSTGGAGSSR	51.57	1552.75	17	-0.7	777.381	56.08	2710000	4	21545	137_S1.raw	1	1	A8I2J5			PEAKS DB
AVTAIASTADSSR	51.56	1248.63	13	-0.3	625.323	30.7	6200000	4	9577	137_S1.raw	1	1	A8ILK1			PEAKS DB
TLSYAVAELTK	51.56	1194.65	11	1.2	598.333	63.65	514000	4	24931	137_S1.raw	1	1	A8JEN9			PEAKS DB
GPVALSLEAR	51.56	1011.57	10	2	506.794	51.94	96300000	4	19660	137_S1.raw	1	1	A8J1J2			PEAKS DB
FIGYSLGFLDEAVWGGSGDSGR	51.55	2289.07	22	-0.9	1145.54	104.43	4160000	4	41897	137_S1.raw	2	2	A8HMY6			PEAKS DB
VSPYIAQLR	51.55	1045.59	9	1.3	523.804	52.48	2170000	4	19985	137_S1.raw	1	1	A8JHB4			PEAKS DB
TPETIMQLR	51.55	1087.57	9	0.8	544.793	54.54	9610000	4	20957	137_S1.raw	1	1	A8JF67			PEAKS DB
SIASFLNILPETAYTTSWALTPTMPVR	51.55	2979.54	27	1.2	994.189	119.19	8430000	4	46785	137_S1.raw	2	2	A8ITL3			PEAKS DB
SYVN(+.98)DVAEFENR	51.54	1442.63	12	-1.2	722.322	53.66	967000	4	20511	137_S1.raw	1	1	A8J7T7	Deamidation (NQ)	N4:Deamidation (NQ):51.59	PEAKS DB
YTEDPESLGLPNNAIAAR	51.54	1929.94	18	-1.3	965.977	62.79	6550000	4	24652	137_S1.raw	1	1	A8I341			PEAKS DB
VITAMPSWMAVAK	51.54	1403.73	13	0.8	702.873	76.87	9540000	4	30645	137_S1.raw	1	1	A8JF43:A8JF41			PEAKS DB
TETFLGPSYR	51.54	1169.57	10	0.4	585.793	52.39	10900000	4	19883	137_S1.raw	1	1	A8IB37			PEAKS DB
TSLIAILGTR	51.54	1043.63	10	-0.3	522.824	77.4	2220000	4	30941	137_S1.raw	1	1	A8IV56			PEAKS DB
ATFDNPAYER	51.53	1182.53	10	-2	592.271	38.01	75400000	4	13119	137_S1.raw	1	1	A8IRK4			PEAKS DB
YIDALAIAPYFGSYSK	51.52	1777.89	16	-0.9	889.953	90.35	1310000	4	36435	137_S1.raw	1	1	A8ILA8			PEAKS DB
NHLFVPGPVNIHER	51.51	1627.86	14	2.2	543.628	51.78	6500000	4	19418	137_S1.raw	1	1	A8JFZ0:A8JFY9			PEAKS DB
FDLILAGDDVPK	51.51	1301.69	12	1.1	651.851	76.01	1100000	4	30310	137_S1.raw	1	1	A8IUJ4			PEAKS DB
IRLENEIQTYR	51.5	1433.76	11	-0.2	478.928	49.44	8730000	4	18554	137_S1.raw	2	2				PEAKS DB
LTLSNVGLVYSDPSR	51.5	1619.85	15	-0.1	810.933	69.57	7270000	4	27604	137_S1.raw	1	1	A8JAD6			PEAKS DB
AAGHFTEPGIWDVISDIIDKR	51.49	2339.19	21	1.1	585.806	106.68	2090000	4	42601	137_S1.raw	2	2	A8I775			PEAKS DB
NFFLYVQDYDESDPK	51.48	1878.83	15	-0.1	940.423	81.72	6690000	4	32787	137_S1.raw	1	1	A8J146			PEAKS DB
HNYQTVYGR	51.47	1136.54	9	-0.2	569.275	23.88	10400000	4	6402	137_S1.raw	1	1	A8JEJ3			PEAKS DB
KAFDEAISDLDSLGEDSYK	51.47	2101.97	19	-0.5	1051.99	77.2	4740000	4	30830	137_S1.raw	2	2	Q7X7A7			PEAKS DB
SSDLEVGVVR	51.47	1059.56	10	0.6	530.786	43.96	9400000	4	16201	137_S1.raw	1	1	A8IRE2			PEAKS DB
VFEPILVIGR	51.47	1141.69	10	0.8	571.851	80.92	4050000	4	32462	137_S1.raw	1	1	A8HSU7			PEAKS DB
ILGPGNQYVTAAK	51.45	1330.72	13	1.3	666.37	45.71	5000000	4	16918	137_S1.raw	1	1	A8IA89			PEAKS DB
HASTTHSNLMSFTEMK	51.45	1820.82	16	-0.5	607.947	52.11	3880000	4	19831	137_S1.raw	1	1	A8JB30			PEAKS DB
AGVVN(+.98)GAGAIASAGNR	51.45	1384.71	16	0.8	693.361	39.3	8980000	4	13889	137_S1.raw	1	1	Q84X82	Deamidation (NQ)	N5:Deamidation (NQ):71.03	PEAKS DB
SLVNLGGSK	51.43	873.492	9	1.2	437.754	41.12	46200000	4	14864	137_S1.raw	1	1				PEAKS DB
TSATPTNKPSLDAAATAYR	51.43	1934.97	19	2.1	645.999	41.33	48900000	4	14863	137_S1.raw	2	2	A9ZNH0			PEAKS DB
ADLVGISPAAAN(+.98)ALR	51.43	1438.78	15	0.2	720.396	61.78	3120000	4	24200	137_S1.raw	2	2	A8JII2	Deamidation (NQ)	N12:Deamidation (NQ):1000.00	PEAKS DB
AVAIGAGHQAANNLLK	51.43	1546.86	16	-1.8	774.435	44.76	2080000	4	16431	137_S1.raw	1	1	A8ID63			PEAKS DB
LQDIGGLLAAVGFR	51.42	1428.81	14	0.3	715.412	102.4	937000	4	41105	137_S1.raw	1	1	A8IA37			PEAKS DB
KDDDVIDAEFTDK	51.42	1509.68	13	0	755.849	50.94	1050000	4	19221	137_S1.raw	1	1	Q39603:A8HYV3			PEAKS DB
GYYGPYSGAYADNLGDEFEGPR	51.42	2397.02	22	0	1199.52	73.74	47800000	4	29396	137_S1.raw	2	2	A8J9H7			PEAKS DB
KAEFYFDYNM(+15.99)R	51.41	1498.65	11	1.7	500.56	56.28	2270000	4	21650	137_S1.raw	1	1	Q3HTK2	Oxidation (M)	M10:Oxidation (M):1000.00	PEAKS DB
FVAQVGDTDTDHSR	51.38	1546.7	14	0.1	774.358	29.94	2010000	4	9226	137_S1.raw	1	1	A8HW25			PEAKS DB
VAPPVADNYNVR	51.37	1313.67	12	3.5	657.846	41.36	38400000	4	14929	137_S1.raw	1	1	A8IZP9			PEAKS DB
AGTGGEANAPFTLR	51.37	1360.67	14	2.5	681.346	51.92	3050000	4	19703	137_S1.raw	1	1	A8I5C7			PEAKS DB
AGTITEAEVQELIDHFVMK	51.35	2130.07	19	0.2	711.03	105.98	1550000	4	42399	137_S1.raw	1	1	A8HMX2:Q1RS83			PEAKS DB
AHFSAPSNVR	51.35	1084.54	10	1.3	362.522	26.75	4820000	4	7727	137_S1.raw	1	1	A8HMG7			PEAKS DB
HAIFMTR	51.35	874.448	7	1.6	438.232	34.1	35500000	4	11404	137_S1.raw	1	1	A8I263			PEAKS DB
NHGIHFR	51.35	879.446	7	2.2	440.731	23.5	21100000	4	5733	137_S1.raw	1	1	A0A218N8A3			PEAKS DB
YTSWMNAMMDSFER	51.34	1767.71	14	-0.3	884.86	99.77	122000000	4	40090	137_S1.raw	3	3	Q6PLP6:A1KR25			PEAKS DB
LLFELGGIPER	51.33	1242.7	11	1.4	622.357	81.27	6970000	4	32656	137_S1.raw	1	1	A8HX38			PEAKS DB
KN(+.98)GFADVVYLDAK	51.33	1439.73	13	-2.7	720.87	64.62	1430000	4	25399	137_S1.raw	2	2	A8I5J8	Deamidation (NQ)	N2:Deamidation (NQ):1000.00	PEAKS DB
YDEMVEEMK	51.32	1172.47	9	-0.8	587.243	44.71	39800000	4	16331	137_S1.raw	1	1	A8JGV6:P52908			PEAKS DB
GLADAPVSGLR	51.32	1054.58	11	-0.3	528.296	48.27	17000000	4	18072	137_S1.raw	1	1	A8J6U9			PEAKS DB
DQYSLWAQPK	51.32	1234.6	10	2.3	618.308	59.76	4110000	4	23185	137_S1.raw	1	1	A8ICY6			PEAKS DB
AGLASLYQESSLLTFEGNK	51.32	2027.02	19	-1	1014.52	88.48	1410000	4	35598	137_S1.raw	2	2	A8I6D1			PEAKS DB
LEDGKEFDNSFK	51.32	1427.66	12	0.5	714.836	42.91	28400000	4	15633	137_S1.raw	2	2	A8J740			PEAKS DB
THNSGVFDAYTDEMR	51.31	1741.74	15	0.1	581.586	55.33	1050000	4	21236	137_S1.raw	1	1	A8HMX2:Q1RS83			PEAKS DB
LDCVGEGYK	51.31	982.443	9	0.8	492.229	35.82	9850000	4	12221	137_S1.raw	1	1	A8J0H9			PEAKS DB
DSNVIEAWDSDGN(+.98)AATTDVVYK	51.31	2370.05	22	1.2	1186.03	73.71	639000	4	29374	137_S1.raw	1	1	A8IT92	Deamidation (NQ)	N13:Deamidation (NQ):35.88	PEAKS DB
GFNPVEDAQDNYR	51.31	1523.66	13	0	762.839	52.45	3120000	4	20012	137_S1.raw	1	1	A8IKE6			PEAKS DB
LPIVM(+15.99)PN(+.98)GFDVLTK	51.29	1559.83	14	-1.5	780.92	80.02	3710000	4	32054	137_S1.raw	1	1	A8JD75	Oxidation (M); Deamidation (NQ)	M5:Oxidation (M):1000.00;N7:Deamidation (NQ):1000.00	PEAKS DB
NSWGAEWGDAGYIR	51.29	1580.7	14	-0.8	791.357	71.38	3380000	4	28305	137_S1.raw	1	1	A8J7T7			PEAKS DB
AGHQTAAESWGTGR	51.26	1427.65	14	-1.9	476.891	26.28	18200000	4	7428	137_S1.raw	2	2	A8J0I0			PEAKS DB
GIFSETSAISK	51.25	1138.59	11	2.7	570.302	53.95	59600000	4	20959	137_S1.raw	1	1	A8JHB4			PEAKS DB
SLGGGFGGGSR	51.25	950.457	11	1.3	476.236	32.7	21600000	4	10591	137_S1.raw	1	1				PEAKS DB
TSIDAVGLDLK	51.24	1130.62	11	1.6	566.317	59.03	1060000	4	22898	137_S1.raw	2	2				PEAKS DB
GVDPSAPAAAADEIR	51.24	1438.71	15	1.5	720.361	45.96	11000000	4	17033	137_S1.raw	1	1	A8J8R6			PEAKS DB
ANADIIQVSGHDGGTGASPISSIK	51.23	2294.15	24	1	765.725	56.58	3200000	4	21787	137_S1.raw	1	1	A8JHB4			PEAKS DB
VEGGSAVGVPVEELK	51.21	1468.78	15	0.5	735.396	54.92	2780000	4	21006	137_S1.raw	1	1	A8INF1			PEAKS DB
EIETYHNLLEGGQEDFESSGAGK	51.21	2509.12	23	-1.4	837.381	64.67	34500000	4	25380	137_S1.raw	2	2				PEAKS DB
TNAEN(+.98)EFVTIK	51.21	1265.61	11	0.3	633.814	53.9	3310000	4	20614	137_S1.raw	2	2		Deamidation (NQ)	N5:Deamidation (NQ):29.32	PEAKS DB
KGETPDVMLAR	51.2	1215.63	11	0.2	406.217	38.35	36500000	4	13380	137_S1.raw	2	2	A8JGQ3			PEAKS DB
LGASYAAGDAVDVWDK	51.18	1636.77	16	0.7	819.394	66.03	7880000	4	25966	137_S1.raw	3	3	Q84X68			PEAKS DB
AQLQEAEFASEK	51.17	1349.65	12	0.9	675.831	41.89	74700000	4	14993	137_S1.raw	1	1	A8J244			PEAKS DB
FQPFAEWLVATSATLTGR	51.16	1994.03	18	1.6	665.684	115.76	2320000	4	45643	137_S1.raw	2	2	A8IR73			PEAKS DB
VALEACTQAR	51.13	1060.53	10	1.6	531.275	35.71	50000000	4	12156	137_S1.raw	1	1	A0A218N8A3			PEAKS DB
ITGASTLDK	51.12	904.487	9	0.4	453.251	23.93	9940000	4	6325	137_S1.raw	1	1	Q39603:A8HYV3			PEAKS DB
NDQVATDYR	51.11	1080.48	9	0.3	541.249	24.15	6640000	4	6559	137_S1.raw	1	1	P22675			PEAKS DB
MELELAMN(+.98)SDR	51.1	1308.57	11	-1	655.291	64.44	11900000	4	25313	137_S1.raw	1	1	A8ITL3	Deamidation (NQ)	N8:Deamidation (NQ):1000.00	PEAKS DB
LPEALAAAAAFLR	51.09	1312.75	13	1	657.383	98.88	559000	4	39818	137_S1.raw	1	1	A8JBI7			PEAKS DB
VEGYGSSSGK	51.08	969.44	10	0.6	485.728	17.85	1170000	4	3664	137_S1.raw	1	1	A8JD64			PEAKS DB
MNYDQIAQVLR	51.08	1349.68	11	-0.4	675.845	73.23	1170000	4	29164	137_S1.raw	1	1	A8IA77			PEAKS DB
HITGEFEK	51.07	959.471	8	2.6	480.744	23.79	22600000	4	6208	137_S1.raw	1	1	A8IRX5			PEAKS DB
GTGTSGKPLHFK	51.06	1228.66	12	-1.2	615.335	21.55	48100000	4	5255	137_S1.raw	2	2	A8J282			PEAKS DB
NTFAWN(+.98)NVNDINSHGTK	51.05	1931.88	17	0.5	644.966	54.43	7560000	4	20880	137_S1.raw	2	2	A9ZNH0	Deamidation (NQ)	N6:Deamidation (NQ):0.00	PEAKS DB
QYTPTQALVAR	51.04	1246.67	11	0.9	624.341	45.19	2240000	4	16608	137_S1.raw	1	1	A8HP78			PEAKS DB
ALEGEIYDTFK	51.04	1284.62	11	-0.9	643.319	67.81	14900000	4	26833	137_S1.raw	1	1	O48949			PEAKS DB
WFVDGELASDYNGPR	51.03	1724.78	15	-0.1	863.397	73.86	4830000	4	29490	137_S1.raw	1	1	O48949			PEAKS DB
HFESFPSASLDELISHGLR	51.03	2141.05	19	-0.2	714.692	86.04	2150000	4	34596	137_S1.raw	1	1	A8IN95			PEAKS DB
TFGVVFR	51.03	824.455	7	0.7	413.235	61.37	3170000	4	23937	137_S1.raw	1	1	A8HPV3			PEAKS DB
DHFTVN(+.98)NK	51.03	974.446	8	1.4	488.231	22.03	5580000	4	5490	137_S1.raw	1	1	A8ITL3	Deamidation (NQ)	N6:Deamidation (NQ):30.46	PEAKS DB
LSSNMQIGGMR	51.03	1192.57	11	1	597.293	45.77	33000000	4	16955	137_S1.raw	1	1	A9ZNH0			PEAKS DB
DGTMDSLVTQCSYGK	51.02	1603.69	15	-0.2	802.85	63.08	1990000	4	24706	137_S1.raw	1	1	A8ING9			PEAKS DB
AEFYADDKK	51.01	1085.5	9	-0.8	543.758	23.17	302000000	4	5976	137_S1.raw	2	2	A8HP37:A8HP36:Q3HTK5			PEAKS DB
SDYPIITSK	51	1022.53	9	2.2	512.273	42.88	11200000	4	15606	137_S1.raw	1	1	Q19VH4			PEAKS DB
LSDGPNAWSGR	51	1158.54	11	-1.4	580.277	38.17	19300000	4	13325	137_S1.raw	1	1	A8HMN0			PEAKS DB
VLLHTDVVK	50.98	1022.61	9	0.5	512.314	37.17	14400000	4	12762	137_S1.raw	1	1	A8J146			PEAKS DB
LLAYNCSPSFNWK	50.98	1541.73	13	-0.9	771.873	75.09	6310000	4	29928	137_S1.raw	1	1	A8J244			PEAKS DB
LGAIPQN(+.98)TNYQR	50.98	1374.69	12	3.3	688.354	40.44	177000000	4	14423	137_S1.raw	2	2	Q6PLP6:A1KR25	Deamidation (NQ)	N7:Deamidation (NQ):10.11	PEAKS DB
GGGGGGYGSGGSSYGSGGGSYGSGGGGGGGR	50.97	2382.94	31	-1.7	1192.48	28.79	28400000	4	8741	137_S1.raw	2	2				PEAKS DB
GKEFESVIQK	50.96	1163.62	10	2.6	582.818	35.53	21300000	4	11936	137_S1.raw	2	2	A8IH03			PEAKS DB
AASYGAALADR	50.95	1064.53	11	0.2	533.27	36.77	3370000	4	12579	137_S1.raw	1	1	A8HSS0			PEAKS DB
RPN(+.98)GFNQDDVTK	50.94	1390.65	12	0.7	464.557	27.98	57700000	4	8353	137_S1.raw	3	3	Q6PLP6:A1KR25	Deamidation (NQ)	N3:Deamidation (NQ):47.09	PEAKS DB
DDGTAVALLR	50.93	1029.55	10	2.5	515.781	55.44	28900000	4	21347	137_S1.raw	1	1	A8JH37			PEAKS DB
TNSAPYDVMFDSK	50.93	1473.64	13	0.1	737.83	63.77	3460000	4	24951	137_S1.raw	1	1	A8I7J5			PEAKS DB
YMSLTDK	50.93	856.4	7	0.4	429.207	35.74	9660000	4	12158	137_S1.raw	1	1	A8J1U1			PEAKS DB
LTTENICQVVGDDILVTNPVR	50.92	2298.19	21	1.5	1150.1	96.41	2000000	4	38892	137_S1.raw	2	2	A8JH98			PEAKS DB
ADELPTTNPIR	50.92	1225.63	11	0.4	613.823	45.55	51700000	4	16737	137_S1.raw	1	1	Q7X7A7			PEAKS DB
TEAESWYQTK	50.91	1241.56	10	0.7	621.786	41.42	3300000	4	14894	137_S1.raw	1	1				PEAKS DB
GGLDFTKDDENVNSQPFMR	50.9	2168.98	19	-1.1	724	63.56	23600000	4	24961	137_S1.raw	2	2	A0A218N8A3			PEAKS DB
DWGSGPQELRPVGK	50.89	1524.77	14	0.3	509.264	48.85	4320000	4	18344	137_S1.raw	1	1	A8J3U1			PEAKS DB
LGEHNIDVLEGN(+.98)EQFINAAK	50.89	2211.08	20	3.1	738.037	67.71	29000000	4	26751	137_S1.raw	2	2		Deamidation (NQ)	N12:Deamidation (NQ):26.31	PEAKS DB
GAGHM(+15.99)VPETNPR	50.88	1280.59	12	0.3	427.872	17.88	645000	4	3641	137_S1.raw	1	1	A8JHZ9	Oxidation (M)	M5:Oxidation (M):1000.00	PEAKS DB
LGLPTGYGAALLSEWALAQAQQAAK	50.87	2527.34	25	-0.7	843.455	108.4	1280000	4	43159	137_S1.raw	2	2	A8JCW5			PEAKS DB
AIASLSNQYTSGGTK	50.86	1496.75	15	1.5	749.382	42.14	7870000	4	15228	137_S1.raw	1	1	A8J9H7			PEAKS DB
QEMENADDIR	50.86	1219.51	10	1.1	610.765	30.05	5930000	4	9313	137_S1.raw	1	1	A8IKW9			PEAKS DB
GVFVRPDVDGR	50.86	1215.64	11	1.7	406.22	41.53	88900000	4	15045	137_S1.raw	3	3	A8HPN9:A8J7H7			PEAKS DB
VAVVQSLSGTGSLR	50.84	1372.77	14	0	687.391	53.26	3020000	4	20304	137_S1.raw	1	1	A8I263			PEAKS DB
SVLLVVLTGDR	50.84	1170.7	11	0.8	586.356	81.13	4810000	4	32481	137_S1.raw	1	1	P12113:A8HXL8			PEAKS DB
DGTVYNAVSLADLK	50.84	1464.75	14	0.8	733.381	71.6	1230000	4	28410	137_S1.raw	1	1	A8ILN4			PEAKS DB
AGVQIETDPK	50.83	1056.55	10	0.4	529.28	30.93	9980000	4	9682	137_S1.raw	1	1	A8J1C1			PEAKS DB
FSSSSGYGGGSSR	50.83	1234.52	13	-0.7	618.268	21.69	105000000	4	5281	137_S1.raw	2	2				PEAKS DB
DNLTLWTSEMQDDDKNRA	50.82	2150.95	18	0.2	717.992	67.13	4690000	4	26474	137_S1.raw	1	1	Q7X7A7			PEAKS DB
YLDGLTAER	50.81	1036.52	9	0.2	519.267	47.63	20800000	4	17824	137_S1.raw	1	1				PEAKS DB
ILDVVYNASNNELVR	50.81	1717.9	15	-0.2	859.957	67.95	1260000	4	26838	137_S1.raw	1	1	A8HVQ1			PEAKS DB
YIDSLTIDR	50.8	1094.56	9	0.6	548.288	52.86	4890000	4	20140	137_S1.raw	1	1	A8IMG8			PEAKS DB
TNIVLEATR	50.8	1015.57	9	0.9	508.791	45.99	137000000	4	16891	137_S1.raw	1	1	A8HMY6			PEAKS DB
NLEEMVLDTK	50.79	1190.59	10	1.1	596.301	68.82	2120000	4	27250	137_S1.raw	1	1	Q9SW75:A8I4T2			PEAKS DB
FVGMMQYDGDLK	50.79	1402.63	12	1.7	702.322	64.94	15500000	4	25585	137_S1.raw	1	1	A8HVU5			PEAKS DB
DSSETPELISQILSYN(+.98)GEWK	50.78	2296.07	20	0	1149.04	102.39	4670000	4	41064	137_S1.raw	2	2	A8IXD3	Deamidation (NQ)	N16:Deamidation (NQ):19.39	PEAKS DB
AVDGSYVLQK	50.78	1078.57	10	-2.1	540.289	38.11	46300000	4	13224	137_S1.raw	1	1	A8J146			PEAKS DB
GAEELANWESLR	50.78	1373.66	12	0.8	687.837	67.96	2390000	4	26849	137_S1.raw	1	1	Q6EMK7			PEAKS DB
ESTLHLVLR	50.77	1066.61	9	2.6	534.315	52.18	26700000	4	19880	137_S1.raw	2	2	A8IZZ4			PEAKS DB
AAAGSQLASAQEAGK	50.77	1358.68	15	-0.1	680.347	25.78	1430000	4	7211	137_S1.raw	1	1	A8HX54			PEAKS DB
IITHPN(+.98)FN(+.98)GNTLDNDIMLIK	50.76	2284.14	20	0.3	762.388	82.02	28600000	4	32993	137_S1.raw	2	2		Deamidation (NQ)	N6:Deamidation (NQ):14.19;N8:Deamidation (NQ):0.00	PEAKS DB
VSSWTTGWFK	50.76	1197.58	10	1.1	599.799	76.99	29500000	4	30848	137_S1.raw	1	1	A8HPN9:A8J7H7			PEAKS DB
QGWAEAAMK	50.75	990.459	9	1	496.237	42.99	34100000	4	15542	137_S1.raw	1	1	A8ING9			PEAKS DB
AVHGANWEALPEK	50.75	1420.71	13	1.3	711.363	43.41	4550000	4	15782	137_S1.raw	2	2	Q2VA40			PEAKS DB
TLADYNIQK	50.74	1064.55	9	1.2	533.283	39.03	77500000	4	13902	137_S1.raw	1	1	A8IZZ4			PEAKS DB
VAAVSSAPLSGR	50.73	1113.61	12	-0.1	557.814	34.23	32500000	4	11292	137_S1.raw	1	1	A8J537			PEAKS DB
TTPTTSTQSFR	50.73	1225.59	11	1	613.805	27.88	23200000	4	8337	137_S1.raw	1	1	A8ILA8			PEAKS DB
DAAFADMVVFHVTDFMDLFMPTWTMPAEEK	50.72	3491.56	30	0.2	1164.86	133.45	521000	4	50933	137_S1.raw	1	1	A8JBB4			PEAKS DB
AGPNYGPYIEYVR	50.72	1497.73	13	1.5	749.871	64.39	4220000	4	25294	137_S1.raw	1	1	A8IY50			PEAKS DB
GVPALQLNSR	50.72	1053.59	10	-0.3	527.804	49.27	6010000	4	18400	137_S1.raw	1	1	A8IRW5			PEAKS DB
TEEGKPYVLR	50.72	1190.63	10	0.8	596.322	30.96	38800000	4	9713	137_S1.raw	2	2	A8J129			PEAKS DB
WYGDAEADK	50.71	1053.44	9	0.6	527.728	34.39	112000000	4	11390	137_S1.raw	1	1	Q9STD3:A8HMC0			PEAKS DB
DIPIMPLSLSK	50.71	1212.68	11	0	607.347	79.72	11500000	4	31993	137_S1.raw	1	1	A8J1Y9			PEAKS DB
GYVDVSTVDAATSQAVAAAVR	50.7	2050.03	21	1.1	1026.02	80.26	885000	4	32167	137_S1.raw	1	1	A8J942			PEAKS DB
TSDYVQLFAAR	50.69	1269.64	11	3.4	635.827	68.4	2230000	4	26997	137_S1.raw	1	1	A8J493			PEAKS DB
VSALATGPSYVPK	50.69	1288.7	13	1.4	645.36	47.92	8930000	4	17928	137_S1.raw	1	1	Q84X82			PEAKS DB
TDEYGGSIENR	50.69	1239.54	11	1.3	620.776	29.19	493000	4	8893	137_S1.raw	1	1	A8JBV2:A8JBW0			PEAKS DB
AGAAVTQLGK	50.67	914.519	10	-0.2	458.266	27.98	7140000	4	8274	137_S1.raw	1	1	Q84X82			PEAKS DB
VSGTSVLLPN(+.98)GMVLLIN(+.98)GAK	50.66	1984.09	20	0.5	993.053	92.15	1360000	4	37224	137_S1.raw	1	1	A8J8I0	Deamidation (NQ)	N10:Deamidation (NQ):1000.00;N17:Deamidation (NQ):1000.00	PEAKS DB
YYLTAWGQVDK	50.66	1342.66	11	-0.3	672.335	67.31	5560000	4	26562	137_S1.raw	1	1	A8JGQ3			PEAKS DB
MDQMQHSEGR	50.65	1217.49	10	0.9	609.754	16.94	6610000	4	3238	137_S1.raw	2	2	A8J244			PEAKS DB
VTLGIQPAAQSPTGADR	50.64	1680.88	17	0.4	841.447	48.24	10600000	4	18045	137_S1.raw	1	1	A8JHA2			PEAKS DB
RVTGLITQSPVK	50.64	1297.77	12	0.1	649.893	42.03	11200000	4	15177	137_S1.raw	2	2	A8ITL3			PEAKS DB
INLTPVALMEGMAFAK	50.63	1704.89	16	1.1	853.455	105.06	2420000	4	42018	137_S1.raw	2	2	A8HXA6			PEAKS DB
AEFYFDYNMR	50.63	1354.57	10	-0.6	678.289	72.7	39600000	4	29320	137_S1.raw	4	4	Q3HTK2			PEAKS DB
SDGSFVFAR	50.62	984.466	9	-0.2	493.24	53.75	1160000	4	20546	137_S1.raw	1	1	A8I5C7			PEAKS DB
GGIIGIPAVANGK	50.62	1165.68	13	0.6	583.849	61.13	2940000	4	23769	137_S1.raw	1	1	A8HPN9			PEAKS DB
EIGLWFPEGVAQWTPVAKPWIYE	50.62	2715.37	23	1	906.133	114.08	17900000	4	45041	137_S1.raw	2	2	A8J9H8			PEAKS DB
ATSTSVVVVSLPAASTFVK	50.61	1863.04	19	1	932.526	78.7	4930000	4	31506	137_S1.raw	1	1	Q84X68			PEAKS DB
NVVFQGDEDSER	50.6	1393.61	12	-0.5	697.812	36.82	4080000	4	12582	137_S1.raw	1	1	A8IGC9			PEAKS DB
AFPDAYVR	50.59	937.466	8	-0.4	469.74	49.67	96300000	4	18645	137_S1.raw	1	1	A8JGP5:P08475			PEAKS DB
RLNAGTGSLGKPR	50.58	1325.75	13	-0.5	442.925	21.18	7030000	4	5254	137_S1.raw	1	1	A8IR65			PEAKS DB
KQESALLVDGSR	50.58	1301.69	12	-0.3	651.854	32.52	11000000	4	10542	137_S1.raw	2	2	A8HRA8			PEAKS DB
HELSFFKPK	50.58	1131.61	9	2.4	378.211	45.99	5270000	4	17026	137_S1.raw	1	1	A8INF1			PEAKS DB
AGAAPPPSLGPSR	50.58	1176.62	13	-0.5	589.319	31.33	82400000	4	9943	137_S1.raw	1	1	A8J146			PEAKS DB
KYPVISIEDPFEQDDWEPCAK	50.57	2508.15	21	-0.9	837.057	85.55	2650000	4	34467	137_S1.raw	1	1	A8JH98			PEAKS DB
MAEIGTPIHDR	50.57	1238.61	11	-2	620.31	36.32	350000000	4	12455	137_S1.raw	2	2	A8IYA1			PEAKS DB
LTANAFLAQR	50.57	1103.61	10	2.6	552.813	55.56	4620000	4	21443	137_S1.raw	1	1	A8J914:A2PZC3			PEAKS DB
IQELKPLVYR	50.57	1257.74	10	0.4	629.88	49.87	3310000	4	18727	137_S1.raw	1	1	A8J033			PEAKS DB
TGAGATTAATSTGVDTICASDR	50.56	2025.93	22	-1.8	676.315	48.39	8870000	4	18162	137_S1.raw	2	2	A8JAL9			PEAKS DB
LGSASDASGLR	50.56	1032.52	11	0.4	517.268	28.19	469000000	4	8401	137_S1.raw	2	2	A8ITL3			PEAKS DB
SPVVIEPR	50.55	895.513	8	0	448.764	34.79	11300000	4	11691	137_S1.raw	1	1	Q84X82			PEAKS DB
SSVIVADMNYNR	50.55	1367.65	12	3.1	684.835	51.27	5030000	4	19388	137_S1.raw	1	1	A8ILA8			PEAKS DB
LGEHNIDVLEGNEQFIN(+.98)AAK	50.53	2211.08	20	2.6	738.036	68.67	68300000	4	27133	137_S1.raw	5	5		Deamidation (NQ)	N17:Deamidation (NQ):47.09	PEAKS DB
DVDNAYMIK	50.53	1067.5	9	1.6	534.756	46.8	6190000	4	17449	137_S1.raw	1	1				PEAKS DB
TSVAATAPAN(+.98)GQLASFR	50.53	1661.84	17	0.4	831.926	52.91	7980000	4	20190	137_S1.raw	2	2	A8IR73	Deamidation (NQ)	N10:Deamidation (NQ):14.04	PEAKS DB
EGNDLYTEMK	50.52	1198.52	10	-0.1	600.266	43.7	20500000	4	16060	137_S1.raw	1	1	P06541:A0A218N9A0			PEAKS DB
FFLGAEGAGANMK	50.52	1311.63	13	0.8	656.822	60.96	1090000	4	23734	137_S1.raw	1	1	A8J942			PEAKS DB
STSEHLLAGK	50.51	1041.55	10	-0.7	521.78	23.9	68900000	4	6529	137_S1.raw	1	1	P20507:A8IT01:P24258:A8IT00			PEAKS DB
STLTDSLVAAAGIMAVEQAGDAR	50.51	2246.12	23	1.5	749.716	99.66	432000	4	40065	137_S1.raw	1	1	A8JHX9			PEAKS DB
EAVQWLYFGYLGAVK	50.5	1742.9	15	-1.1	872.458	99.3	236000	4	39939	137_S1.raw	1	1	A8HMX2:Q1RS83			PEAKS DB
DADGIVGWVK	50.5	1058.54	10	0.9	530.278	67.13	14500000	4	26433	137_S1.raw	1	1	O48949			PEAKS DB
EAIMGAAVSGSR	50.49	1147.57	12	-1.4	574.789	38.11	4170000	4	13263	137_S1.raw	1	1	A8JC18			PEAKS DB
QMADYSGEK	50.49	1027.43	9	0.5	514.721	21.95	18900000	4	5416	137_S1.raw	1	1	A8I0W6			PEAKS DB
ATLAITDDTR	50.49	1075.55	10	1.1	538.783	38.57	236000000	4	13573	137_S1.raw	1	1	A8JC04			PEAKS DB
STAAQLADPYTLVVAADDK	50.49	1947.98	19	1.6	974.998	76.08	1200000	4	30372	137_S1.raw	1	1	A8IRW5			PEAKS DB
QAVVNPENTFFSVK	50.48	1578.8	14	-0.1	790.409	70.84	2820000	4	28160	137_S1.raw	1	1	Q39603:A8HYV3			PEAKS DB
AVNGN(+.98)IIPSSTGAAK	50.48	1399.73	15	1.6	700.874	41.78	4970000	4	14948	137_S1.raw	1	1	P49644:A8JHR9	Deamidation (NQ)	N5:Deamidation (NQ):0.00	PEAKS DB
KPEDWDDEEDGTWEPPMIPNPEYK	50.47	2916.24	24	-0.2	973.088	75.75	33900000	4	30277	137_S1.raw	1	1	Q9STD3:A8HMC0			PEAKS DB
WTGAPSNGNYAPDLGR	50.47	1674.78	16	1	838.396	52.25	1080000	4	19855	137_S1.raw	1	1	A8IAA8			PEAKS DB
FEELNMDLFK	50.47	1284.61	10	1	643.311	82.76	1980000	4	33224	137_S1.raw	1	1	A8I7T8			PEAKS DB
M(+15.99)PQAPAVTK	50.46	957.495	9	1.8	479.756	21.21	15000000	4	5133	137_S1.raw	2	2	A8IZV1	Oxidation (M)	M1:Oxidation (M):1000.00	PEAKS DB
NKLNDLEDALQQAK	50.45	1598.83	14	0.2	533.949	64.88	3980000	4	25472	137_S1.raw	2	2				PEAKS DB
AESANPDAYTCK	50.45	1268.53	12	-0.6	635.274	28.89	100000000	4	8780	137_S1.raw	1	1	P20507:A8IT01			PEAKS DB
FGHGFETTR	50.44	1050.49	9	-0.8	351.17	29.69	9970000	4	9131	137_S1.raw	1	1	A8JGS3			PEAKS DB
YSYENSPIQK	50.42	1227.58	10	0.3	614.796	36.16	18000000	4	12287	137_S1.raw	1	1	A8JFI7			PEAKS DB
LLIDELPSVGR	50.42	1210.69	11	0.4	606.354	74.01	15800000	4	29437	137_S1.raw	1	1	A8IRW5			PEAKS DB
TSTHSELLAAIAGGAENAANLGEGDLNSELGR	50.41	3137.52	32	0.3	1046.85	93.17	4300000	4	37573	137_S1.raw	1	1	A8J3U1			PEAKS DB
IDDPGLGIEIN(+.98)FR	50.4	1458.74	13	1	730.376	79.03	3280000	4	31566	137_S1.raw	1	1	A8ITL3	Deamidation (NQ)	N11:Deamidation (NQ):1000.00	PEAKS DB
IHPEYYPR	50.4	1073.53	8	0.1	358.85	31.6	258000000	4	10125	137_S1.raw	2	2	A8ITL3			PEAKS DB
GSSSGGGYSSGSSSYGSGGR	50.38	1739.7	20	0.8	870.857	20.74	8850000	4	4951	137_S1.raw	1	1				PEAKS DB
LHIMVMK	50.37	870.482	7	1.6	436.249	46.02	9330000	4	17074	137_S1.raw	1	1	A8J4W9			PEAKS DB
TIPLYTAAGDETK	50.34	1378.7	13	1.7	690.357	51	28500000	4	19268	137_S1.raw	1	1	A8IAA8			PEAKS DB
STNIITIK	50.33	888.528	8	0.8	445.272	44.16	643000000	4	16343	137_S1.raw	1	1	A8I751			PEAKS DB
AQYEDIAQK	50.33	1064.51	9	-0.1	533.264	28.89	247000000	4	8909	137_S1.raw	1	1				PEAKS DB
EDTFPGEFTTGAK	50.32	1398.63	13	0.6	700.323	55.31	0	4	21248	137_S1.raw	0	0	A8J3U1			PEAKS DB
FEELEIPADMQDK	50.32	1563.71	13	0.4	782.864	66.93	1170000	4	26330	137_S1.raw	1	1	A8IA39			PEAKS DB
SLAEVQTITAK	50.31	1159.64	11	1.1	580.83	45.19	104000000	4	16746	137_S1.raw	2	2	A8ITL3			PEAKS DB
TLGHTVTSPDDTR	50.31	1398.67	13	0	467.232	23.44	2360000	4	6159	137_S1.raw	1	1	A8IV36			PEAKS DB
HSGITMLR	50.31	913.48	8	-1.2	457.747	33.75	247000000	4	11143	137_S1.raw	1	1	A8ITL3			PEAKS DB
HPDGSTSIAGYYDYQTNK	50.3	2015.89	18	-0.1	672.969	47.22	5910000	4	17825	137_S1.raw	1	1	A8JF44			PEAKS DB
YMPALNR	50.3	863.432	7	0	432.724	38.46	24200000	4	13495	137_S1.raw	1	1	A8IT92			PEAKS DB
VDIPAEASWR	50.3	1142.57	10	1.6	572.294	57.26	78900000	4	22128	137_S1.raw	1	1	A8I0W6			PEAKS DB
PAMSSMAGR	50.29	906.405	9	0.8	454.21	43.65	4720000	4	16076	137_S1.raw	1	1	A8HP36:Q3HTK5			PEAKS DB
TSSGTGAAAGSAAQWPSGR	50.29	1718.8	19	-0.4	573.939	37.62	233000000	4	12990	137_S1.raw	2	2	A8ITL3			PEAKS DB
LIASVSTSSK	50.28	991.555	10	-0.9	496.784	29.45	22200000	4	9001	137_S1.raw	1	1	A8J914:A2PZC3			PEAKS DB
LGDLSASVGWK	50.27	1131.59	11	2.1	566.805	61.46	1560000	4	23891	137_S1.raw	1	1	A8IVU0			PEAKS DB
NM(+15.99)QDMVEDYR	50.27	1315.52	10	-0.7	658.765	37.62	3350000	4	13070	137_S1.raw	1	1		Oxidation (M)	M2:Oxidation (M):38.16	PEAKS DB
DNMQDYNQAR	50.27	1253.51	10	0.7	627.763	24.63	2540000	4	6651	137_S1.raw	1	1	A8HQT1			PEAKS DB
VSEVLFSGR	50.27	992.529	9	1.3	497.272	50.74	3280000	4	19140	137_S1.raw	1	1	D5LAY0:D5LAU0:A8HYM8			PEAKS DB
QMYEAVGR	50.26	952.444	8	0.6	477.229	30.02	11900000	4	9287	137_S1.raw	1	1	A8IXQ3			PEAKS DB
LVDGDLNIVQSNTIAR	50.25	1726.92	16	0.6	864.468	63.17	2400000	4	24710	137_S1.raw	1	1	A8JEA9			PEAKS DB
SPASDTYIIFGEAK	50.24	1497.74	14	0.8	749.875	69.44	1550000	4	27461	137_S1.raw	1	1	A8JDV2			PEAKS DB
WGGIIAYGVAK	50.23	1133.62	11	0.1	567.819	66.12	4810000	4	26081	137_S1.raw	1	1	A8JHA2			PEAKS DB
LVDNLAQQFDIVAR	50.22	1600.86	14	-0.8	801.435	79.84	2400000	4	32058	137_S1.raw	1	1	A8IW34			PEAKS DB
SHIQEAWR	50.22	1025.5	8	-0.5	513.759	30.31	14500000	4	9304	137_S1.raw	1	1	A8J537			PEAKS DB
QQM(+15.99)PITSQTFVAGK	50.21	1550.78	14	0.8	776.396	45.13	3080000	4	16606	137_S1.raw	1	1	A1IVY2	Oxidation (M)	M3:Oxidation (M):1000.00	PEAKS DB
VMGDAVLLPNGQ(+.98)VVVLN(+.98)GAMN(+.98)GVAGDSATGGSSK	50.21	3187.54	34	2	1063.52	83.79	7750000	4	33758	137_S1.raw	2	2	A8J8V9	Deamidation (NQ)	Q12:Deamidation (NQ):0.00;N17:Deamidation (NQ):0.00;N21:Deamidation (NQ):0.00	PEAKS DB
GFVLGYVTPWNK	50.21	1379.72	12	-0.2	690.869	83.16	1680000	4	33394	137_S1.raw	1	1	A8IXP6			PEAKS DB
GAAFTTSAGPVK	50.2	1105.58	12	2.4	553.797	36.03	1870000	4	12230	137_S1.raw	1	1	A8I8V5			PEAKS DB
DDPQCAVPR	50.19	999.444	9	0.3	500.73	29.92	47400000	4	9171	137_S1.raw	1	1	A8IZV1			PEAKS DB
ATPLNWSK	50.19	915.481	8	0.8	458.748	43.94	1410000000	4	16252	137_S1.raw	2	2	A8HP37:A8HP36:Q3HTK5:A8JJQ2:Q3HTK6			PEAKS DB
ATSSVVSVPIFFK	50.19	1380.77	13	-0.2	691.39	82.56	1360000	4	33198	137_S1.raw	1	1	A8IY50			PEAKS DB
LGGHALYLDPNTIQLGK	50.18	1808.98	17	1.5	604.001	67.1	1110000	4	26464	137_S1.raw	1	1	A8ILJ9			PEAKS DB
ALGQSSEDAQELR	50.18	1402.67	13	0.5	702.342	33.96	2580000	4	11200	137_S1.raw	1	1	A8JCC2			PEAKS DB
RPVAESLAAR	50.17	1068.6	10	0.2	357.209	25.64	21100000	4	7160	137_S1.raw	2	2	A8JGS3			PEAKS DB
EAGWGVM(+15.99)TSHR	50.17	1245.56	11	-0.6	623.785	29.89	4130000	4	9359	137_S1.raw	1	1	A8JH98	Oxidation (M)	M7:Oxidation (M):1000.00	PEAKS DB
SEAIPEDPYEDGVYK	50.16	1710.76	15	0.2	856.389	54.83	12100000	4	21049	137_S1.raw	1	1	O48949			PEAKS DB
LALATALQSATADMIVVESLAGK	50.16	2272.23	23	0.4	758.419	118.26	177000	4	46447	137_S1.raw	1	1	Q84U22			PEAKS DB
NPYSILHPGGEVFTFSDAMDAQFDGMYSK	50.15	3223.43	29	-0.6	1075.48	94.74	79900000	4	38232	137_S1.raw	19	19	A8IT92			PEAKS DB
SDVMITDGEVFPFGQFR	50.15	1943.91	17	0.8	972.962	92.16	1960000	4	37210	137_S1.raw	1	1	A8J9M1			PEAKS DB
LVSYDIVDR	50.14	1078.57	9	0.9	540.291	53.23	4830000	4	20295	137_S1.raw	1	1	A8I7T8			PEAKS DB
EAAFAAQQQQLWLEAQK	50.14	1958.98	17	1.4	980.501	70.25	367000	4	27844	137_S1.raw	1	1	A8J8V9			PEAKS DB
ATTYEDIMK	50.13	1070.5	9	0.5	536.255	47.3	5780000	4	17580	137_S1.raw	1	1	P49644:A8JHR9			PEAKS DB
TLQGVELSPAAIAMGDSDGSGPGR	50.13	2285.1	24	-0.2	1143.55	72.67	1760000	4	28884	137_S1.raw	1	1	A8I0U5			PEAKS DB
ITACATMYSK	50.09	1087.5	10	1.4	544.76	37.2	26000000	4	12764	137_S1.raw	1	1	Q3HTK2			PEAKS DB
DSTDEGPGPADGNPNTPGDGK	50.08	1996.82	21	-0.3	999.419	24.2	11600000	4	6518	137_S1.raw	2	2	A8JF43			PEAKS DB
GAALGAAAGTSR	50.07	1001.53	12	1.1	501.771	22.11	38900000	4	5632	137_S1.raw	1	1	A8JH37			PEAKS DB
QSVESITGPISR	50.07	1272.67	12	-1	637.34	47.83	2540000	4	17903	137_S1.raw	1	1	A8IAT4			PEAKS DB
AGLILPEDILIDAK	50.06	1479.85	14	0.7	740.935	91.64	2170000	4	37050	137_S1.raw	1	1	A8J2X6			PEAKS DB
ALLSIGDTVPAK	50.06	1183.68	12	1.3	592.849	60.6	4860000	4	23623	137_S1.raw	1	1	A8I7W0			PEAKS DB
VWIRDDVYPGK	50.05	1346.7	11	1.2	674.357	51.19	64500000	4	19411	137_S1.raw	3	3	A8J7H7			PEAKS DB
AGVEAEAPQVHR	50.04	1262.64	12	-0.2	421.886	27.26	21000000	4	7985	137_S1.raw	2	2	A8J8M9			PEAKS DB
LNSTYGNILK	50.03	1121.61	10	2.7	561.813	51.3	8700000	4	19381	137_S1.raw	1	1	A8HXA6			PEAKS DB
GGPGMPEMLTPTSAIMGAGLGK	50.03	2072.01	22	-0.2	1037.01	84.65	1850000	4	34138	137_S1.raw	1	1	A8IX80			PEAKS DB
AAVSVEGNSIYAEQSK	50.03	1651.81	16	0.3	826.91	43.68	2150000	4	15901	137_S1.raw	1	1	A8JGX5			PEAKS DB
QPWTATSNK	50.02	1031.5	9	-3	516.758	26.42	118000000	4	7570	137_S1.raw	1	1	A8IZV9			PEAKS DB
SNVLEVSQLWK	50.01	1301.7	11	0.9	651.857	77.35	4670000	4	30954	137_S1.raw	1	1	A8I7N4:A8I7N8			PEAKS DB
LIDLHSPADVVK	50	1305.73	12	2.3	653.873	54.98	4270000	4	21094	137_S1.raw	2	2	A8J8M9			PEAKS DB
EYGLYDEIWQAFAVFLPIK	50	2301.17	19	0.7	1151.59	133.55	50000	4	50973	137_S1.raw	1	1	Q84UB2			PEAKS DB
QLAATYLSK	49.96	993.549	9	1.2	497.783	41.78	32500000	4	15111	137_S1.raw	1	1	A8I7W0			PEAKS DB
GTAFYSIAK	49.94	956.497	9	-0.4	479.255	49.01	7370000	4	18384	137_S1.raw	1	1	A8IWE4			PEAKS DB
IVLDQTGIDR	49.93	1128.61	10	0.5	565.314	46.88	77300000	4	17435	137_S1.raw	1	1	A8J931			PEAKS DB
GANPAFYDSCGPDLGFGR	49.93	1842.8	18	-1.7	922.405	74.62	1300000	4	29803	137_S1.raw	1	1	A8ITT3			PEAKS DB
VYGVDTLTDPR	49.93	1234.62	11	0.5	618.317	53	11000000	4	20203	137_S1.raw	1	1	A8IFC8			PEAKS DB
SGGGFGGGGFGGGR	49.92	1125.5	14	1.4	563.756	38.65	4410000	4	13496	137_S1.raw	1	1				PEAKS DB
ILHSIN(+.98)ALLVPTR	49.91	1446.86	13	1	483.293	62.91	14200000	4	24649	137_S1.raw	3	3	A8IZV9	Deamidation (NQ)	N6:Deamidation (NQ):1000.00	PEAKS DB
TVLIM(+15.99)ELIN(+.98)NIAK	49.9	1487.83	13	0.4	744.921	78.42	1030000	4	31358	137_S1.raw	1	1	P06541:A0A218N9A0	Oxidation (M); Deamidation (NQ)	M5:Oxidation (M):1000.00;N9:Deamidation (NQ):17.01	PEAKS DB
ELDTYALVK	49.9	1050.56	9	0.1	526.287	55.3	4470000	4	21206	137_S1.raw	1	1	A8I2J5			PEAKS DB
SIVGTSLEVIQK	49.89	1272.73	12	-1.1	637.371	64.47	3200000	4	25302	137_S1.raw	1	1				PEAKS DB
DYISWVEQLFAPAAAAAAGADN(+.98)GGGAGK	49.89	2678.26	28	0.9	893.762	126.17	854000	4	48919	137_S1.raw	1	1	A8J7T5	Deamidation (NQ)	N22:Deamidation (NQ):36.69	PEAKS DB
VLIEGDSEK	49.88	988.508	9	1.2	495.262	29.26	119000000	4	8960	137_S1.raw	1	1	A8JG73			PEAKS DB
VIAADIAAGK	49.88	927.539	10	1.4	464.777	36.91	79900000	4	12701	137_S1.raw	1	1	A8J926			PEAKS DB
TSASPANNLAGYYSTCSYGK	49.87	2053.91	20	0.5	1027.96	61.24	0	4	23889	137_S1.raw	0	0	A8IZV1			PEAKS DB
GAVYNYDAIGSYER	49.87	1576.72	14	0.1	789.365	56.95	4620000	4	22056	137_S1.raw	1	1	A8JG85			PEAKS DB
YHVLAAN(+.98)LGAR	49.86	1184.63	11	0.2	395.884	45.4	3270000	4	16712	137_S1.raw	2	2	A8IZV9:A8IZU6	Deamidation (NQ)	N7:Deamidation (NQ):1000.00	PEAKS DB
NLGLAGPEVEGR	49.85	1210.63	12	-2.4	606.321	48.51	25600000	4	18110	137_S1.raw	1	1	A8JGC6			PEAKS DB
YVATPEFR	49.84	981.492	8	-0.4	491.753	43.83	28600000	4	15966	137_S1.raw	1	1	A8JFK4			PEAKS DB
IFIGIAPTASTNYDFVIPDQVYNLEGAK	49.83	3055.55	28	1.5	1019.53	100.47	19000000	4	40445	137_S1.raw	3	3	A8J9H7			PEAKS DB
VEHLPTDCAVK	49.82	1210.6	11	1.6	404.542	36.03	4900000	4	12184	137_S1.raw	1	1	A8J740			PEAKS DB
TGTQTSSTYGYDAK	49.82	1478.65	14	-3.8	740.331	26.42	201000000	4	7805	137_S1.raw	2	2	A8J669			PEAKS DB
IGTPAMTSR	49.81	932.475	9	-0.4	467.245	29.39	44800000	4	8961	137_S1.raw	1	1	A8JFK4			PEAKS DB
QVVEGLSAK	49.8	929.518	9	1	465.767	30.78	10500000	4	9653	137_S1.raw	1	1	A8JGQ8			PEAKS DB
LSDMAAGGGAVR	49.79	1103.54	12	0.8	552.777	30.7	55500000	4	9649	137_S1.raw	1	1	A8JC19			PEAKS DB
QVDVNTGEVR	49.79	1115.56	10	0.6	558.786	29.56	7360000	4	9057	137_S1.raw	1	1	A8JFN9			PEAKS DB
LLSALAQAPDLQR	49.79	1394.79	13	0.9	698.402	63.29	4460000	4	24833	137_S1.raw	1	1	A8IA37			PEAKS DB
DVQDFGTSR	49.78	1023.46	9	1.1	512.739	31.94	20100000	4	10269	137_S1.raw	1	1	A8J135			PEAKS DB
SAPSAITDAVYK	49.78	1221.62	12	0.8	611.82	47.89	2350000	4	17852	137_S1.raw	1	1	A8J9H7			PEAKS DB
GFEIDPALSSLSSPYTTNPR	49.77	2151.05	20	0.6	1076.53	80.65	3570000	4	32320	137_S1.raw	2	2	A8JBF1			PEAKS DB
GLLGDAVSGGGAMLNEPNLTPVLYDPLASEGSR	49.77	3269.62	33	0.2	1090.88	100.05	2540000	4	40280	137_S1.raw	1	1	A8J8I0			PEAKS DB
IGDSLTPQQYR	49.77	1276.64	11	2.4	639.329	42.09	3280000	4	15153	137_S1.raw	1	1	Q70ZL8			PEAKS DB
NVLSQEYIANQK	49.75	1405.72	12	0.7	703.868	47.17	2540000	4	17536	137_S1.raw	1	1	A8HP90			PEAKS DB
EDAILTMVR	49.75	1046.54	9	0.8	524.279	63.53	2920000	4	24950	137_S1.raw	1	1	A8JB30			PEAKS DB
ALYELPEAELTPER	49.74	1629.83	14	1.9	815.921	70.6	5660000	4	28045	137_S1.raw	1	1	A8HPZ8			PEAKS DB
DIGPGVYDVHSPVVPSVEFIK	49.73	2253.17	21	1.7	752.065	79.96	30500000	4	32084	137_S1.raw	2	2	A8JH37			PEAKS DB
DQAN(+.98)GGTICLELK	49.72	1361.65	13	1.3	681.833	63.59	17500000	4	24910	137_S1.raw	1	1	A8HP37	Deamidation (NQ)	N4:Deamidation (NQ):54.01	PEAKS DB
VIPNFMCQGGDFTR	49.72	1583.72	14	-1.5	792.867	73.5	30100000	4	29358	137_S1.raw	1	1	A8JD64			PEAKS DB
LN(+.98)DLEDALQQAK	49.72	1357.67	12	-1.5	679.842	62.33	1360000	4	24346	137_S1.raw	1	1		Deamidation (NQ)	N2:Deamidation (NQ):104.80	PEAKS DB
LYDGAN(+.98)NVIAEK	49.71	1306.64	12	0.6	654.328	45.58	52300000	4	16866	137_S1.raw	3	3	A8J9H7	Deamidation (NQ)	N6:Deamidation (NQ):17.01	PEAKS DB
AGSTISSLSR	49.71	977.514	10	-0.5	489.764	30.62	8450000	4	9586	137_S1.raw	1	1	P31178			PEAKS DB
TPASFEPSIDYVVTK	49.69	1652.83	15	-2.2	827.42	68.02	605000	4	26876	137_S1.raw	1	1	A8JIR0			PEAKS DB
YAATSGLVPK	49.69	1005.55	10	1.1	503.783	39.52	8730000	4	13955	137_S1.raw	1	1	A8I0L7			PEAKS DB
LSASALPLPPPEQLK	49.69	1559.89	15	0.8	780.954	67.25	14500000	4	26589	137_S1.raw	1	1	A8JAD6			PEAKS DB
LAAAVAAYGPSAYR	49.68	1379.72	14	-0.5	690.867	51.89	13700000	4	19736	137_S1.raw	1	1	A8JAD6			PEAKS DB
DVDAAYMNK	49.68	1025.45	9	-0.4	513.731	32.31	4410000	4	10437	137_S1.raw	1	1				PEAKS DB
AAEATGAATFLYGR	49.68	1397.69	14	2.3	699.856	59.7	498000	4	23204	137_S1.raw	1	1	A8HZX7			PEAKS DB
NYSPYYNTIDDLKDQIVDLTVGNNK	49.67	2901.4	25	0.2	968.142	99.62	13800000	4	40086	137_S1.raw	2	2				PEAKS DB
VIAPSSSSVALLK	49.67	1270.75	13	0.3	636.382	56.92	55500000	4	21921	137_S1.raw	1	1	A8I1E4			PEAKS DB
VIDTVTLPGR	49.67	1069.61	10	1.3	535.815	50.94	3280000	4	19320	137_S1.raw	1	1	A8IA72			PEAKS DB
GSDENPTDNEIR	49.66	1345.57	12	-3.5	673.792	26.1	15400000	4	7505	137_S1.raw	1	1	A8JGX5			PEAKS DB
YDFLIPEDAAGSR	49.64	1452.69	13	1.2	727.352	70.4	623000	4	27895	137_S1.raw	1	1	A8I2A7			PEAKS DB
EGDILTLLESER	49.64	1373.7	12	0.2	687.859	88.22	3810000	4	35593	137_S1.raw	1	1	A8IKP1			PEAKS DB
TIADQFEAR	49.64	1049.51	9	-0.1	525.764	44.66	6440000	4	16475	137_S1.raw	1	1	A8IA18			PEAKS DB
TLQAASGAIWTEGR	49.63	1459.74	14	0.2	730.878	58.82	932000	4	22781	137_S1.raw	1	1	A8IBD2			PEAKS DB
KGLGKEEAMQK	49.63	1217.64	11	-0.9	406.888	17.06	1330000	4	3289	137_S1.raw	1	1	A8JGS4			PEAKS DB
TQEALDAMK	49.63	1005.48	9	1.6	503.748	32.75	7370000	4	10633	137_S1.raw	1	1	A8HS14			PEAKS DB
FASYITAN(+.98)GSVEPLHDSILAGK	49.62	2290.15	22	0.6	764.39	72.46	16700000	4	28783	137_S1.raw	2	2	Q9LD42	Deamidation (NQ)	N8:Deamidation (NQ):1000.00	PEAKS DB
QSTEEQGLDLAAVEK	49.61	1616.79	15	0.7	809.403	55.1	549000	4	21128	137_S1.raw	1	1	A8J087			PEAKS DB
DTPFFMYIAPPAPHVELTN(+.98)NGWQPPSPAAR	49.61	3321.59	30	-0.1	1108.2	94.37	34900000	4	38134	137_S1.raw	2	2	A8IT92	Deamidation (NQ)	N19:Deamidation (NQ):0.00	PEAKS DB
GWSGLGMVAVSR	49.61	1218.62	12	1.2	610.317	68.43	1100000	4	27057	137_S1.raw	1	1				PEAKS DB
PVLALGSDFGTPASEQK	49.6	1715.87	17	-0.3	858.943	65.21	10100000	4	25677	137_S1.raw	1	1	A8JAD6			PEAKS DB
RDTWWGGLSQR	49.59	1360.66	11	0.5	454.562	60.4	33600000	4	23531	137_S1.raw	2	2	A8JAL9			PEAKS DB
GGVGAYTDSR	49.59	981.452	10	0.7	491.733	24.51	3300000	4	6628	137_S1.raw	1	1				PEAKS DB
SFGFDLSVAVDR	49.59	1311.65	12	0.5	656.831	92.87	22700000	4	38888	137_S1.raw	13	13	A8IAB5			PEAKS DB
AVNPVITTTPGR	49.59	1224.68	12	-0.6	613.348	38.7	32800000	4	13486	137_S1.raw	1	1	A8JIF0			PEAKS DB
LPLAPASATGSGAATNTGGR	49.58	1768.91	20	-1	885.46	41.69	5680000	4	14981	137_S1.raw	1	1	A8JA30			PEAKS DB
TLGVVGLGAIGGR	49.58	1168.69	13	-0.3	585.354	67.51	3510000	4	26628	137_S1.raw	1	1	A8ITU2			PEAKS DB
LLTFNLGNNPTNQWR	49.57	1786.91	15	0.2	894.463	79.18	10200000	4	31682	137_S1.raw	1	1	A8ITT3			PEAKS DB
NVQDAIADAEQR	49.56	1328.63	12	-1.8	665.322	48.54	15500000	4	18214	137_S1.raw	1	1				PEAKS DB
LKPLGYNTYFTGK	49.56	1500.8	13	0.3	501.273	57.69	28500000	4	22362	137_S1.raw	2	2	A8IB85			PEAKS DB
TGASYGGSIK	49.56	939.466	10	0.2	470.74	23.47	5560000	4	6249	137_S1.raw	1	1	A8IGC9			PEAKS DB
TAHGVDLNR	49.53	981.499	9	-0.2	491.757	20.22	943000	4	4656	137_S1.raw	1	1	A8JB30			PEAKS DB
TSQNSELNNMQDLVEDYK	49.53	2126.94	18	-1.4	1064.48	74.4	624000	4	29674	137_S1.raw	1	1				PEAKS DB
IGGMAGTTDGAAVVENVMYEAFDQSSVDVATTGNTIK	49.53	3718.73	37	0.5	1240.59	108.48	23300000	4	43284	137_S1.raw	2	2	A8ITL3			PEAKS DB
LVPDAYQGR	49.52	1017.52	9	0	509.769	32.8	7250000	4	10709	137_S1.raw	1	1	A8ICD6			PEAKS DB
IIAVDINPTK	49.51	1082.63	10	-0.4	542.324	53.34	1740000	4	20376	137_S1.raw	1	1	A8IY20			PEAKS DB
AVFAFLTHGTVPGQK	49.5	1571.85	15	-0.8	786.93	68.58	1350000	4	27136	137_S1.raw	2	2	A8J6R1			PEAKS DB
FVGVTPVVTQHVASPLVVGTGSGQVGK	49.5	2619.44	27	1.4	874.155	68.16	16100000	4	26989	137_S1.raw	1	1	A8JHA2			PEAKS DB
FCTVVTK	49.5	796.415	7	0.7	399.215	34.18	20200000	4	11506	137_S1.raw	1	1	A8IZV9:A8IZU6			PEAKS DB
VVEALADYLADQGY	49.49	1525.73	14	0.3	763.872	89.81	3690000	4	36220	137_S1.raw	1	1	Q94KS3			PEAKS DB
AVISDGVSGAK	49.48	1002.53	11	-0.8	502.274	28.79	64500000	4	8700	137_S1.raw	2	2	A8IRW5			PEAKS DB
TISAFSPISNPINAPWGVK	49.47	1998.06	19	1	1000.04	85.69	1170000	4	34527	137_S1.raw	1	1	A8J7F8			PEAKS DB
AVMGFKPVVAPTK	49.46	1343.76	13	2	448.929	50.48	3440000	4	19023	137_S1.raw	1	1	A8JG58			PEAKS DB
QVVSIAHGGLER	49.46	1264.69	12	1.2	633.352	36.99	554000	4	12722	137_S1.raw	1	1	A8IA77			PEAKS DB
VASLTDVECADVLTVLLAGK	49.46	2016.08	20	0.7	1009.05	114.88	716000	4	45389	137_S1.raw	1	1	Q84X68			PEAKS DB
IAN(+.98)AGTVVVEAK	49.45	1171.64	12	3.3	586.832	40.04	7710000	4	14268	137_S1.raw	1	1	P93106	Deamidation (NQ)	N3:Deamidation (NQ):1000.00	PEAKS DB
AAIGPGLPGDMGEVLLK	49.44	1636.89	17	-2.9	819.448	83.46	10400000	4	33672	137_S1.raw	1	1	A8JB30			PEAKS DB
AGSLAFVAK	49.43	862.491	9	1.2	432.253	44.19	31000000	4	16154	137_S1.raw	1	1	Q84X68			PEAKS DB
DLSIANAVLK	49.43	1042.6	10	1.1	522.309	69.15	6580000	4	27336	137_S1.raw	1	1	A8J926			PEAKS DB
IINEPTAAAIAYGLDK	49.43	1658.89	16	0.1	830.451	71.2	9790000	4	28230	137_S1.raw	2	2	A8JEU4:A8I7T8			PEAKS DB
DDLPDAGLANVAATTFNLLGFEAPGIYKPSMVK	49.42	3434.74	33	1.7	1145.92	119.27	13600000	4	46772	137_S1.raw	2	2	A8HVU5			PEAKS DB
FPDENFALK	49.42	1079.53	9	1.1	540.772	60.34	32700000	4	23909	137_S1.raw	1	1	A8J282			PEAKS DB
DGLLEFSETPPR	49.39	1359.67	12	-0.5	680.841	69.06	2350000	4	27306	137_S1.raw	1	1	A8JH52:Q9FDV9			PEAKS DB
LQLFGGSDNTGPLYVTGSIPVYDVVTPGQSIVSAK	49.39	3578.85	35	-0.8	1193.96	99.59	3690000	4	40074	137_S1.raw	1	1	Q84X68			PEAKS DB
IVNDGVTIAR	49.37	1056.59	10	2.2	529.305	36.88	2600000	4	12692	137_S1.raw	1	1	A8ITH8:A8JE91			PEAKS DB
QALQDSQLWR	49.37	1243.63	10	1.6	622.824	55.7	2330000	4	21388	137_S1.raw	1	1	A8IQW1			PEAKS DB
ALYVSYR	49.34	870.46	7	0.5	436.237	42.9	41300000	4	15514	137_S1.raw	1	1	A8J931			PEAKS DB
NTFPGGDDLYIDR	49.34	1481.68	13	2	741.848	62.76	11200000	4	24509	137_S1.raw	1	1	A8IMW6			PEAKS DB
VLSYDSK	49.31	810.412	7	1.2	406.214	25.78	3000000	4	7261	137_S1.raw	1	1	A8JHA2			PEAKS DB
FTQLGWTQIPR	49.31	1345.71	11	1.3	673.865	70.22	7430000	4	27821	137_S1.raw	1	1	A8IN15			PEAKS DB
AQYEEIANR	49.3	1092.52	9	1.7	547.268	30.52	31800000	4	9495	137_S1.raw	1	1				PEAKS DB
NLATQYYTAK	49.3	1171.59	10	0.7	586.801	42.88	62800000	4	15526	137_S1.raw	1	1	A8JD75			PEAKS DB
ATAVEEDSR	49.29	976.446	9	0.8	489.231	17	1090000	4	3264	137_S1.raw	1	1	A8IT92			PEAKS DB
ALAAVDEMIGR	49.29	1144.59	11	3.9	573.305	62.65	4530000	4	24527	137_S1.raw	1	1	A8IB37			PEAKS DB
HGDTLYFGDGDGWVR	49.28	1693.75	15	1.1	847.882	67.6	166000	4	26687	137_S1.raw	1	1				PEAKS DB
GDEPGEMGAALPPVPITF	49.28	1796.87	18	-0.1	899.44	97.63	8110000	4	39311	137_S1.raw	1	1	A8JES8			PEAKS DB
NPDCSLLATLVQSTFTQGVQLR	49.28	2390.23	22	-0.1	797.749	114.65	1240000	4	45319	137_S1.raw	2	2	Q6PLP6:A1KR25			PEAKS DB
ANAAMQLYDDLMR	49.26	1510.69	13	0.9	756.353	91.61	711000	4	36968	137_S1.raw	1	1	A8ITU4			PEAKS DB
SEYDESGPSIVHR	49.26	1474.67	13	-1.3	492.563	34.57	8770000	4	11477	137_S1.raw	2	2	P53498:A8JAV1			PEAKS DB
NLFFSTDTK	49.26	1071.52	9	1	536.77	62.39	4160000	4	24445	137_S1.raw	1	1	A8J914:A2PZC3			PEAKS DB
AGYQN(+.98)AVTFR	49.24	1126.54	10	1.5	564.278	45.55	1550000	4	16780	137_S1.raw	1	1	A8IXP6	Deamidation (NQ)	N5:Deamidation (NQ):17.01	PEAKS DB
QADGAPGAPAER	49.23	1138.54	12	0.9	570.276	19.22	3410000	4	4188	137_S1.raw	1	1	Q39568			PEAKS DB
VVSAVTDDSGR	49.22	1104.54	11	1.4	553.279	22.08	3770000	4	5478	137_S1.raw	1	1	A8HZX7			PEAKS DB
HNYGLEHAGR	49.22	1152.54	10	-0.8	385.188	19.49	17800000	4	4457	137_S1.raw	1	1	P31178:A8IZV1			PEAKS DB
QLVLVEGADAAEEGVMWEMSVGR	49.22	2475.18	23	1.9	826.068	104.56	2590000	4	41887	137_S1.raw	8	8	A8J1J2			PEAKS DB
IGEAKDELHR	49.21	1166.6	10	0.8	389.876	19.52	997000	4	4369	137_S1.raw	1	1	A8IL29			PEAKS DB
GLAGDNAAGGAAK	49.2	1071.53	13	-0.7	536.772	19.36	1270000	4	4278	137_S1.raw	1	1	A8JF44:A8JF43:A8JF41			PEAKS DB
IVQYLADNTLTNLVGDADGASHSVDEAWALWTGGR	49.2	3714.79	35	0.6	929.706	117.79	19400000	4	46398	137_S1.raw	4	4	A8IYA1			PEAKS DB
GVTALAPEAQNFDLMYNQVK	49.2	2208.09	20	0	737.037	80.5	4300000	4	32282	137_S1.raw	2	2	A8IYP4:P19824			PEAKS DB
TSAVGANPFTMR	49.19	1250.61	12	0.5	626.312	56.42	15700000	4	21662	137_S1.raw	1	1	A8I011			PEAKS DB
GAQN(+.98)ALTTTTGSK	49.17	1249.62	13	0.7	625.815	22.17	4250000	4	5529	137_S1.raw	2	2	Q84X68	Deamidation (NQ)	N4:Deamidation (NQ):12.28	PEAKS DB
NSGFPGSNN(+.98)GTGLFQTIVGLK	49.17	2108.05	21	1	1055.04	96.3	1250000	4	38846	137_S1.raw	1	1	A8IYP4:P19824	Deamidation (NQ)	N9:Deamidation (NQ):0.00	PEAKS DB
NMVEAAAQAR	49.17	1059.51	10	-0.3	530.764	34.34	86400000	4	11329	137_S1.raw	2	2	A8JH37			PEAKS DB
APDQPTTIEIAFEK	49.16	1558.79	14	-0.3	780.401	66.39	1520000	4	26223	137_S1.raw	1	1	A8J506			PEAKS DB
GMTALVLNAR	49.15	1044.58	10	-0.4	523.295	57.87	9460000	4	22400	137_S1.raw	1	1	A8I1E4			PEAKS DB
MFVSDVVHK	49.13	1060.54	9	0.3	354.52	43.96	13000000	4	16073	137_S1.raw	2	2	A8J3U1			PEAKS DB
HFLSTVTDQQGK	49.13	1359.68	12	0.8	680.847	36.74	4480000	4	12527	137_S1.raw	1	1	Q42688:A8I305			PEAKS DB
VLLGEAWQR	49.12	1070.59	9	0.9	536.301	59.97	2660000	4	23299	137_S1.raw	1	1	A8HN12			PEAKS DB
TSYGTFINR	49.12	1057.52	9	-0.1	529.767	46.68	4990000	4	17333	137_S1.raw	1	1	A8IBT2			PEAKS DB
MEVATDEPR	49.11	1046.47	9	0.6	524.243	27.77	21400000	4	8129	137_S1.raw	1	1	A8ICC8:Q93Y52			PEAKS DB
TGDIVWHWR	49.1	1168.58	9	0.1	585.296	64.56	48100000	4	25443	137_S1.raw	4	4	A8HPN9			PEAKS DB
TGDLVWHWR	49.1	1168.58	9	0.1	585.296	64.56	48100000	4	25443	137_S1.raw	4	4	A8J7H7			PEAKS DB
STNMTWYSGQEVVNLK	49.1	1855.88	16	-0.9	928.945	69.71	1360000	4	27609	137_S1.raw	1	1	A8HX38			PEAKS DB
GFPTILFYPAGSDR	49.09	1539.77	14	0.7	770.894	87.6	6850000	4	35218	137_S1.raw	1	1	O48949			PEAKS DB
EAVASDIECTR	49.08	1192.54	11	1.2	597.278	36.88	703000	4	12678	137_S1.raw	1	1	A8I9J4			PEAKS DB
QDSDPAGYWEETWMGHTDTKPK	49.08	2578.11	22	0.3	645.534	71.17	6670000	4	28228	137_S1.raw	2	2	A8IRW5			PEAKS DB
AELYNYINSR	49.08	1241.6	10	0.1	621.809	55.51	4170000	4	21261	137_S1.raw	1	1	O49822			PEAKS DB
AQAIQNWLVETR	49.08	1427.75	12	0.5	714.884	69.45	1120000	4	27474	137_S1.raw	1	1	A8J6T0			PEAKS DB
LADGMIAWIEGWR	49.08	1516.75	13	0.9	759.383	104.32	1530000	4	41786	137_S1.raw	1	1	A2PZC2			PEAKS DB
EFFDLSTDAYEVNNR	49.08	1818.81	15	0.2	910.41	75.69	84000000	4	30601	137_S1.raw	2	2	A8IT92			PEAKS DB
N(+.98)GGEGGEGPVMER	49.07	1288.54	13	1.2	645.276	31.12	3080000	4	9847	137_S1.raw	2	2	A8J087	Deamidation (NQ)	N1:Deamidation (NQ):1000.00	PEAKS DB
MTMAELYK	49.07	985.461	8	-0.6	493.738	54.1	12000000	4	20788	137_S1.raw	1	1	A8J146			PEAKS DB
FDASEFPTR	49.06	1068.49	9	-1.7	535.25	48.56	10000000	4	18202	137_S1.raw	1	1	A8JEF7			PEAKS DB
VMGDAVLLPNGQVVVLN(+.98)GAMN(+.98)GVAGDSATGGSSK	49.05	3186.55	34	0	1063.19	84.99	7820000	4	34187	137_S1.raw	2	2	A8J8V9	Deamidation (NQ)	N17:Deamidation (NQ):0.00;N21:Deamidation (NQ):0.00	PEAKS DB
KGVEQVEGVEAK	49.05	1271.67	12	-0.6	424.898	24.6	10300000	4	6737	137_S1.raw	1	1	Q19VH4:Q19VH5			PEAKS DB
[truncated: 6,287 more rows]

## Sheet: Table S2
Peptide protein list strain 137c replicate 1
Protein Group	Protein ID	Protein Accession	Peptide	Unique	-10lgP	Mass	Length	ppm	m/z	z	RT	Area 137_S1	Fraction	Scan	Source File	#Feature	#Feature 137_S1	Start	End	PTM	AScore	Found By
1	4208	A8ITL3	R.MPVPAPQANSLAEVQTITAK.S	Y	76.07	2065.09	20	-0.8	1033.55	2	68.16	56500000	4	26924	137_S1.raw	2	2	481	500			PEAKS DB
1	4208	A8ITL3	R.IDDPGLGIEINFR.L	Y	72.23	1457.75	13	0.5	729.883	2	80.44	54000000	4	32057	137_S1.raw	3	3	535	547			PEAKS DB
1	4208	A8ITL3	R.FEVTFNPLTNPGDQPK.L	Y	71.07	1802.88	16	-1.1	902.448	2	74.01	112000000	4	29604	137_S1.raw	4	4	836	851			PEAKS DB
1	4208	A8ITL3	R.ALLQLDNVEVTQSGQAFR.L	Y	67.93	1988.03	18	-1.4	995.022	2	74.25	31300000	4	29642	137_S1.raw	3	3	2448	2465			PEAKS DB
1	4208	A8ITL3	K.IVITYVEWTGAAR.I	Y	66.4	1477.79	13	-0.7	739.903	2	74.42	57500000	4	29874	137_S1.raw	11	11	1560	1572			PEAKS DB
1	4208	A8ITL3	K.LDLLSPNHFVYLTTK.Q	Y	64.91	1759.95	15	0.7	880.983	2	79.54	43900000	4	31954	137_S1.raw	2	2	2964	2978			PEAKS DB
1	4208	A8ITL3	R.FLPVIVNTATGAVTDNNSGK.A	Y	64.49	2017.05	20	-0.7	1009.53	2	72.02	74800000	4	28616	137_S1.raw	2	2	1897	1916			PEAKS DB
1	4208	A8ITL3	R.MPVPAPQAN(+.98)SLAEVQTITAK.S	Y	64.29	2066.07	20	0.8	1034.04	2	67.28	25800000	4	26560	137_S1.raw	4	4	481	500	Deamidation (NQ)	N9:Deamidation (NQ):11.10	PEAKS DB
1	4208	A8ITL3	R.DLDGSLIGGGDPSAK.G	Y	64.25	1400.68	15	0.2	701.347	2	53.34	159000000	4	20424	137_S1.raw	2	2	3751	3765			PEAKS DB
1	4208	A8ITL3	R.GLPVDALFEDVNILDTK.H	Y	64.11	1857.97	17	0	929.993	2	105.59	50900000	4	42201	137_S1.raw	2	2	3540	3556			PEAKS DB
1	4208	A8ITL3	R.FLPVIVNTATGAVTDN(+.98)NSGK.A	Y	63.45	2018.03	20	1	673.685	3	72.85	46800000	4	29020	137_S1.raw	2	2	1897	1916	Deamidation (NQ)	N16:Deamidation (NQ):12.28	PEAKS DB
1	4208	A8ITL3	R.FVYLPSGQGLPVSGR.I	Y	63.34	1575.84	15	0.7	788.928	2	67.96	73500000	4	26885	137_S1.raw	2	2	3934	3948			PEAKS DB
1	4208	A8ITL3	K.RVTIAHSDDAR.I	Y	62.14	1239.63	11	-0.8	414.218	3	17.18	98400000	4	3417	137_S1.raw	2	2	524	534			PEAKS DB
1	4208	A8ITL3	R.NYWVHWDSVFR.V	Y	61.88	1507.7	11	0.1	754.857	2	81.48	38100000	4	32709	137_S1.raw	2	2	2943	2953			PEAKS DB
1	4208	A8ITL3	R.GAVTYQYIDLWSR.S	Y	61.48	1570.78	13	0.3	786.396	2	80.92	36800000	4	32473	137_S1.raw	1	1	2196	2208			PEAKS DB
1	4208	A8ITL3	K.TFQGGSTAFTSGLK.F	Y	61.22	1400.69	14	-0.2	701.354	2	54.33	23100000	4	20814	137_S1.raw	1	1	2795	2808			PEAKS DB
1	4208	A8ITL3	K.VGDGSGHGAYFWDQDNTLLYVK.M	Y	61.14	2441.13	22	1.6	814.718	3	79.33	45300000	4	31850	137_S1.raw	4	4	3958	3979			PEAKS DB
1	4208	A8ITL3	R.ATPDFALDNTLNLGSK.V	Y	60.95	1675.84	16	0.6	838.929	2	72.82	84800000	4	29111	137_S1.raw	3	3	3167	3182			PEAKS DB
1	4208	A8ITL3	R.SALIWGMN(+.98)SNVR.I	Y	60.42	1347.66	12	1.2	674.838	2	70.47	14500000	4	27990	137_S1.raw	1	1	3383	3394	Deamidation (NQ)	N8:Deamidation (NQ):18.53	PEAKS DB
1	4208	A8ITL3	K.KDGGEASVDPLK.A	Y	60.22	1214.61	12	1.6	405.879	3	30.7	70000000	4	9627	137_S1.raw	2	2	1353	1364			PEAKS DB
1	4208	A8ITL3	R.VTIAHSDDAR.I	Y	60.2	1083.53	10	0.7	542.773	2	18.5	26100000	4	3901	137_S1.raw	2	2	525	534			PEAKS DB
1	4208	A8ITL3	R.GGQPQPLAMSYK.F	Y	59.27	1275.63	12	-0.7	638.821	2	45.71	215000000	4	16761	137_S1.raw	1	1	227	238			PEAKS DB
1	4208	A8ITL3	R.QDPSNADTTIQFFDWNYR.S	Y	58.84	2216.98	18	-0.7	1109.49	2	89.01	31200000	4	35900	137_S1.raw	3	3	166	183			PEAKS DB
1	4208	A8ITL3	R.NNVAAGSQAYGFWYR.L	Y	58.76	1702.79	15	0.9	852.401	2	69.18	11000000	4	27431	137_S1.raw	1	1	2568	2582			PEAKS DB
1	4208	A8ITL3	R.SALIWGMNSNVR.I	Y	58.58	1346.68	12	-1.2	674.345	2	67.63	45500000	4	26731	137_S1.raw	1	1	3383	3394			PEAKS DB
1	4208	A8ITL3	R.VGGFTEQAELTWNR.G	Y	58.05	1606.77	14	0.3	804.394	2	66.42	49300000	4	26249	137_S1.raw	8	8	3565	3578			PEAKS DB
1	4208	A8ITL3	K.GFSGTFAQTPAIFTGLTAYK.N	Y	57.86	2077.05	20	-0.3	1039.53	2	91.42	24400000	4	36856	137_S1.raw	2	2	2634	2653			PEAKS DB
1	4208	A8ITL3	R.LVTVNVIGLGYAK.G	Y	57.55	1345.8	13	-0.1	673.906	2	73.65	20000000	4	29397	137_S1.raw	1	1	993	1005			PEAKS DB
1	4208	A8ITL3	K.YMYGMQIMVNSPSYLPR.A	Y	57.36	2048.95	17	-1	1025.48	2	84.38	12000000	4	33977	137_S1.raw	2	2	2431	2447			PEAKS DB
1	4208	A8ITL3	R.VVMYGQPK.L	Y	57.29	920.479	8	1.1	461.247	2	30.57	272000000	4	9623	137_S1.raw	1	1	2314	2321			PEAKS DB
1	4208	A8ITL3	K.AMGHTFFLEDGVESGNILENNIGIYTR.T	Y	56.69	2996.43	27	-0.5	999.818	3	91.24	14600000	4	36818	137_S1.raw	3	3	2516	2542			PEAKS DB
1	4208	A8ITL3	K.GTISGIYKPGPR.V	Y	56.66	1244.69	12	0.7	623.351	2	35.32	543000000	4	12025	137_S1.raw	2	2	3766	3777			PEAKS DB
1	4208	A8ITL3	R.GGTIDLHGRPATQSR.W	Y	56.59	1564.81	15	-1.1	392.209	4	23.72	109000000	4	6270	137_S1.raw	2	2	3189	3203			PEAKS DB
1	4208	A8ITL3	K.DNGGDAEFSWIVDDR.N	Y	56.35	1694.72	15	-1	848.365	2	81.54	6250000	4	32816	137_S1.raw	2	2	2690	2704			PEAKS DB
1	4208	A8ITL3	K.DGGEASVDPLK.A	Y	56.3	1086.52	11	1.4	544.268	2	39.25	273000000	4	14099	137_S1.raw	2	2	1354	1364			PEAKS DB
1	4208	A8ITL3	H.MHGDVAYQSWVR.G	Y	56.25	1447.67	12	0.3	483.563	3	51.16	3490000	4	19349	137_S1.raw	1	1	2475	2486			PEAKS DB
1	4208	A8ITL3	K.GVLSAGTPTAPHPR.A	Y	55.99	1359.73	14	-2.3	680.869	2	34.55	252000000	4	11520	137_S1.raw	2	2	3143	3156			PEAKS DB
1	4208	A8ITL3	R.NKPNPVPSAGIWGDPQHFVLESR.D	Y	55.78	2544.29	23	1.6	637.08	4	70.73	41400000	4	28055	137_S1.raw	1	1	3819	3841			PEAKS DB
1	4208	A8ITL3	K.MELELAMNSDR.A	Y	55.58	1307.59	11	-0.5	654.799	2	62.22	60300000	4	24207	137_S1.raw	1	1	600	610			PEAKS DB
1	4208	A8ITL3	R.ALALDFEILTAR.P	Y	54.85	1331.74	12	1.2	666.88	2	91.52	9210000	4	36870	137_S1.raw	1	1	611	622			PEAKS DB
1	4208	A8ITL3	R.VDPSSFTLHK.L	Y	54.43	1129.58	10	0	565.796	2	44.19	167000000	4	16019	137_S1.raw	2	2	2954	2963			PEAKS DB
1	4208	A8ITL3	K.STQDTIMPVSFDIQEAENWVEDNVAAGSER.Y	Y	54.04	3337.5	30	3.8	1113.51	3	116.15	42600000	4	45861	137_S1.raw	2	2	3446	3475			PEAKS DB
1	4208	A8ITL3	K.DN(+.98)GGDAEFSWIVDDR.N	Y	53.83	1695.7	15	0.7	848.859	2	84.29	2820000	4	33890	137_S1.raw	1	1	2690	2704	Deamidation (NQ)	N2:Deamidation (NQ):1000.00	PEAKS DB
1	4208	A8ITL3	K.AMGHTFFLEDGVESGNILEN(+.98)NIGIYTR.T	Y	53.74	2997.42	27	1	1000.15	3	88.3	6300000	4	35618	137_S1.raw	1	1	2516	2542	Deamidation (NQ)	N20:Deamidation (NQ):11.12	PEAKS DB
1	4208	A8ITL3	K.GNLVVGTIK.D	Y	53.68	899.544	9	-0.6	450.779	2	44.02	176000000	4	16175	137_S1.raw	1	1	3432	3440			PEAKS DB
1	4208	A8ITL3	R.ASSDAVTDGCAALR.N	Y	53.34	1335.61	14	-0.5	668.811	2	46.1	17300000	4	17034	137_S1.raw	1	1	3510	3523			PEAKS DB
1	4208	A8ITL3	K.TLIGTLIPK.G	Y	52.98	954.611	9	0.4	478.313	2	71.44	105000000	4	28577	137_S1.raw	1	1	1669	1677			PEAKS DB
1	4208	A8ITL3	R.FLPVIVNTATGAVTDNN(+.98)SGK.A	Y	52.83	2018.03	20	-0.2	1010.02	2	72.85	27200000	4	29098	137_S1.raw	1	1	1897	1916	Deamidation (NQ)	N17:Deamidation (NQ):10.11	PEAKS DB
1	4208	A8ITL3	R.LTGDADSEK.Y	Y	52.44	934.424	9	0.6	468.22	2	16.22	205000	4	2941	137_S1.raw	1	1	2422	2430			PEAKS DB
1	4208	A8ITL3	R.VTGLITQSPVK.G	Y	52.1	1141.67	11	-0.1	571.842	2	46.77	34800000	4	17318	137_S1.raw	1	1	2746	2756			PEAKS DB
1	4208	A8ITL3	R.GTATSNDGAYCSPALQFR.R	Y	51.99	1857.83	18	-0.1	929.923	2	59.99	7440000	4	23397	137_S1.raw	1	1	2877	2894			PEAKS DB
1	4208	A8ITL3	K.LAALPGLNAPQR.V	Y	51.89	1219.7	12	-0.9	610.859	2	57.37	190000000	4	22205	137_S1.raw	1	1	810	821			PEAKS DB
1	4208	A8ITL3	Y.MSWDFGIISTR.G	Y	51.71	1311.63	11	0.6	656.822	2	86.63	8710000	4	35046	137_S1.raw	1	1	3529	3539			PEAKS DB
1	4208	A8ITL3	K.RDHFTVNNK.E	Y	51.59	1129.56	9	-0.9	377.528	3	17.64	4330000	4	3586	137_S1.raw	1	1	2983	2991			PEAKS DB
1	4208	A8ITL3	R.SIASFLNILPETAYTTSWALTPTMPVR.G	Y	51.55	2979.54	27	1.2	994.189	3	119.19	8430000	4	46785	137_S1.raw	2	2	1771	1797			PEAKS DB
1	4208	A8ITL3	K.MELELAMN(+.98)SDR.A	Y	51.1	1308.57	11	-1	655.291	2	64.44	11900000	4	25313	137_S1.raw	1	1	600	610	Deamidation (NQ)	N8:Deamidation (NQ):1000.00	PEAKS DB
1	4208	A8ITL3	R.DHFTVN(+.98)NK.E	Y	51.03	974.446	8	1.4	488.231	2	22.03	5580000	4	5490	137_S1.raw	1	1	2984	2991	Deamidation (NQ)	N6:Deamidation (NQ):30.46	PEAKS DB
1	4208	A8ITL3	R.RVTGLITQSPVK.G	Y	50.64	1297.77	12	0.1	649.893	2	42.03	11200000	4	15177	137_S1.raw	2	2	2745	2756			PEAKS DB
1	4208	A8ITL3	R.LGSASDASGLR.F	Y	50.56	1032.52	11	0.4	517.268	2	28.19	469000000	4	8401	137_S1.raw	2	2	825	835			PEAKS DB
1	4208	A8ITL3	R.IDDPGLGIEIN(+.98)FR.L	Y	50.4	1458.74	13	1	730.376	2	79.03	3280000	4	31566	137_S1.raw	1	1	535	547	Deamidation (NQ)	N11:Deamidation (NQ):1000.00	PEAKS DB
1	4208	A8ITL3	R.IHPEYYPR.N	Y	50.4	1073.53	8	0.1	358.85	3	31.6	258000000	4	10125	137_S1.raw	2	2	2621	2628			PEAKS DB
1	4208	A8ITL3	N.SLAEVQTITAK.S	Y	50.31	1159.64	11	1.1	580.83	2	45.19	104000000	4	16746	137_S1.raw	2	2	490	500			PEAKS DB
1	4208	A8ITL3	K.HSGITMLR.V	Y	50.31	913.48	8	-1.2	457.747	2	33.75	247000000	4	11143	137_S1.raw	1	1	3557	3564			PEAKS DB
1	4208	A8ITL3	R.TSSGTGAAAGSAAQWPSGR.R	Y	50.29	1718.8	19	-0.4	573.939	3	37.62	233000000	4	12990	137_S1.raw	2	2	2726	2744			PEAKS DB
1	4208	A8ITL3	R.IGGMAGTTDGAAVVENVMYEAFDQSSVDVATTGNTIK.G	Y	49.53	3718.73	37	0.5	1240.59	3	108.48	23300000	4	43284	137_S1.raw	2	2	3395	3431			PEAKS DB
1	4208	A8ITL3	R.VTGLITQSPVKGDSK.H	Y	48.94	1528.85	15	-0.7	765.43	2	37.2	1500000	4	12824	137_S1.raw	1	1	2746	2760			PEAKS DB
1	4208	A8ITL3	R.GGQPQPLAM(+15.99)SYK.F	Y	48.54	1291.62	12	0.1	646.819	2	33.48	14500000	4	11077	137_S1.raw	1	1	227	238	Oxidation (M)	M9:Oxidation (M):1000.00	PEAKS DB
1	4208	A8ITL3	R.ISAQTAPVK.V	Y	48.18	913.523	9	-0.8	457.769	2	22.36	341000000	4	5832	137_S1.raw	2	2	3949	3957			PEAKS DB
1	4208	A8ITL3	R.AGGTTTTASTAQLLDWGTDSPAPGIINTNYFGAR.L	Y	47.92	3424.65	34	-1.3	1142.56	3	93.65	19800000	4	37751	137_S1.raw	2	2	1472	1505			PEAKS DB
1	4208	A8ITL3	K.RDHFTVN(+.98)NK.E	Y	47.86	1130.55	9	-0.4	377.856	3	18.89	4220000	4	4224	137_S1.raw	1	1	2983	2991	Deamidation (NQ)	N7:Deamidation (NQ):17.01	PEAKS DB
1	4208	A8ITL3	K.AFFIPPR.A	Y	47.65	846.475	7	1.8	424.246	2	59.7	144000000	4	23037	137_S1.raw	2	2	392	398			PEAKS DB
1	4208	A8ITL3	S.AGIWGDPQHFVLESR.D	Y	47.59	1710.85	15	1.4	571.291	3	72.37	1770000	4	28800	137_S1.raw	1	1	3827	3841			PEAKS DB
1	4208	A8ITL3	C.TFSSAINSYR.C	Y	47.22	1144.55	10	1.4	573.284	2	48.04	3680000	4	18021	137_S1.raw	1	1	3793	3802			PEAKS DB
1	4208	A8ITL3	R.NN(+.98)VAAGSQAYGFWYR.L	Y	47.09	1703.77	15	0.3	852.892	2	76.75	3140000	4	30707	137_S1.raw	2	2	2568	2582	Deamidation (NQ)	N2:Deamidation (NQ):7.21	PEAKS DB
1	4208	A8ITL3	R.AIIAGTLAYK.A	Y	46.53	1019.6	10	0	510.808	2	52.97	58000000	4	20385	137_S1.raw	1	1	2506	2515			PEAKS DB
1	4208	A8ITL3	K.FSSQSYNK.A	Y	46.35	959.435	8	0.4	480.725	2	20.39	4920000	4	4733	137_S1.raw	1	1	3605	3612			PEAKS DB
1	4208	A8ITL3	K.AFQIDACGGR.T	Y	46.21	1036.48	10	1.4	519.246	2	47.25	9720000	4	17568	137_S1.raw	1	1	1917	1926			PEAKS DB
1	4208	A8ITL3	K.FDVN(+.98)GKPYQFQLYPEVASITPAAGSTAGGTLVK.I	Y	46.14	3426.73	33	0.3	1143.25	3	85.2	54800000	4	34249	137_S1.raw	2	2	239	271	Deamidation (NQ)	N4:Deamidation (NQ):7.38	PEAKS DB
1	4208	A8ITL3	K.FDVNGKPYQFQLYPEVASITPAAGSTAGGTLVK.I	Y	46.05	3425.75	33	0.3	1142.92	3	83.91	9640000	4	33787	137_S1.raw	1	1	239	271			PEAKS DB
1	4208	A8ITL3	K.AYAGGPTVDMR.G	Y	45.36	1136.53	11	-2.2	569.27	2	37.33	256000000	4	12820	137_S1.raw	1	1	3276	3286			PEAKS DB
1	4208	A8ITL3	K.TITVANN(+.98)GTHSTATILK.G	Y	45.23	1741.92	17	1.2	581.648	3	46.02	4660000	4	17015	137_S1.raw	2	2	357	373	Deamidation (NQ)	N7:Deamidation (NQ):17.01	PEAKS DB
1	4208	A8ITL3	K.AYAGGPTVDM(+15.99)R.G	Y	45.15	1152.52	11	0.3	577.269	2	25.78	0	4	7260	137_S1.raw	0	0	3276	3286	Oxidation (M)	M10:Oxidation (M):1000.00	PEAKS DB
1	4208	A8ITL3	R.RVTGLITQSPVKGDSK.H	Y	45.02	1684.95	16	1.9	562.657	3	33.75	6320000	4	11190	137_S1.raw	1	1	2745	2760			PEAKS DB
1	4208	A8ITL3	K.LAALPGLN(+.98)APQR.V	Y	44.86	1220.69	12	0.2	611.351	2	58.37	3670000	4	22571	137_S1.raw	2	2	810	821	Deamidation (NQ)	N8:Deamidation (NQ):22.45	PEAKS DB
1	4208	A8ITL3	R.ATPDFALDNTLN(+.98)LGSK.V	Y	43.3	1676.83	16	1.4	839.421	2	72.23	1820000	4	28639	137_S1.raw	1	1	3167	3182	Deamidation (NQ)	N12:Deamidation (NQ):28.36	PEAKS DB
1	4208	A8ITL3	N.PLTNPGDQPK.L	Y	43.14	1065.55	10	1.6	533.781	2	22.09	5360000	4	5477	137_S1.raw	1	1	842	851			PEAKS DB
1	4208	A8ITL3	R.VGCTLPVPDASK.S	Y	42.37	1185.61	12	3.1	593.812	2	51.72	15200000	4	19566	137_S1.raw	1	1	193	204			PEAKS DB
1	4208	A8ITL3	K.M(+15.99)ELELAMNSDR.A	Y	42.14	1323.58	11	1.2	662.798	2	50	5180000	4	19091	137_S1.raw	2	2	600	610	Oxidation (M)	M1:Oxidation (M):72.73	PEAKS DB
1	4208	A8ITL3	R.HDPESLAFR.N	Y	41.72	1070.51	9	-0.9	357.845	3	38.14	400000000	4	13304	137_S1.raw	2	2	2901	2909			PEAKS DB
1	4208	A8ITL3	K.HSGITM(+15.99)LR.V	Y	41.65	929.475	8	0.1	465.745	2	23.09	11400000	4	5937	137_S1.raw	1	1	3557	3564	Oxidation (M)	M6:Oxidation (M):1000.00	PEAKS DB
1	4208	A8ITL3	F.ALGFTIGPEK.K	Y	41.62	1031.57	10	0.6	516.79	2	61.13	1380000	4	23857	137_S1.raw	1	1	3628	3637			PEAKS DB
1	4208	A8ITL3	R.AEVAVLNR.N	Y	41.52	870.492	8	0.3	436.253	2	34.71	222000000	4	11443	137_S1.raw	1	1	2411	2418			PEAKS DB
1	4208	A8ITL3	K.GVMETQHFSQPNHCTR.M	Y	41.5	1870.82	16	-0.5	624.614	3	30.83	18600000	4	9788	137_S1.raw	1	1	374	389			PEAKS DB
1	4208	A8ITL3	R.EGTYFAR.V	Y	41.46	842.392	7	0.8	422.204	2	32.27	173000000	4	10421	137_S1.raw	1	1	732	738			PEAKS DB
1	4208	A8ITL3	N.SITVN(+.98)GLTNWK.V	Y	41.32	1232.64	11	0.7	617.328	2	62.94	10000000	4	24587	137_S1.raw	2	2	2338	2348	Deamidation (NQ)	N5:Deamidation (NQ):42.68	PEAKS DB
1	4208	A8ITL3	R.FLPVIVN(+.98)TATGAVTDNNSGK.A	Y	41.24	2018.03	20	2.8	1010.03	2	68.4	3480000	4	27083	137_S1.raw	2	2	1897	1916	Deamidation (NQ)	N7:Deamidation (NQ):31.37	PEAKS DB
1	4208	A8ITL3	K.VSPVPPGTQ(+.98)LPIEMSINGVPAVAACPQK.D	Y	40.77	2800.45	28	1	934.492	3	84.23	2740000	4	33822	137_S1.raw	1	1	1599	1626	Deamidation (NQ)	Q9:Deamidation (NQ):0.00	PEAKS DB
1	4208	A8ITL3	K.KPYDKPMGY.S	Y	40.73	1097.52	9	1.8	549.769	2	30.88	23700000	4	9615	137_S1.raw	2	2	3638	3646			PEAKS DB
1	4208	A8ITL3	R.WGSYLYR.V	Y	40.27	943.455	7	1.3	472.736	2	55.27	99900000	4	21152	137_S1.raw	1	1	186	192			PEAKS DB
1	4208	A8ITL3	R.QDPSN(+.98)ADTTIQFFDWNYR.S	Y	40.23	2217.96	18	1	1109.99	2	91.21	3160000	4	36849	137_S1.raw	3	3	166	183	Deamidation (NQ)	N5:Deamidation (NQ):0.00	PEAKS DB
1	4208	A8ITL3	R.DHFTVNNK.E	Y	40.2	973.462	8	0.5	487.738	2	19.99	1340000	4	4532	137_S1.raw	1	1	2984	2991			PEAKS DB
1	4208	A8ITL3	A.SITPAAGSTAGGTLVK.I	Y	39.98	1429.78	16	-0.9	715.895	2	41.57	2940000	4	14907	137_S1.raw	1	1	256	271			PEAKS DB
1	4208	A8ITL3	A.IFTGLTAYK.N	Y	39.47	1012.56	9	0.9	507.287	2	57.31	5890000	4	22155	137_S1.raw	1	1	2645	2653			PEAKS DB
1	4208	A8ITL3	R.N(+.98)YWVHWDSVFR.V	Y	39.27	1508.68	11	-0.2	755.349	2	89.38	1360000	4	36047	137_S1.raw	1	1	2943	2953	Deamidation (NQ)	N1:Deamidation (NQ):1000.00	PEAKS DB
1	4208	A8ITL3	T.IAHSDDAR.I	Y	39.1	883.415	8	-1.5	442.714	2	17.18	301000	4	3342	137_S1.raw	1	1	527	534			PEAKS DB
1	4208	A8ITL3	R.MPVPAPQAN.S	Y	39.04	923.453	9	-1.3	462.733	2	38.11	74600000	4	13248	137_S1.raw	1	1	481	489			PEAKS DB
1	4208	A8ITL3	R.ACVFFDR.L	Y	39.04	856.39	7	0.2	429.202	2	59.21	1230000	4	23005	137_S1.raw	1	1	3345	3351			PEAKS DB
1	4208	A8ITL3	K.LIETGIYK.I	Y	38.74	935.533	8	-0.2	468.774	2	43.75	201000000	4	15916	137_S1.raw	1	1	1552	1559			PEAKS DB
1	4208	A8ITL3	R.GLYPSGR.G	Y	38.57	748.387	7	0.1	375.201	2	28.82	272000000	4	8779	137_S1.raw	1	1	328	334			PEAKS DB
1	4208	A8ITL3	S.ITPAAGSTAGGTLVK.I	Y	38.11	1342.75	15	0.3	672.38	2	36.82	1580000	4	12629	137_S1.raw	1	1	257	271			PEAKS DB
1	4208	A8ITL3	K.GN(+.98)LVVGTIK.D	Y	37.95	900.528	9	0.6	451.272	2	49.33	874000	4	18492	137_S1.raw	1	1	3432	3440	Deamidation (NQ)	N2:Deamidation (NQ):1000.00	PEAKS DB
1	4208	A8ITL3	C.TLPVPDASK.S	Y	37.52	926.507	9	1	464.261	2	34.92	3710000	4	11642	137_S1.raw	1	1	196	204			PEAKS DB
1	4208	A8ITL3	K.YLYGAGANTTAK.R	Y	37.4	1228.61	12	-1.8	615.311	2	33.51	5630000	4	11018	137_S1.raw	1	1	512	523			PEAKS DB
1	4208	A8ITL3	N.ALPDAVVDIR.N	Y	37.09	1067.6	10	0.9	534.807	2	60.4	4310000	4	23533	137_S1.raw	1	1	3059	3068			PEAKS DB
1	4208	A8ITL3	R.AVTIHGTHR.A	Y	37.07	990.536	9	0.1	496.275	2	16.46	128000	4	3032	137_S1.raw	1	1	2497	2505			PEAKS DB
1	4208	A8ITL3	K.GFVGTQMGLVQLTNAVLGDN(+.98)GGGPLAHIVN(+.98)GK.D	Y	36.95	3135.6	32	0.9	1046.21	3	111.92	6290000	4	44497	137_S1.raw	2	2	2658	2689	Deamidation (NQ)	N20:Deamidation (NQ):0.00;N30:Deamidation (NQ):10.79	PEAKS DB
1	4208	A8ITL3	K.TDLVNAVK.S	Y	36.84	858.481	8	-3.3	430.246	2	36.3	1110000	4	12369	137_S1.raw	1	1	4095	4102			PEAKS DB
1	4208	A8ITL3	R.FVIQGTVR.F	Y	36.75	918.529	8	-1.8	460.271	2	45.1	87700000	4	16642	137_S1.raw	1	1	3116	3123			PEAKS DB
1	4208	A8ITL3	K.LAVADVSGLTGIR.P	Y	36.65	1270.72	13	0.4	636.37	2	69.15	1920000	4	27345	137_S1.raw	1	1	852	864			PEAKS DB
1	4208	A8ITL3	K.MELELAM(+15.99)NSDR.A	Y	36.52	1323.58	11	1.2	662.798	2	50	2880000	4	18830	137_S1.raw	1	1	600	610	Oxidation (M)	M7:Oxidation (M):49.54	PEAKS DB
1	4208	A8ITL3	V.SFDIQEAENWVEDNVAAGSER.Y	Y	36.36	2365.05	21	0.2	1183.53	2	97.44	382000	4	39211	137_S1.raw	1	1	3455	3475			PEAKS DB
1	4208	A8ITL3	W.ALTPTMPVR.G	Y	35.89	984.543	9	0.3	493.279	2	46.4	19100000	4	17201	137_S1.raw	1	1	1789	1797			PEAKS DB
1	4208	A8ITL3	H.LAANADASDPFAR.N	Y	35.81	1317.63	13	-0.3	659.823	2	48.15	2000000	4	17945	137_S1.raw	1	1	1212	1224			PEAKS DB
1	4208	A8ITL3	R.PAAPTPLSLR.L	Y	35.76	1021.59	10	0.9	511.804	2	49.84	47500000	4	18799	137_S1.raw	1	1	2102	2111			PEAKS DB
1	4208	A8ITL3	R.GGTIDLHGR.P	N	35.47	924.478	9	0.4	463.246	2	23.76	38500000	4	6232	137_S1.raw	1	1	3189	3197			PEAKS DB
1	4208	A8ITL3	F.GWDLVIDESPPGLDR.F	Y	35.39	1667.82	15	0.9	834.916	2	81.22	492000	4	32609	137_S1.raw	1	1	3101	3115			PEAKS DB
1	4208	A8ITL3	R.FLPVIVN(+.98)TATGAVTDNN(+.98)SGK.A	Y	35.21	2019.02	20	1.5	1010.52	2	69.76	1370000	4	27646	137_S1.raw	1	1	1897	1916	Deamidation (NQ)	N7:Deamidation (NQ):7.81;N17:Deamidation (NQ):11.06	PEAKS DB
1	4208	A8ITL3	L.TITGSGFDGPAGLEVK.V	Y	35	1547.78	16	0.2	774.899	2	61.19	2960000	4	23827	137_S1.raw	1	1	948	963			PEAKS DB
1	4208	A8ITL3	L.SAGTPTAPHPR.A	Y	34.93	1090.55	11	-0.9	546.283	2	34.53	3840000	4	11535	137_S1.raw	2	2	3146	3156			PEAKS DB
1	4208	A8ITL3	H.SNMFYGLR.I	N	34.85	986.464	8	0.5	494.24	2	59.84	1020000	4	23292	137_S1.raw	1	1	2613	2620			PEAKS DB
1	4208	A8ITL3	R.FLPVIVN(+.98)TATGAVTDN(+.98)NSGK.A	Y	34.56	2019.02	20	1.5	1010.52	2	69.76	1370000	4	27790	137_S1.raw	1	1	1897	1916	Deamidation (NQ)	N7:Deamidation (NQ):5.78;N16:Deamidation (NQ):10.11	PEAKS DB
1	4208	A8ITL3	V.LSAGTPTAPHPR.A	Y	34.47	1203.64	12	0.5	602.826	2	34.53	2320000	4	11473	137_S1.raw	1	1	3145	3156			PEAKS DB
1	4208	A8ITL3	T.ISGIYKPGPR.V	Y	33.57	1086.62	10	-0.1	544.317	2	35.26	7190000	4	11860	137_S1.raw	1	1	3768	3777			PEAKS DB
1	4208	A8ITL3	R.TESAVLIQQSF.A	Y	33.02	1221.62	11	-0.4	611.819	2	70.7	802000	4	28065	137_S1.raw	1	1	3990	4000			PEAKS DB
1	4208	A8ITL3	K.GFVGTQMGLVQLTN(+.98)AVLGDNGGGPLAHIVN(+.98)GK.D	Y	32.34	3135.6	32	0.9	1046.21	3	111.92	6290000	4	44416	137_S1.raw	2	2	2658	2689	Deamidation (NQ)	N14:Deamidation (NQ):0.00;N30:Deamidation (NQ):10.79	PEAKS DB
1	4208	A8ITL3	R.RFVYLPSGQGLPVSGR.I	Y	31.74	1731.94	16	1.5	578.322	3	62.67	1880000	4	24485	137_S1.raw	1	1	3933	3948			PEAKS DB
1	4208	A8ITL3	N.ILPETAYTTSWALTPTMPVR.G	Y	31.73	2247.16	20	-0.8	750.06	3	85.52	640000	4	34489	137_S1.raw	1	1	1778	1797			PEAKS DB
1	4208	A8ITL3	R.IGGMAGTTDGAAVVENVM(+15.99)YEAFDQSSVDVATTGNTIK.G	Y	31.69	3734.73	37	-0.3	1245.92	3	104.79	1440000	4	41973	137_S1.raw	1	1	3395	3431	Oxidation (M)	M18:Oxidation (M):0.00	PEAKS DB
1	4208	A8ITL3	R.GCSIHHTYNR.A	Y	31.23	1186.53	10	0.3	396.517	3	16.86	1790000	4	3173	137_S1.raw	1	1	2487	2496			PEAKS DB
1	4208	A8ITL3	K.VSCSAPFLPPGTAYPVR.I	Y	31.19	1760.89	17	0.1	881.453	2	72.23	4680000	4	28738	137_S1.raw	1	1	1744	1760			PEAKS DB
1	4208	A8ITL3	R.QDPSNADTTIQFFDWN(+.98)YR.S	Y	31.13	2217.96	18	0.6	1109.99	2	90.21	1250000	4	36320	137_S1.raw	1	1	166	183	Deamidation (NQ)	N16:Deamidation (NQ):11.49	PEAKS DB
1	4208	A8ITL3	F.TGTPSQNFR.L	Y	30.99	1006.48	9	-0.5	504.249	2	22.97	4030000	4	5911	137_S1.raw	1	1	3900	3908			PEAKS DB
1	4208	A8ITL3	Y.QYIDLWSR.S	Y	30.8	1079.54	8	1.1	540.778	2	68.02	2600000	4	26816	137_S1.raw	1	1	2201	2208			PEAKS DB
1	4208	A8ITL3	R.GFPTSALGIPSQSVDVSIAGVPCK.V	Y	30.62	2329.2	24	0.9	1165.61	2	85.15	2480000	4	34178	137_S1.raw	1	1	276	299			PEAKS DB
1	4208	A8ITL3	R.LLDNPEGPSFTTTVCPK.F	Y	30.42	1817.89	17	-2.4	909.948	2	64.44	7130000	4	25264	137_S1.raw	1	1	2583	2599			PEAKS DB
1	4208	A8ITL3	R.RLGSASDASGLR.F	Y	29.58	1188.62	12	0	595.318	2	24.68	29200000	4	6763	137_S1.raw	1	1	824	835			PEAKS DB
1	4208	A8ITL3	R.NKPNPVPSAGIWGDPQHF.V	Y	29.14	1959.96	18	-0.3	654.327	3	65.31	3960000	4	25653	137_S1.raw	1	1	3819	3836			PEAKS DB
1	4208	A8ITL3	W.SFSYSSDR.T	Y	28.45	947.398	8	0.4	474.707	2	28.95	7560000	4	8795	137_S1.raw	1	1	103	110			PEAKS DB
1	4208	A8ITL3	R.SRPDTPR.A	Y	28.28	827.425	7	0.1	414.72	2	15.58	318000	4	2694	137_S1.raw	1	1	1257	1263			PEAKS DB
1	4208	A8ITL3	K.STQDTIM(+15.99)PVSFDIQEAENWVEDNVAAGSER.Y	Y	27.94	3353.5	30	-5.5	1118.83	3	110.33	357000	4	43855	137_S1.raw	1	1	3446	3475	Oxidation (M)	M7:Oxidation (M):1000.00	PEAKS DB
1	4208	A8ITL3	R.LWWPYADADSEIVLVINMLYTLNR.R	Y	27.73	2894.47	24	1.4	965.831	3	133.47	0	4	50938	137_S1.raw	0	0	3909	3932			PEAKS DB
1	4208	A8ITL3	A.ALPGLNAPQR.V	Y	27.49	1035.58	10	0	518.798	2	43.56	490000	4	15888	137_S1.raw	1	1	812	821			PEAKS DB
1	4208	A8ITL3	I.AHSDDAR.I	Y	27.11	770.331	7	0.2	386.173	2	17.21	538000	4	3346	137_S1.raw	1	1	528	534			PEAKS DB
1	4208	A8ITL3	N.SPSYLPR.A	Y	27.06	818.429	7	0.4	410.222	2	35.72	8590000	4	12144	137_S1.raw	1	1	2441	2447			PEAKS DB
1	4208	A8ITL3	R.M(+15.99)PVPAPQANSLAEVQTITAK.S	Y	26.95	2081.08	20	-1.7	1041.55	2	62.47	943000	4	24374	137_S1.raw	1	1	481	500	Oxidation (M)	M1:Oxidation (M):1000.00	PEAKS DB
1	4208	A8ITL3	K.KPYDKPM(+15.99)GY.S	Y	26.05	1113.52	9	1.7	557.766	2	22.26	4110000	4	5507	137_S1.raw	1	1	3638	3646	Oxidation (M)	M7:Oxidation (M):1000.00	PEAKS DB
1	4208	A8ITL3	A.GTPTAPHPR.A	Y	25.89	932.483	9	-1.6	467.248	2	34.49	0	4	11500	137_S1.raw	0	0	3148	3156			PEAKS DB
1	4208	A8ITL3	K.VQSSTYDTVYCITGPQPDTPPASATSIR.G	Y	25.59	2954.4	28	-0.2	985.806	3	67.96	3310000	4	26984	137_S1.raw	1	1	300	327			PEAKS DB
1	4208	A8ITL3	K.GFVGTQ(+.98)MGLVQLTNAVLGDNGGGPLAHIVN(+.98)GK.D	Y	25.46	3135.6	32	3	1046.21	3	108.4	5610000	4	43612	137_S1.raw	2	2	2658	2689	Deamidation (NQ)	Q6:Deamidation (NQ):0.00;N30:Deamidation (NQ):2.71	PEAKS DB
1	4208	A8ITL3	R.ATPDFALDN(+.98)TLNLGSK.V	Y	25.45	1676.83	16	2.1	839.422	2	75.26	0	4	30036	137_S1.raw	0	0	3167	3182	Deamidation (NQ)	N9:Deamidation (NQ):7.77	PEAKS DB
1	4208	A8ITL3	S.SFDGTVLDVR.N	Y	25.13	1107.56	10	1.9	554.786	2	59.73	677000	4	23178	137_S1.raw	1	1	3809	3818			PEAKS DB
1	4208	A8ITL3	K.VSPVPPGTQLPIEMSIN(+.98)GVPAVAACPQK.D	Y	25	2800.45	28	4.1	934.495	3	86.36	223000	4	34791	137_S1.raw	1	1	1599	1626	Deamidation (NQ)	N17:Deamidation (NQ):0.00	PEAKS DB
1	4208	A8ITL3	K.AGVFTYQPVITDVSAN.A	Y	24.52	1680.84	16	-1.5	841.424	2	78.69	465000	4	31480	137_S1.raw	2	2	1365	1380			PEAKS DB
1	4208	A8ITL3	F.FHTPPDPAWR.N	Y	24.27	1222.59	10	1	408.537	3	45.91	4270000	4	17051	137_S1.raw	1	1	3710	3719			PEAKS DB
1	4208	A8ITL3	N.PVPSAGIWGDPQHFVLESR.D	Y	23.77	2091.05	19	0.8	698.026	3	76.99	4190000	4	30735	137_S1.raw	1	1	3823	3841			PEAKS DB
1	4208	A8ITL3	R.GTATSN(+.98)DGAYCSPALQFR.R	Y	23.74	1858.82	18	-0.9	930.414	2	62.22	718000	4	24294	137_S1.raw	1	1	2877	2894	Deamidation (NQ)	N6:Deamidation (NQ):7.40	PEAKS DB
1	4208	A8ITL3	W.DFGIISTR.G	Y	23.62	907.476	8	0.5	454.746	2	57.57	229000	4	22280	137_S1.raw	1	1	3532	3539			PEAKS DB
1	4208	A8ITL3	Q.HFVLESR.D	Y	23.29	886.466	7	3.6	444.242	2	32.99	3210000	4	10748	137_S1.raw	1	1	3835	3841			PEAKS DB
1	4208	A8ITL3	K.AM(+15.99)GHTFFLEDGVESGNILENNIGIYTR.T	Y	23.09	3012.43	27	0.2	1005.15	3	88.78	861000	4	35818	137_S1.raw	1	1	2516	2542	Oxidation (M)	M2:Oxidation (M):1000.00	PEAKS DB
1	4208	A8ITL3	Y.TTSWALTPTMPVR.G	Y	23.01	1459.75	13	0.8	730.883	2	69.45	967000	4	27478	137_S1.raw	1	1	1785	1797			PEAKS DB
1	4208	A8ITL3	Y.M(+15.99)SWDFGIISTR.G	Y	22.84	1327.62	11	1.3	664.82	2	78.54	0	4	31455	137_S1.raw	0	0	3529	3539	Oxidation (M)	M1:Oxidation (M):1000.00	PEAKS DB
1	4208	A8ITL3	K.STQDTIM(+15.99)PVSFDIQ(+.98)EAENWVEDNVAAGSER.Y	Y	22.73	3354.48	30	6.2	1119.18	3	110.32	685000	4	43855	137_S1.raw	1	1	3446	3475	Oxidation (M); Deamidation (NQ)	M7:Oxidation (M):1000.00;Q14:Deamidation (NQ):0.00	PEAKS DB
1	4208	A8ITL3	R.GLPVDALFEDVN(+.98)ILDTK.H	Y	22.56	1858.96	17	1.7	930.487	2	107.4	49500	4	42877	137_S1.raw	1	1	3540	3556	Deamidation (NQ)	N12:Deamidation (NQ):1000.00	PEAKS DB
1	4208	A8ITL3	R.MPVPAPQ(+.98)AN(+.98)SLAEVQTITAK.S	Y	22.25	2067.06	20	2.9	1034.54	2	67.09	894000	4	26445	137_S1.raw	1	1	481	500	Deamidation (NQ)	Q7:Deamidation (NQ):0.00;N9:Deamidation (NQ):0.00	PEAKS DB
1	4208	A8ITL3	P.VPAPQANSLAEVQTITAK.S	Y	22.08	1836.99	18	-1.2	919.503	2	60.31	465000	4	23458	137_S1.raw	1	1	483	500			PEAKS DB
1	4208	A8ITL3	L.TTGLPARPAAPTPLSLR.L	Y	22.02	1717.98	17	1.3	573.669	3	54.54	213000	4	20916	137_S1.raw	1	1	2095	2111			PEAKS DB
1	4208	A8ITL3	R.TSDALLNTDTTPATF.W	Y	21.94	1566.74	15	3.3	784.38	2	72.58	0	4	28873	137_S1.raw	0	0	2543	2557			PEAKS DB
1	4208	A8ITL3	Q.AGVAAPLDMR.A	Y	21.89	999.517	10	-0.8	500.765	2	47.8	408000	4	17819	137_S1.raw	1	1	2401	2410			PEAKS DB
1	4208	A8ITL3	V.TIHGTHR.A	Y	21.38	820.43	7	-0.8	411.222	2	16.46	147000	4	3042	137_S1.raw	1	1	2499	2505			PEAKS DB
1	4208	A8ITL3	R.IGGMAGTTDGAAVVENVMYEAFDQSSVDVATTGN(+.98)TIK.G	Y	21.03	3719.72	37	3.9	1240.92	3	108.1	0	4	43101	137_S1.raw	0	0	3395	3431	Deamidation (NQ)	N34:Deamidation (NQ):22.53	PEAKS DB
1	4208	A8ITL3	G.TISGIYKPGPR.V	Y	20.92	1187.67	11	1.8	396.897	3	35.29	430000	4	11918	137_S1.raw	1	1	3767	3777			PEAKS DB
1	4208	A8ITL3	N.GAGQGSAAVAVR.M	Y	20.82	1042.55	12	-4.5	522.281	2	21.52	2600000	4	5332	137_S1.raw	1	1	469	480			PEAKS DB
1	4208	A8ITL3	N.MLYTLNR.R	Y	20.74	909.474	7	1.4	455.745	2	47.17	2150000	4	17624	137_S1.raw	1	1	3926	3932			PEAKS DB
1	4208	A8ITL3	R.LYINDDLVVSTSGSGSTSSAWK.L	Y	20.16	2286.1	22	-0.2	1144.06	2	74.32	1260000	4	29735	137_S1.raw	1	1	1530	1551			PEAKS DB
1	4208	A8ITL3	N.VIGLGYAK.G	Y	19.91	819.485	8	-1.8	410.749	2	44.63	2670000	4	16332	137_S1.raw	1	1	998	1005			PEAKS DB
1	4208	A8ITL3	K.VSPVPPGTQLPIEM.S	Y	19.23	1463.77	14	-2.1	732.89	2	80.86	983000	4	32527	137_S1.raw	1	1	1599	1612			PEAKS DB
1	4208	A8ITL3	M.SIN(+.98)GVPAVAACPQK.D	Y	19.17	1354.69	14	0.8	678.354	2	46.08	987000	4	17037	137_S1.raw	1	1	1613	1626	Deamidation (NQ)	N3:Deamidation (NQ):52.32	PEAKS DB
1	4208	A8ITL3	K.GFVGTQMGLVQLTNAVLGDNGGGPLAHIVN(+.98)GK.D	Y	18.99	3134.62	32	-0.6	1045.88	3	107.37	620000	4	42769	137_S1.raw	1	1	2658	2689	Deamidation (NQ)	N30:Deamidation (NQ):11.47	PEAKS DB
1	4208	A8ITL3	F.DIQEAENWVEDNVAAGSER.Y	Y	18.96	2130.95	19	-2	1066.48	2	82.29	252000	4	33068	137_S1.raw	1	1	3457	3475			PEAKS DB
1	4208	A8ITL3	C.TFSSAIN(+.98)SYR.C	Y	18.76	1145.54	10	1.3	573.776	2	43.02	682000	4	15617	137_S1.raw	1	1	3793	3802	Deamidation (NQ)	N7:Deamidation (NQ):1000.00	PEAKS DB
1	4208	A8ITL3	N.HFVYLTTK.Q	Y	18.55	1007.54	8	2.9	504.781	2	40.21	1740000	4	14324	137_S1.raw	1	1	2971	2978			PEAKS DB
1	4208	A8ITL3	F.SSAIN(+.98)SYR.C	Y	18.52	897.419	8	-0.6	449.717	2	22.43	2950000	4	5683	137_S1.raw	1	1	3795	3802	Deamidation (NQ)	N5:Deamidation (NQ):1000.00	PEAKS DB
1	4208	A8ITL3	R.AGGTTTTASTAQLLDWGTDSPAPGIIN(+.98)TNYFGAR.L	Y	18.46	3425.64	34	0	1142.89	3	93.27	0	4	37636	137_S1.raw	0	0	1472	1505	Deamidation (NQ)	N27:Deamidation (NQ):5.85	PEAKS DB
1	4208	A8ITL3	R.NNVAAGSQAY.G	Y	18.04	993.452	10	-0.6	497.733	2	28.55	3160000	4	8574	137_S1.raw	1	1	2568	2577			PEAKS DB
1	4208	A8ITL3	K.GVMETQHF.S	Y	17.86	947.417	8	-0.1	474.716	2	41.64	4570000	4	14955	137_S1.raw	1	1	374	381			PEAKS DB
1	4208	A8ITL3	K.GFVGTQMGLVQLTN(+.98)AVLGDNGGGPLAHIVNGK.D	Y	17.83	3134.62	32	0.8	1045.88	3	110.36	166000	4	43884	137_S1.raw	1	1	2658	2689	Deamidation (NQ)	N14:Deamidation (NQ):0.00	PEAKS DB
1	4208	A8ITL3	K.YMYGMQIMVN(+.98)SPSYLPR.A	Y	17.7	2049.94	17	-0.1	1025.98	2	83.72	482000	4	33626	137_S1.raw	1	1	2431	2447	Deamidation (NQ)	N10:Deamidation (NQ):0.00	PEAKS DB
1	4208	A8ITL3	S.GQGLPVSGR.I	Y	17.31	869.472	9	2.9	435.745	2	27.41	323000	4	8044	137_S1.raw	1	1	3940	3948			PEAKS DB
1	4208	A8ITL3	Y.LTPQLMAVK.T	Y	17.13	999.579	9	2.4	500.798	2	51.8	3160000	4	19636	137_S1.raw	1	1	1660	1668			PEAKS DB
1	4208	A8ITL3	N.LVVGTIK.D	Y	16.72	728.48	7	-0.7	365.247	2	38.2	1310000	4	13303	137_S1.raw	1	1	3434	3440			PEAKS DB
1	4208	A8ITL3	R.AGGTTTTASTAQ(+.98)LLDWGTDSPAPGIINTNYFGAR.L	Y	16.65	3425.64	34	-1	1142.89	3	92.65	1120000	4	37337	137_S1.raw	2	2	1472	1505	Deamidation (NQ)	Q12:Deamidation (NQ):0.00	PEAKS DB
1	4208	A8ITL3	F.DQSSVDVATTGNTIK.G	Y	16.43	1534.75	15	1.4	768.382	2	36.91	273000	4	12697	137_S1.raw	1	1	3417	3431			PEAKS DB
1	4208	A8ITL3	N.FVLGSNNAHFGVR.K	Y	16.05	1416.73	13	1.9	473.25	3	54.45	310000	4	20864	137_S1.raw	1	1	578	590			PEAKS DB
1	4208	A8ITL3	G.QTVINSISPSWGTLGGGTLLAIR.G	Y	15.98	2340.28	23	-0.4	1171.15	2	107.06	3690000	4	42731	137_S1.raw	1	1	20	42			PEAKS DB
1	4208	A8ITL3	Y.VEWTGAAR.I	Y	15.62	888.445	8	0.9	445.23	2	32.67	1170000	4	10594	137_S1.raw	1	1	1565	1572			PEAKS DB
12	888	A8J9H7	K.TVPIYVEDSTLTATLLQSGVPR.L	Y	73.36	2359.26	22	-0.1	1180.64	2	94.52	27900000	4	38172	137_S1.raw	2	2	146	167			PEAKS DB
12	888	A8J9H7	K.TGAAPTTDAGWAALAGSAN(+.98)GK.G	Y	72.79	1887.9	21	-1	944.955	2	62.36	113000000	4	24625	137_S1.raw	4	4	667	687	Deamidation (NQ)	N19:Deamidation (NQ):1000.00	PEAKS DB
12	888	A8J9H7	K.TTADPVTTDDTIAFSAGAK.H	Y	69.26	1880.9	19	-0.3	941.457	2	57.69	39500000	4	22427	137_S1.raw	3	3	392	410			PEAKS DB
12	888	A8J9H7	R.TALTMTNVGAAAPNAIASLSNQYTSGGTK.L	Y	68.43	2809.39	29	1.2	937.472	3	80.14	32400000	4	32148	137_S1.raw	2	2	433	461			PEAKS DB
12	888	A8J9H7	R.LYDSAVAPGVLLASK.T	Y	67.67	1502.83	15	-0.4	752.424	2	67.93	106000000	4	26976	137_S1.raw	2	2	131	145			PEAKS DB
12	888	A8J9H7	R.TQQMALVVTNAANDFPALR.A	Y	67.55	2059.05	19	0.3	687.358	3	85.05	38100000	4	34289	137_S1.raw	2	2	1494	1512			PEAKS DB
12	888	A8J9H7	R.TFTPAAANAVYVVDPSK.Y	Y	66.73	1749.89	17	0.5	875.955	2	64.15	105000000	4	25156	137_S1.raw	3	3	252	268			PEAKS DB
12	888	A8J9H7	R.TYAAAAASLQGK.L	Y	64.6	1150.6	12	-0.9	576.306	2	37.06	116000000	4	12716	137_S1.raw	2	2	580	591			PEAKS DB
12	888	A8J9H7	R.IYDAPVGGTLLR.T	Y	64.03	1273.7	12	-1.8	637.858	2	61.54	130000000	4	23936	137_S1.raw	1	1	240	251			PEAKS DB
12	888	A8J9H7	R.ADMWATIQLDTAPGVFESSR.I	Y	63.28	2194.04	20	0.6	732.353	3	91.61	17100000	4	37001	137_S1.raw	5	5	187	206			PEAKS DB
12	888	A8J9H7	K.PIVTGPDTNFFMAGK.S	Y	62.33	1593.79	15	-1.1	797.899	2	73.95	57300000	4	29398	137_S1.raw	1	1	1528	1542			PEAKS DB
12	888	A8J9H7	K.TFTDVTTAVATDANYFADQQLR.V	Y	61.1	2447.16	22	1.8	816.729	3	92.87	62700000	4	37498	137_S1.raw	2	2	1076	1097			PEAKS DB
12	888	A8J9H7	K.TGAAPTTDAGWAALAGSANGK.G	Y	60.96	1886.91	21	-0.9	944.463	2	62.16	5190000	4	24251	137_S1.raw	2	2	667	687			PEAKS DB
12	888	A8J9H7	K.VSTPVTYTFTITR.T	Y	59.42	1484.79	13	0.5	743.401	2	67.28	50100000	4	26522	137_S1.raw	1	1	878	890			PEAKS DB
12	888	A8J9H7	R.KCPGGTATMDGYR.C	Y	57.67	1355.6	13	-1	452.872	3	29	8480000	4	8866	137_S1.raw	1	1	1215	1227			PEAKS DB
12	888	A8J9H7	R.LYDGANNVIAEK.I	Y	56.39	1305.66	12	0.3	653.836	2	43.11	115000000	4	15669	137_S1.raw	1	1	363	374			PEAKS DB
12	888	A8J9H7	R.AYTISGMVAGPAYAK.P	Y	56.27	1498.75	15	-1.1	750.381	2	62.1	33700000	4	24259	137_S1.raw	1	1	1513	1527			PEAKS DB
12	888	A8J9H7	Y.SGAYADNLGDEFEGPR.G	Y	55.95	1696.73	16	-0.6	849.373	2	58.43	13200000	4	22561	137_S1.raw	1	1	1777	1792			PEAKS DB
12	888	A8J9H7	K.ATPAGVTESIK.C	Y	55.95	1072.58	11	0.8	537.296	2	34.04	344000000	4	11159	137_S1.raw	1	1	523	533			PEAKS DB
12	888	A8J9H7	R.TTTGALSTTPTANLVSAGTYTVTYASIGTK.F	Y	55.04	2947.5	30	-1.5	983.507	3	81.04	6660000	4	32581	137_S1.raw	1	1	96	125			PEAKS DB
12	888	A8J9H7	R.TQQMALVVTN(+.98)AANDFPALR.A	Y	54.58	2060.04	19	0	1031.03	2	78.03	9530000	4	31171	137_S1.raw	5	5	1494	1512	Deamidation (NQ)	N10:Deamidation (NQ):0.00	PEAKS DB
12	888	A8J9H7	R.VVTM(+15.99)APGTGR.V	Y	53.92	1003.51	10	0.5	502.764	2	19.69	3450000	4	4433	137_S1.raw	1	1	1098	1107	Oxidation (M)	M4:Oxidation (M):1000.00	PEAKS DB
12	888	A8J9H7	R.VVTMAPGTGR.V	Y	53.65	987.517	10	0.8	494.766	2	28.03	383000000	4	8479	137_S1.raw	1	1	1098	1107			PEAKS DB
12	888	A8J9H7	R.NAAVTASAK.T	Y	53.42	831.445	9	-1	416.729	2	16.61	1430000	4	3105	137_S1.raw	1	1	778	786			PEAKS DB
12	888	A8J9H7	R.TFTPAAAN(+.98)AVYVVDPSK.Y	Y	52.99	1750.88	17	1	876.447	2	67.48	12000000	4	26635	137_S1.raw	2	2	252	268	Deamidation (NQ)	N8:Deamidation (NQ):1000.00	PEAKS DB
12	888	A8J9H7	R.YGGELCTK.C	Y	52.68	869.395	8	1.5	435.706	2	27.72	28800000	4	8194	137_S1.raw	1	1	1725	1732			PEAKS DB
12	888	A8J9H7	W.TIDYGAGESSPR.T	Y	52.28	1251.57	12	-0.4	626.794	2	30.26	6940000	4	9381	137_S1.raw	1	1	421	432			PEAKS DB
12	888	A8J9H7	R.TQQMALVVTNAAN(+.98)DFPALR.A	Y	51.61	2060.04	19	0	1031.03	2	78.03	8970000	4	31291	137_S1.raw	4	4	1494	1512	Deamidation (NQ)	N13:Deamidation (NQ):12.33	PEAKS DB
12	888	A8J9H7	R.GYYGPYSGAYADNLGDEFEGPR.G	Y	51.42	2397.02	22	0	1199.52	2	73.74	47800000	4	29396	137_S1.raw	2	2	1771	1792			PEAKS DB
12	888	A8J9H7	N.AIASLSNQYTSGGTK.L	Y	50.86	1496.75	15	1.5	749.382	2	42.14	7870000	4	15228	137_S1.raw	1	1	447	461			PEAKS DB
12	888	A8J9H7	R.IFIGIAPTASTNYDFVIPDQVYNLEGAK.T	Y	49.83	3055.55	28	1.5	1019.53	3	100.47	19000000	4	40445	137_S1.raw	3	3	207	234			PEAKS DB
12	888	A8J9H7	A.SAPSAITDAVYK.T	Y	49.78	1221.62	12	0.8	611.82	2	47.89	2350000	4	17852	137_S1.raw	1	1	1064	1075			PEAKS DB
12	888	A8J9H7	R.LYDGAN(+.98)NVIAEK.I	Y	49.71	1306.64	12	0.6	654.328	2	45.58	52300000	4	16866	137_S1.raw	3	3	363	374	Deamidation (NQ)	N6:Deamidation (NQ):17.01	PEAKS DB
12	888	A8J9H7	K.YSIDPTTYHFVTHLAMGPESCK.K	Y	48.23	2496.15	22	1.9	833.057	3	77.52	4700000	4	30942	137_S1.raw	2	2	1264	1285			PEAKS DB
12	888	A8J9H7	A.ATYTLTLDK.L	Y	47.34	1024.54	9	0.7	513.28	2	50.34	133000000	4	19111	137_S1.raw	1	1	43	51			PEAKS DB
12	888	A8J9H7	K.CPGGTATMDGYR.C	Y	46.72	1227.5	12	1.5	614.759	2	33.95	3860000	4	11277	137_S1.raw	1	1	1216	1227			PEAKS DB
12	888	A8J9H7	T.PAGVTESIK.C	Y	46.66	900.492	9	2.3	451.254	2	34.18	6670000	4	11298	137_S1.raw	1	1	525	533			PEAKS DB
12	888	A8J9H7	R.LNLAFSGFK.G	Y	46.33	995.544	9	1.1	498.78	2	71.38	55100000	4	28286	137_S1.raw	1	1	168	176			PEAKS DB
12	888	A8J9H7	R.FNWDDPSVVETPLAYPDALTAASNFPTTATAVSSAAASTFR.Y	Y	45.66	4259.03	41	-0.1	1420.68	3	109.8	19000000	4	43673	137_S1.raw	2	2	310	350			PEAKS DB
12	888	A8J9H7	Y.TVTYASIGTK.F	Y	45.5	1039.55	10	-1.1	520.784	2	36.35	5730000	4	12484	137_S1.raw	1	1	116	125			PEAKS DB
12	888	A8J9H7	N.AVYVVDPSK.Y	Y	43.67	976.523	9	1.4	489.269	2	36.61	9730000	4	12611	137_S1.raw	1	1	260	268			PEAKS DB
12	888	A8J9H7	T.SVVSPATPVK.V	Y	42.52	983.565	10	-0.1	492.79	2	30.53	4690000	4	9499	137_S1.raw	1	1	868	877			PEAKS DB
12	888	A8J9H7	K.PIVTGPDTNFFM(+15.99)AGK.S	Y	42.45	1609.78	15	-0.4	805.898	2	68.2	2290000	4	26941	137_S1.raw	1	1	1528	1542	Oxidation (M)	M12:Oxidation (M):1000.00	PEAKS DB
12	888	A8J9H7	K.TFTDVTTAVATDAN(+.98)YFADQQLR.V	Y	42.43	2448.14	22	0.8	1225.08	2	78.28	1290000	4	31319	137_S1.raw	3	3	1076	1097	Deamidation (NQ)	N14:Deamidation (NQ):16.36	PEAKS DB
12	888	A8J9H7	R.YQN(+.98)SIGQR.V	Y	41.58	965.457	8	-0.5	483.735	2	22.81	31300000	4	5870	137_S1.raw	2	2	1705	1712	Deamidation (NQ)	N3:Deamidation (NQ):33.98	PEAKS DB
12	888	A8J9H7	S.SIPSDIISFTR.T	Y	41.38	1234.66	11	0.1	618.335	2	75.81	3630000	4	30317	137_S1.raw	1	1	569	579			PEAKS DB
12	888	A8J9H7	R.YQNSIGQR.V	Y	41.34	964.473	8	0.6	483.244	2	20.34	2540000	4	4706	137_S1.raw	1	1	1705	1712			PEAKS DB
12	888	A8J9H7	A.NAVYVVDPSK.Y	Y	40	1090.57	10	-0.7	546.29	2	38.27	1490000	4	13358	137_S1.raw	1	1	259	268			PEAKS DB
12	888	A8J9H7	R.TALTMTNVGAAAPN.A	Y	39.36	1330.66	14	1.8	666.336	2	53.7	3770000	4	20492	137_S1.raw	1	1	433	446			PEAKS DB
12	888	A8J9H7	P.GGTATMDGYR.C	Y	38.55	1027.44	10	0.2	514.727	2	27.26	5410000	4	7900	137_S1.raw	1	1	1218	1227			PEAKS DB
12	888	A8J9H7	R.TALTMTNVGAAAPNAIASLSNQ(+.98)YTSGGTK.L	Y	38.43	2810.38	29	1	937.8	3	74.94	1450000	4	29940	137_S1.raw	1	1	433	461	Deamidation (NQ)	Q22:Deamidation (NQ):0.00	PEAKS DB
12	888	A8J9H7	K.HLSSTSQVWWTIDYGAGESSPR.T	Y	37.86	2463.15	22	-0.1	822.056	3	135.81	2210000	4	51833	137_S1.raw	1	1	411	432			PEAKS DB
12	888	A8J9H7	Y.AAAGPFSPK.F	Y	37.36	844.444	9	0.8	423.23	2	31.67	27600000	4	9932	137_S1.raw	1	1	1117	1125			PEAKS DB
12	888	A8J9H7	Y.ALESAVEPFSPIATVAAK.W	Y	36.89	1799.97	18	-0.2	900.99	2	75.09	1220000	4	29947	137_S1.raw	1	1	496	513			PEAKS DB
12	888	A8J9H7	R.AYTISGMVAGPAYAKPIVTGPDTNFFMAGK.S	Y	36.31	3074.52	30	0.5	1025.85	3	85.23	13400000	4	34391	137_S1.raw	1	1	1513	1542			PEAKS DB
12	888	A8J9H7	K.PIVTGPDTN(+.98)FFMAGK.S	Y	36.23	1594.77	15	0.9	798.393	2	75.86	708000	4	30272	137_S1.raw	1	1	1528	1542	Deamidation (NQ)	N9:Deamidation (NQ):1000.00	PEAKS DB
12	888	A8J9H7	R.ADM(+15.99)WATIQLDTAPGVFESSR.I	Y	36	2210.03	20	-1.3	1106.02	2	82.29	447000	4	33043	137_S1.raw	1	1	187	206	Oxidation (M)	M3:Oxidation (M):1000.00	PEAKS DB
12	888	A8J9H7	M.ALVVTNAANDFPALR.A	Y	35.46	1570.85	15	-0.6	786.43	2	72.88	1470000	4	29084	137_S1.raw	1	1	1498	1512			PEAKS DB
12	888	A8J9H7	N.PASAPSAITDAVYK.T	Y	35.28	1389.71	14	-0.5	695.864	2	52.1	1320000	4	19793	137_S1.raw	1	1	1062	1075			PEAKS DB
12	888	A8J9H7	R.VAVDAYPYPVGQCR.K	Y	35.02	1536.74	14	0.2	769.377	2	56.52	8190000	4	21838	137_S1.raw	1	1	1201	1214			PEAKS DB
12	888	A8J9H7	R.TALTMTNVGAAAPN(+.98)AIASLSNQYTSGGTK.L	Y	34.86	2810.38	29	0.4	937.8	3	82.5	3590000	4	33089	137_S1.raw	2	2	433	461	Deamidation (NQ)	N14:Deamidation (NQ):0.00	PEAKS DB
12	888	A8J9H7	F.TLDYGDGVTAETTR.T	Y	34.31	1497.69	14	-1.2	749.854	2	43.24	4050000	4	15667	137_S1.raw	1	1	82	95			PEAKS DB
12	888	A8J9H7	N.YFADQQLR.V	Y	33.33	1039.51	8	1.9	520.763	2	40.6	1970000	4	14431	137_S1.raw	1	1	1090	1097			PEAKS DB
12	888	A8J9H7	Q.AAPTFITGPTNVPQR.V	Y	33.08	1568.83	15	-0.9	785.422	2	54.54	920000	4	20875	137_S1.raw	1	1	1157	1171			PEAKS DB
12	888	A8J9H7	N.AGYTLALAK.T	Y	31.63	906.518	9	1.2	454.267	2	50	464000	4	18859	137_S1.raw	1	1	383	391			PEAKS DB
12	888	A8J9H7	Y.AKPIVTGPDTNFFMAGK.S	Y	31.58	1792.92	17	0.6	598.647	3	64.53	4960000	4	25418	137_S1.raw	1	1	1526	1542			PEAKS DB
12	888	A8J9H7	K.TGAAPTTDAGWAALAGSAN.G	Y	30.35	1701.8	19	0.5	851.906	2	69.65	0	4	27597	137_S1.raw	0	0	667	685			PEAKS DB
12	888	A8J9H7	A.SLSNQYTSGGTK.L	Y	30.09	1241.59	12	1.6	621.803	2	24.6	506000	4	6679	137_S1.raw	1	1	450	461			PEAKS DB
12	888	A8J9H7	R.TALTMTN(+.98)VGAAAPNAIASLSNQYTSGGTK.L	Y	29.91	2810.38	29	1	937.8	3	73.15	2760000	4	29162	137_S1.raw	1	1	433	461	Deamidation (NQ)	N7:Deamidation (NQ):0.00	PEAKS DB
12	888	A8J9H7	L.VVTNAANDFPALR.A	Y	28.38	1386.73	13	2.8	694.372	2	59.24	1280000	4	22998	137_S1.raw	1	1	1500	1512			PEAKS DB
12	888	A8J9H7	N.VVDGAVTTSHITK.N	Y	27.67	1326.71	13	0.1	664.365	2	27.79	1320000	4	8176	137_S1.raw	1	1	838	850			PEAKS DB
12	888	A8J9H7	F.TTQAAPTFITGPTNVPQR.V	Y	26.1	1898.98	18	-1.2	950.499	2	55.9	2420000	4	21506	137_S1.raw	1	1	1154	1171			PEAKS DB
12	888	A8J9H7	R.ADMWATIQ(+.98)LDTAPGVFESSR.I	Y	25.43	2195.02	20	9.2	1098.53	2	92.43	0	4	37297	137_S1.raw	0	0	187	206	Deamidation (NQ)	Q8:Deamidation (NQ):1000.00	PEAKS DB
12	888	A8J9H7	D.NLGDEFEGPR.G	Y	25.03	1132.51	10	-0.8	567.264	2	48.12	800000	4	17988	137_S1.raw	1	1	1783	1792			PEAKS DB
12	888	A8J9H7	R.AYTISGMVAGPAY.A	Y	24.53	1299.62	13	-1.4	650.815	2	73.5	331000	4	29238	137_S1.raw	1	1	1513	1525			PEAKS DB
12	888	A8J9H7	C.SLLSKPK.T	Y	24.14	771.485	7	-0.1	386.75	2	22.2	2860000	4	5556	137_S1.raw	1	1	1841	1847			PEAKS DB
12	888	A8J9H7	K.YSIDPTTYH.F	Y	23.48	1095.49	9	1	548.751	2	46.4	1150000	4	17205	137_S1.raw	1	1	1264	1272			PEAKS DB
12	888	A8J9H7	N.AIASLSN(+.98)QYTSGGTK.L	Y	23.32	1497.73	15	-0.7	749.872	2	39.55	610000	4	13963	137_S1.raw	1	1	447	461	Deamidation (NQ)	N7:Deamidation (NQ):0.00	PEAKS DB
12	888	A8J9H7	R.TYAAAAASLQ(+.98)GK.L	Y	23.29	1151.58	12	-5.7	576.795	2	36.42	0	4	12451	137_S1.raw	0	0	580	591	Deamidation (NQ)	Q10:Deamidation (NQ):1000.00	PEAKS DB
12	888	A8J9H7	R.TTAVPAGGIPQPIICEFFNGEGTAPASAAAYWR.V	Y	22.83	3362.64	33	-0.3	1121.89	3	106.29	58200	4	42458	137_S1.raw	1	1	891	923			PEAKS DB
12	888	A8J9H7	R.AYTISGM(+15.99)VAGPAYAKPIVTGPDTNFFMAGK.S	Y	22.56	3090.52	30	0.5	1031.18	3	78.42	1260000	4	31444	137_S1.raw	1	1	1513	1542	Oxidation (M)	M7:Oxidation (M):0.00	PEAKS DB
12	888	A8J9H7	T.IDYGAGESSPR.T	Y	22.55	1150.53	11	2.6	576.271	2	27.98	1390000	4	8249	137_S1.raw	1	1	422	432			PEAKS DB
12	888	A8J9H7	K.YSIDPTTYHFVTH.L	Y	22.2	1579.73	13	1	527.585	3	61.78	2960000	4	24199	137_S1.raw	1	1	1264	1276			PEAKS DB
12	888	A8J9H7	K.CPAGTVASK.T	Y	21.95	832.411	9	5.3	417.215	2	17.09	30700	4	3311	137_S1.raw	1	1	1733	1741			PEAKS DB
12	888	A8J9H7	K.TTADPVTTDDTIAF.S	Y	21.29	1466.68	14	0.7	734.347	2	72.34	1220000	4	28790	137_S1.raw	1	1	392	405			PEAKS DB
12	888	A8J9H7	F.TVTPVLYALESAVEPFSPIATVAAK.W	Y	21.07	2573.4	25	0.3	858.807	3	118.28	538000	4	46392	137_S1.raw	1	1	489	513			PEAKS DB
12	888	A8J9H7	R.TTTGALSTTPTAN.L	Y	20.79	1234.6	13	2.2	618.311	2	32.99	5220000	4	10676	137_S1.raw	1	1	96	108			PEAKS DB
12	888	A8J9H7	R.TQQMALVVTN(+.98)AAN(+.98)DFPALR.A	Y	20.51	2061.02	19	2.8	1031.52	2	78.63	0	4	31493	137_S1.raw	0	0	1494	1512	Deamidation (NQ)	N10:Deamidation (NQ):20.76;N13:Deamidation (NQ):17.73	PEAKS DB
12	888	A8J9H7	T.LLQSGVPR.L	Y	19.86	868.513	8	1.4	435.264	2	32.44	3080000	4	10456	137_S1.raw	1	1	160	167			PEAKS DB
12	888	A8J9H7	R.AYTISGMVAGPAYAKPIVTGPDTN(+.98)FFMAGK.S	Y	19.67	3075.51	30	4.1	1026.18	3	85.67	0	4	34522	137_S1.raw	0	0	1513	1542	Deamidation (NQ)	N24:Deamidation (NQ):1000.00	PEAKS DB
12	888	A8J9H7	N.ALAVADTVTSLTSFTTQAAPTFITGPTNVPQR.V	Y	19.22	3275.7	32	0.9	1092.91	3	98.94	315000	4	39815	137_S1.raw	1	1	1140	1171			PEAKS DB
12	888	A8J9H7	K.PAALTAR.A	Y	18.06	698.408	7	0.8	350.211	2	20.04	0	4	4597	137_S1.raw	0	0	1255	1261			PEAKS DB
12	888	A8J9H7	Y.ADNLGDEFEGPR.G	Y	17.91	1318.58	12	1.8	660.298	2	49.69	1660000	4	18695	137_S1.raw	1	1	1781	1792			PEAKS DB
12	888	A8J9H7	A.TLIPTGLVK.G	Y	17.23	940.596	9	0.7	471.305	2	62.97	567000	4	24602	137_S1.raw	1	1	1650	1658			PEAKS DB
12	888	A8J9H7	M.VAGPAYAKPIVTGPDTNFFMAGK.S	Y	17.15	2351.2	23	0.8	784.741	3	72.02	2170000	4	28559	137_S1.raw	1	1	1520	1542			PEAKS DB
12	888	A8J9H7	R.DGVGANTGLLLASTTVTFTVTPVLYALESAVEPFSPIATVAAK.W	Y	17.14	4291.29	43	0	1431.44	3	133.75	484000	4	51050	137_S1.raw	1	1	471	513			PEAKS DB
12	888	A8J9H7	L.DYGDGVTAETTR.T	Y	17.1	1283.56	12	-0.5	642.788	2	32.04	1390000	4	10236	137_S1.raw	1	1	84	95			PEAKS DB
12	888	A8J9H7	R.VAVDAYPYPVGQ.C	Y	15.67	1277.63	12	1.1	639.823	2	60.69	1270000	4	23604	137_S1.raw	1	1	1201	1212			PEAKS DB
12	888	A8J9H7	R.TTAVPAGGIPQ(+.98)PIICEFFNGEGTAPASAAAYWR.V	Y	15.21	3363.62	33	0	1122.22	3	105.89	467000	4	42343	137_S1.raw	1	1	891	923	Deamidation (NQ)	Q11:Deamidation (NQ):0.00	PEAKS DB
12	888	A8J9H7	R.TQQM(+15.99)ALVVTNAANDFPALR.A	Y	15.02	2075.05	19	0.5	1038.53	2	74.56	215000	4	29750	137_S1.raw	1	1	1494	1512	Oxidation (M)	M4:Oxidation (M):1000.00	PEAKS DB
25	2225	A8I0U5	R.ATDASASALLPGAR.Q	Y	67.23	1299.68	14	1	650.847	2	49.61	8360000	4	18568	137_S1.raw	1	1	2442	2455			PEAKS DB
25	2225	A8I0U5	R.ADSAADSVALSTWQIPR.D	Y	65.68	1786.88	17	-1.2	894.449	2	73.86	3290000	4	29362	137_S1.raw	1	1	4340	4356			PEAKS DB
25	2225	A8I0U5	K.ALVGAVEQTIAFAK.K	Y	63.05	1416.8	14	1.3	709.407	2	78.06	3220000	4	31254	137_S1.raw	1	1	6236	6249			PEAKS DB
25	2225	A8I0U5	K.NPTDGGLYAPLWAGFNK.L	Y	62.63	1819.89	17	1.3	910.953	2	87.4	2050000	4	35246	137_S1.raw	1	1	4962	4978			PEAKS DB
25	2225	A8I0U5	R.TTLQVFEAFIGLIR.D	Y	61.92	1606.91	14	0.7	804.462	2	123.76	1000000	4	48172	137_S1.raw	1	1	4489	4502			PEAKS DB
25	2225	A8I0U5	R.LSALDDGAAALLPVAR.L	Y	60.41	1551.86	16	1.4	776.939	2	78.52	5300000	4	31486	137_S1.raw	1	1	2018	2033			PEAKS DB
25	2225	A8I0U5	R.NPDTLADSDPDALGLVALR.M	Y	59.69	1951.98	19	-0.4	976.999	2	80.32	3910000	4	32178	137_S1.raw	1	1	3197	3215			PEAKS DB
25	2225	A8I0U5	R.GAYIYTLVTDPSLR.A	Y	58.23	1567.82	14	0.5	784.92	2	79.78	2920000	4	32018	137_S1.raw	1	1	5082	5095			PEAKS DB
25	2225	A8I0U5	K.SGGDFELNPR.F	Y	58.11	1090.5	10	0.9	546.26	2	43.27	11100000	4	15621	137_S1.raw	1	1	6412	6421			PEAKS DB
25	2225	A8I0U5	R.AFNFLEN(+.98)GASK.A	Y	57.71	1197.57	11	-0.5	599.79	2	63.92	4410000	4	25133	137_S1.raw	2	2	6109	6119	Deamidation (NQ)	N7:Deamidation (NQ):63.97	PEAKS DB
25	2225	A8I0U5	K.AAEDAIPAVVK.E	Y	57.62	1082.6	11	0.8	542.306	2	47.25	9760000	4	17592	137_S1.raw	1	1	6259	6269			PEAKS DB
25	2225	A8I0U5	K.SVVPDSYRPN(+.98)GAGK.S	Y	56.86	1446.71	14	1.5	483.245	3	33.99	27200000	4	11209	137_S1.raw	3	3	6398	6411	Deamidation (NQ)	N10:Deamidation (NQ):1000.00	PEAKS DB
25	2225	A8I0U5	R.AQDALLLSYGADGR.L	Y	56.41	1448.73	14	0.4	725.37	2	62.94	2240000	4	24613	137_S1.raw	1	1	379	392			PEAKS DB
25	2225	A8I0U5	R.FVLFGLTSPAK.I	Y	55.82	1178.67	11	0.6	590.343	2	83.02	3950000	4	33453	137_S1.raw	1	1	4594	4604			PEAKS DB
25	2225	A8I0U5	R.SADELTELAAR.L	Y	55.74	1174.58	11	0.2	588.299	2	52.89	7620000	4	20231	137_S1.raw	1	1	4144	4154			PEAKS DB
25	2225	A8I0U5	R.STPSGDMVMR.E	Y	55.02	1079.47	10	1.1	540.745	2	33.88	20900000	4	11234	137_S1.raw	1	1	5189	5198			PEAKS DB
25	2225	A8I0U5	R.YVMYGQPVGWQEAK.A	Y	55.01	1654.78	14	0.3	828.398	2	62.01	3950000	4	24198	137_S1.raw	1	1	4752	4765			PEAKS DB
25	2225	A8I0U5	K.PALPDWSDVETVAEDDR.W	Y	55	1913.86	17	-0.7	957.939	2	80.74	6710000	4	32421	137_S1.raw	1	1	5426	5442			PEAKS DB
25	2225	A8I0U5	R.TLPGGDLSVFK.S	Y	54.89	1132.61	11	0.4	567.314	2	66.84	4520000	4	26379	137_S1.raw	1	1	4923	4933			PEAKS DB
25	2225	A8I0U5	R.FALFGVDSPTK.V	Y	54.54	1180.61	11	1.5	591.315	2	73.98	5680000	4	29438	137_S1.raw	1	1	4446	4456			PEAKS DB
25	2225	A8I0U5	R.QLGGALVEPSSPELVAAALGLALDAIDLVR.S	Y	54.38	2957.64	30	0.6	986.889	3	133.6	102000	4	50999	137_S1.raw	1	1	2884	2913			PEAKS DB
25	2225	A8I0U5	R.SAAGGDGFTSLR.L	Y	54.17	1137.54	12	1.5	569.779	2	43.08	7790000	4	15683	137_S1.raw	1	1	1877	1888			PEAKS DB
25	2225	A8I0U5	R.GSGSSNAFVTAASGR.P	Y	53.52	1367.64	15	2.3	684.83	2	39.65	7600000	4	14051	137_S1.raw	1	1	2367	2381			PEAKS DB
25	2225	A8I0U5	R.LEGPEVPVLLPDAVADIADLEVAYAQLVTR.C	Y	53.3	3175.7	30	0.4	1059.58	3	133.37	0	4	50896	137_S1.raw	0	0	3974	4003			PEAKS DB
25	2225	A8I0U5	K.LATPTWTMLDDPLR.D	Y	53.06	1628.82	14	0.2	815.419	2	86.68	2360000	4	34970	137_S1.raw	1	1	4979	4992			PEAKS DB
25	2225	A8I0U5	K.DGTTTDDAGGVAVALR.Y	Y	52.43	1517.73	16	0.5	759.874	2	49.89	3620000	4	18813	137_S1.raw	1	1	2922	2937			PEAKS DB
25	2225	A8I0U5	K.SDSEWAQVSGFLK.D	Y	51.57	1452.69	13	1.4	727.352	2	79.54	3160000	4	31969	137_S1.raw	1	1	4934	4946			PEAKS DB
25	2225	A8I0U5	R.TLQGVELSPAAIAMGDSDGSGPGR.H	Y	50.13	2285.1	24	-0.2	1143.55	2	72.67	1760000	4	28884	137_S1.raw	1	1	4038	4061			PEAKS DB
25	2225	A8I0U5	R.ELMYTPDAVVDTGGK.R	Y	48.59	1594.75	15	-1.8	798.383	2	60.05	1920000	4	23339	137_S1.raw	1	1	4430	4444			PEAKS DB
25	2225	A8I0U5	R.LVDGEHPSEGR.L	Y	48.33	1194.56	11	0.3	598.289	2	18.21	3550000	4	3785	137_S1.raw	2	2	209	219			PEAKS DB
25	2225	A8I0U5	R.TSLSGDALK.D	Y	48.28	890.471	9	0.2	446.243	2	31.35	16800000	4	9867	137_S1.raw	1	1	2260	2268			PEAKS DB
25	2225	A8I0U5	R.LNAGVVPVNPTAWAR.T	Y	47.94	1563.85	15	0	782.933	2	71.38	3170000	4	28368	137_S1.raw	1	1	6162	6176			PEAKS DB
25	2225	A8I0U5	K.EVYDEQYKK.Q	Y	47.92	1200.57	9	0.1	401.196	3	21.67	14500000	4	5283	137_S1.raw	2	2	6273	6281			PEAKS DB
25	2225	A8I0U5	R.PLFQSDNIN(+.98)GR.R	Y	47.7	1260.61	11	0.9	631.313	2	49.95	5870000	4	18790	137_S1.raw	1	1	4893	4903	Deamidation (NQ)	N9:Deamidation (NQ):20.41	PEAKS DB
25	2225	A8I0U5	R.TTAVGAVDTALDYLPFGPTIK.K	Y	47.56	2149.13	21	0.7	1075.57	2	100.97	1870000	4	40617	137_S1.raw	2	2	6204	6224			PEAKS DB
25	2225	A8I0U5	R.TPLDPLTR.Q	Y	47.52	911.508	8	-0.5	456.761	2	49.22	6460000	4	18424	137_S1.raw	1	1	5458	5465			PEAKS DB
25	2225	A8I0U5	R.SLGAELPSLTDPLVR.Q	Y	47.18	1566.86	15	-0.4	784.438	2	81.6	2660000	4	32722	137_S1.raw	1	1	1286	1300			PEAKS DB
25	2225	A8I0U5	R.SVTEGSGLTAAATAAAGGYR.R	Y	46.73	1809.89	20	-0.2	905.95	2	58.76	1030000	4	22731	137_S1.raw	1	1	1226	1245			PEAKS DB
25	2225	A8I0U5	R.FAAPPDSSSSGAR.V	Y	46.38	1248.57	13	-2.9	625.292	2	26.04	24700000	4	7323	137_S1.raw	1	1	3782	3794			PEAKS DB
25	2225	A8I0U5	R.DLQADSSIAWIGIR.R	Y	45.69	1543.8	14	0.6	772.908	2	83.67	1680000	4	33610	137_S1.raw	1	1	2352	2365			PEAKS DB
25	2225	A8I0U5	R.LQSGDLMSFR.N	Y	45.56	1152.56	10	1.2	577.288	2	61.36	6120000	4	23974	137_S1.raw	1	1	2082	2091			PEAKS DB
25	2225	A8I0U5	K.DPYAMGPGNN(+.98)GFGDQK.S	Y	45.21	1667.69	16	-1.8	834.85	2	50.57	1190000	4	19104	137_S1.raw	1	1	6382	6397	Deamidation (NQ)	N10:Deamidation (NQ):12.28	PEAKS DB
25	2225	A8I0U5	K.TEVDEDIVR.D	Y	43.51	1074.52	9	-1.8	538.266	2	37.88	17100000	4	13100	137_S1.raw	1	1	5513	5521			PEAKS DB
25	2225	A8I0U5	R.AGADLTYTAWAAGQPDGR.F	Y	43.21	1819.85	18	-0.2	910.932	2	62.56	508000	4	24504	137_S1.raw	1	1	1160	1177			PEAKS DB
25	2225	A8I0U5	R.SGVSASIAR.G	Y	43.01	846.456	9	-0.9	424.235	2	25.29	10900000	4	6960	137_S1.raw	1	1	5073	5081			PEAKS DB
25	2225	A8I0U5	R.WTPALTLLLR.D	Y	42.55	1182.71	10	0.3	592.364	2	93.62	2720000	4	37730	137_S1.raw	1	1	4102	4111			PEAKS DB
25	2225	A8I0U5	K.EVYDEQYK.K	Y	42.21	1072.47	8	1	537.244	2	29.19	8050000	4	8948	137_S1.raw	1	1	6273	6280			PEAKS DB
25	2225	A8I0U5	R.DVAMWLGGSDAAQEGR.F	Y	41.77	1661.75	16	-1	831.88	2	68.82	938000	4	27214	137_S1.raw	1	1	1138	1153			PEAKS DB
25	2225	A8I0U5	R.YSVGNDVADPSWQPWAPGTR.Q	Y	40.24	2202.01	20	-0.7	1102.01	2	73.26	1870000	4	29129	137_S1.raw	2	2	3137	3156			PEAKS DB
25	2225	A8I0U5	K.LQQLMLR.T	Y	40.21	900.521	7	0	451.268	2	50.17	5580000	4	18919	137_S1.raw	1	1	6685	6691			PEAKS DB
25	2225	A8I0U5	R.LGLAVGQSYFSR.T	Y	39.9	1296.68	12	5.5	649.352	2	67.02	5160000	4	26425	137_S1.raw	1	1	2248	2259			PEAKS DB
25	2225	A8I0U5	R.ALWTSDLAK.P	Y	39.53	1003.53	9	0.2	502.774	2	59.07	3650000	4	22896	137_S1.raw	1	1	5417	5425			PEAKS DB
25	2225	A8I0U5	R.GSGSSN(+.98)AFVTAASGR.P	Y	37.73	1368.63	15	-1	685.32	2	38.01	1310000	4	13217	137_S1.raw	1	1	2367	2381	Deamidation (NQ)	N6:Deamidation (NQ):1000.00	PEAKS DB
25	2225	A8I0U5	K.VLAAIGGEDSGSGSSGPEDAAAFAR.L	Y	37.59	2291.07	25	3.7	1146.54	2	61.04	821000	4	23783	137_S1.raw	1	1	771	795			PEAKS DB
25	2225	A8I0U5	R.QDLWVGLR.R	Y	37.14	985.534	8	0.2	493.775	2	67.51	3010000	4	26746	137_S1.raw	1	1	2271	2278			PEAKS DB
25	2225	A8I0U5	R.LVNN(+.98)GNSGFGVTEGR.V	Y	37.04	1520.72	15	1.4	761.369	2	44.1	2960000	4	16105	137_S1.raw	1	1	107	121	Deamidation (NQ)	N4:Deamidation (NQ):0.00	PEAKS DB
25	2225	A8I0U5	K.FDPEAIYK.A	Y	36.85	981.481	8	1	491.748	2	55.01	1040000	4	21043	137_S1.raw	1	1	6251	6258			PEAKS DB
25	2225	A8I0U5	R.GLAPAASLSLPPQTR.T	Y	35.71	1477.83	15	2.2	739.922	2	59.51	2630000	4	22774	137_S1.raw	1	1	3705	3719			PEAKS DB
25	2225	A8I0U5	K.AVFTPVPANTFFLSDGGGGTTLR.D	Y	35.33	2324.18	23	0.8	1163.1	2	88.24	1300000	4	35622	137_S1.raw	1	1	2616	2638			PEAKS DB
25	2225	A8I0U5	R.DPNDNSQFR.Y	Y	35.14	1091.46	9	0	546.739	2	22.03	934000	4	5484	137_S1.raw	1	1	4503	4511			PEAKS DB
25	2225	A8I0U5	R.LKDTPPNQQQPDPN(+.98)GLQMGR.G	Y	35.04	2234.07	20	3.2	745.701	3	39.6	7270000	4	13880	137_S1.raw	1	1	6296	6315	Deamidation (NQ)	N14:Deamidation (NQ):7.31	PEAKS DB
25	2225	A8I0U5	Y.AMGPGNN(+.98)GFGDQK.S	Y	33.07	1292.55	13	0.9	647.281	2	34.47	1170000	4	11504	137_S1.raw	1	1	6385	6397	Deamidation (NQ)	N7:Deamidation (NQ):0.00	PEAKS DB
25	2225	A8I0U5	R.LNLIASALAR.T	Y	33.04	1040.63	10	0.2	521.324	2	72.88	1380000	4	29074	137_S1.raw	1	1	944	953			PEAKS DB
25	2225	A8I0U5	K.KFDPEAIYK.A	Y	33.03	1109.58	9	-2.6	555.794	2	48.54	4600000	4	18177	137_S1.raw	1	1	6250	6258			PEAKS DB
25	2225	A8I0U5	R.LYQMYGR.L	Y	32.62	929.443	7	2.5	465.73	2	39.01	1260000	4	13673	137_S1.raw	1	1	5914	5920			PEAKS DB
25	2225	A8I0U5	K.VVSVLAR.I	Y	31.47	742.47	7	1.1	372.243	2	35.29	8500000	4	11990	137_S1.raw	1	1	1942	1948			PEAKS DB
25	2225	A8I0U5	F.STLVNYGTAR.D	Y	30.37	1080.56	10	-0.8	541.285	2	35.95	0	4	12218	137_S1.raw	0	0	4909	4918			PEAKS DB
25	2225	A8I0U5	R.VWTWEVDNSPVTYTR.R	Y	30.29	1851.88	15	-0.2	926.947	2	75.72	4410000	4	30292	137_S1.raw	1	1	3795	3809			PEAKS DB
25	2225	A8I0U5	R.AWGVLPGPPTLIAVR.D	Y	29.99	1545.9	15	-0.3	773.959	2	89.34	589000	4	36023	137_S1.raw	1	1	685	699			PEAKS DB
25	2225	A8I0U5	R.QFDAVTDMVVTWMR.S	Y	27.93	1697.79	14	-0.1	849.903	2	104.15	486000	4	41693	137_S1.raw	1	1	3086	3099			PEAKS DB
25	2225	A8I0U5	K.TVSVSIAGPADETELLR.Y	Y	27.79	1756.92	17	1.2	879.469	2	70.31	3880000	4	27966	137_S1.raw	1	1	2788	2804			PEAKS DB
25	2225	A8I0U5	K.ALPWSLSNAIPFSK.L	Y	27.06	1529.82	14	-0.1	765.919	2	90.77	0	4	36630	137_S1.raw	0	0	6075	6088			PEAKS DB
25	2225	A8I0U5	R.PGWSVPR.L	Y	26.84	797.418	7	-0.8	399.716	2	45.1	3880000	4	16618	137_S1.raw	1	1	3967	3973			PEAKS DB
25	2225	A8I0U5	R.YYGSQLAPDPTVAATLWDR.D	Y	26.74	2123.03	19	-0.1	1062.52	2	83.16	2570000	4	33508	137_S1.raw	1	1	4512	4530			PEAKS DB
25	2225	A8I0U5	R.AGLPPYIWLGLR.S	Y	26.36	1354.78	12	-3.2	678.393	2	94.91	446000	4	38242	137_S1.raw	1	1	1317	1328			PEAKS DB
25	2225	A8I0U5	M.LAAPAAPAAAPNVDLR.K	Y	25.56	1516.84	16	-1.2	759.424	2	53.66	294000	4	20512	137_S1.raw	1	1	4724	4739			PEAKS DB
25	2225	A8I0U5	R.VEGTPISLLVDK.R	Y	25.28	1269.72	12	2	635.868	2	72.85	958000	4	28947	137_S1.raw	1	1	7076	7087			PEAKS DB
25	2225	A8I0U5	R.WAVAPAAASTDSGTSDTGLLSGVAFR.C	Y	25.09	2507.23	26	3	1254.63	2	83.28	646000	4	33460	137_S1.raw	1	1	1658	1683			PEAKS DB
25	2225	A8I0U5	K.FTGYGQRPF.F	Y	25.08	1071.51	9	1.7	536.765	2	51.7	3130000	4	19649	137_S1.raw	1	1	2718	2726			PEAKS DB
25	2225	A8I0U5	R.DPNDN(+.98)SQFR.Y	Y	25.07	1092.45	9	1.5	547.232	2	22.33	316000	4	5614	137_S1.raw	1	1	4503	4511	Deamidation (NQ)	N5:Deamidation (NQ):14.04	PEAKS DB
25	2225	A8I0U5	K.FTGYGQR.P	Y	22.94	827.393	7	0.7	414.704	2	24.23	1030000	4	6521	137_S1.raw	1	1	2718	2724			PEAKS DB
25	2225	A8I0U5	R.VSYYPSNMVNELQDDTDGGGITWFELSTVPAR.C	Y	22.56	3560.64	32	0.1	1187.89	3	102.91	350000	4	41247	137_S1.raw	1	1	535	566			PEAKS DB
25	2225	A8I0U5	R.LTLFNPAYAIQK.W	Y	20.7	1377.77	12	-1.9	689.889	2	76.29	507000	4	30488	137_S1.raw	1	1	6976	6987			PEAKS DB
25	2225	A8I0U5	R.VEVWLYHGWGPVGSK.S	Y	20.14	1712.87	15	0.9	571.964	3	74.8	546000	4	29809	137_S1.raw	1	1	122	136			PEAKS DB
25	2225	A8I0U5	R.TSLSGDALKDR.Q	Y	18.33	1161.6	11	0.5	581.807	2	29.62	276000	4	9122	137_S1.raw	1	1	2260	2270			PEAKS DB
25	2225	A8I0U5	R.STPSGDM(+15.99)VMR.E	Y	16.89	1095.47	10	0.8	548.742	2	24.29	2280000	4	6033	137_S1.raw	1	1	5189	5198	Oxidation (M)	M7:Oxidation (M):0.00	PEAKS DB
25	2225	A8I0U5	R.DQPDNSQNAESCVEMR.I	Y	16.76	1821.73	16	3.3	911.873	2	41	338000	4	14614	137_S1.raw	1	1	4531	4546			PEAKS DB
25	2225	A8I0U5	M.WLGGSDAAQEGR.F	N	16.62	1245.57	12	-0.3	623.794	2	37.53	220000	4	13004	137_S1.raw	1	1	1142	1153			PEAKS DB
25	2225	A8I0U5	K.LEAENAKPPR.E	Y	16.45	1123.6	10	-0.4	375.54	3	19.49	656000	4	4297	137_S1.raw	1	1	6574	6583			PEAKS DB
25	2225	A8I0U5	R.LVN(+.98)NGN(+.98)SGFGVTEGR.V	Y	15.64	1521.71	15	-1.6	761.859	2	45.04	0	4	16572	137_S1.raw	0	0	107	121	Deamidation (NQ)	N3:Deamidation (NQ):0.00;N6:Deamidation (NQ):0.00	PEAKS DB
25	2225	A8I0U5	F.TAYDCDDQ(+.98)AGQ(+.98)PPLQ(+.98)R.Q	Y	15.22	1779.73	16	0.8	594.25	3	19.19	1360000	4	4200	137_S1.raw	1	1	5741	5756	Deamidation (NQ)	Q8:Deamidation (NQ):1000.00;Q11:Deamidation (NQ):1000.00;Q15:Deamidation (NQ):1000.00	PEAKS DB
18	55	Q84X68	R.TIVVALPIQSK.I	Y	66.33	1167.72	11	-0.1	584.869	2	65.4	31200000	4	25639	137_S1.raw	1	1	1908	1918			PEAKS DB
18	55	Q84X68	K.ATPYAGTDAVNIAAANSLAATTNPLK.A	Y	65.54	2515.29	26	-0.4	839.438	3	76.78	3320000	4	30655	137_S1.raw	1	1	2842	2867			PEAKS DB
18	55	Q84X68	R.VGTNVQALYVPR.R	Y	64.62	1315.72	12	0.8	658.87	2	54.78	43900000	4	20922	137_S1.raw	2	2	2498	2509			PEAKS DB
18	55	Q84X68	K.DTNALLLAGSANTAPAYK.A	Y	64.46	1789.92	18	-0.4	895.967	2	62.57	19800000	4	24532	137_S1.raw	2	2	1228	1245			PEAKS DB
18	55	Q84X68	K.AAQTALTVGSTAWAPMATGTAK.S	Y	64.33	2104.06	22	0.6	702.362	3	69	2880000	4	27293	137_S1.raw	2	2	1765	1786			PEAKS DB
18	55	Q84X68	K.ALATAAVIVPNLYK.A	Y	63.45	1442.85	14	0.1	722.432	2	73.29	13500000	4	29214	137_S1.raw	1	1	1246	1259			PEAKS DB
18	55	Q84X68	K.MYDLAASPAEILAADGATPTK.D	Y	62.2	2105.03	21	0	1053.52	2	81.36	21200000	4	32682	137_S1.raw	2	2	2656	2676			PEAKS DB
18	55	Q84X68	K.GVVLNTASPIYK.A	Y	62.16	1260.71	12	0.2	631.361	2	53.32	51800000	4	20297	137_S1.raw	1	1	3395	3406			PEAKS DB
18	55	Q84X68	K.GAQNALTTTTGSK.I	Y	60.93	1248.63	13	-0.2	625.323	2	24.26	70500000	4	6672	137_S1.raw	1	1	1664	1676			PEAKS DB
18	55	Q84X68	R.LPFASALATGADCK.A	Y	60.92	1363.68	14	1.6	682.849	2	68.43	5840000	4	27068	137_S1.raw	1	1	3569	3582			PEAKS DB
18	55	Q84X68	R.GAATAAAVANTSPK.Y	Y	59.47	1228.64	14	1.3	615.329	2	24.45	99400000	4	6607	137_S1.raw	1	1	2744	2757			PEAKS DB
18	55	Q84X68	K.VGSTLIVKPTIASAK.A	Y	59.17	1483.9	15	-0.6	742.956	2	46.85	43300000	4	17462	137_S1.raw	2	2	2983	2997			PEAKS DB
18	55	Q84X68	R.GSALTISEAK.L	Y	58.92	975.524	10	1.2	488.77	2	34.12	74400000	4	11222	137_S1.raw	1	1	718	727			PEAKS DB
18	55	Q84X68	K.VGGVGGTNLVPYPTATTISPR.P	Y	58.43	2056.1	21	1.6	686.373	3	67.02	38000000	4	26406	137_S1.raw	2	2	3313	3333			PEAKS DB
18	55	Q84X68	R.YTDVAGVDAVNPFTSCALTPDTK.G	N	57.1	2384.12	23	0	1193.07	2	82.32	878000	4	33176	137_S1.raw	1	1	3372	3394			PEAKS DB
18	55	Q84X68	K.AGTAAPISPAYLTSAAAR.S	Y	56.24	1687.89	18	-1	844.951	2	62.34	31500000	4	24429	137_S1.raw	2	2	1355	1372			PEAKS DB
18	55	Q84X68	K.ATCDTIVEVLN(+.98)GGDATKPR.T	Y	56.24	1959.96	19	-0.1	654.326	3	61.08	3030000	4	23776	137_S1.raw	2	2	1395	1413	Deamidation (NQ)	N11:Deamidation (NQ):1000.00	PEAKS DB
18	55	Q84X68	K.AVLALLGAGGVAK.N	N	56.08	1138.71	13	0.6	570.361	2	69.89	25000000	4	27860	137_S1.raw	2	2	3583	3595			PEAKS DB
18	55	Q84X68	R.IDVGFGNSANLR.G	Y	55.63	1261.64	12	1	631.829	2	56.89	14200000	4	22025	137_S1.raw	1	1	2732	2743			PEAKS DB
18	55	Q84X68	R.ALTLADGTTAYVPSK.A	N	55.61	1506.79	15	3	754.406	2	56.31	139000000	4	21945	137_S1.raw	3	3	3632	3646			PEAKS DB
18	55	Q84X68	K.NAGLN(+.98)GATAAAKPLR.V	Y	55.6	1424.77	15	1.2	475.932	3	33.15	21800000	4	10813	137_S1.raw	1	1	2483	2497	Deamidation (NQ)	N5:Deamidation (NQ):33.81	PEAKS DB
18	55	Q84X68	K.SVADLANTNK.D	N	53.95	1031.52	10	0.1	516.77	2	29.92	109000000	4	9285	137_S1.raw	2	2	3871	3880			PEAKS DB
18	55	Q84X68	R.MPVVIEPR.I	Y	53.72	939.521	8	0.9	470.768	2	48.01	10200000	4	18007	137_S1.raw	1	1	2511	2518			PEAKS DB
18	55	Q84X68	K.INILASNTDSANTDK.Y	Y	53.59	1575.77	15	-0.5	788.894	2	45.38	10300000	4	16736	137_S1.raw	1	1	3079	3093			PEAKS DB
18	55	Q84X68	R.GAATAAAVAN(+.98)TSPK.Y	Y	52.59	1229.63	14	-1.4	615.819	2	21.86	7050000	4	5460	137_S1.raw	1	1	2744	2757	Deamidation (NQ)	N10:Deamidation (NQ):1000.00	PEAKS DB
18	55	Q84X68	K.AGDVMNIK.S	N	51.98	846.427	8	1.1	424.221	2	34.02	103000000	4	11246	137_S1.raw	1	1	3407	3414			PEAKS DB
18	55	Q84X68	K.LGASYAAGDAVDVWDK.N	Y	51.18	1636.77	16	0.7	819.394	2	66.03	7880000	4	25966	137_S1.raw	3	3	2467	2482			PEAKS DB
18	55	Q84X68	K.ATSTSVVVVSLPAASTFVK.S	Y	50.61	1863.04	19	1	932.526	2	78.7	4930000	4	31506	137_S1.raw	1	1	1037	1055			PEAKS DB
18	55	Q84X68	K.VASLTDVECADVLTVLLAGK.T	Y	49.46	2016.08	20	0.7	1009.05	2	114.88	716000	4	45389	137_S1.raw	1	1	2408	2427			PEAKS DB
18	55	Q84X68	K.AGSLAFVAK.A	Y	49.43	862.491	9	1.2	432.253	2	44.19	31000000	4	16154	137_S1.raw	1	1	2868	2876			PEAKS DB
18	55	Q84X68	K.LQLFGGSDNTGPLYVTGSIPVYDVVTPGQSIVSAK.A	Y	49.39	3578.85	35	-0.8	1193.96	3	99.59	3690000	4	40074	137_S1.raw	1	1	2248	2282			PEAKS DB
18	55	Q84X68	K.GAQN(+.98)ALTTTTGSK.I	Y	49.17	1249.62	13	0.7	625.815	2	22.17	4250000	4	5529	137_S1.raw	2	2	1664	1676	Deamidation (NQ)	N4:Deamidation (NQ):12.28	PEAKS DB
18	55	Q84X68	K.AIASN(+.98)QVEIK.L	Y	48.34	1072.58	10	1.5	537.296	2	35.58	7200000	4	11989	137_S1.raw	2	2	2283	2292	Deamidation (NQ)	N5:Deamidation (NQ):12.28	PEAKS DB
18	55	Q84X68	R.LGTGASALFFQPLATSPANILNPTFVSAK.A	Y	48.11	2932.57	29	1.1	978.532	3	106.39	1760000	4	42513	137_S1.raw	2	2	1008	1036			PEAKS DB
18	55	Q84X68	R.LAFAPLPDALLIR.P	Y	47.61	1408.84	13	0.3	705.43	2	96.06	3230000	4	38716	137_S1.raw	1	1	2136	2148			PEAKS DB
18	55	Q84X68	R.LITAINAGTSISAAELTNIINEASK.V	N	47.55	2514.35	25	-0.3	839.125	3	101.51	291000	4	40791	137_S1.raw	1	1	4042	4066			PEAKS DB
18	55	Q84X68	K.SSQLFLLAAGSGSSDSPAFVPR.G	Y	47.46	2193.11	22	-0.7	732.042	3	84.87	2110000	4	34141	137_S1.raw	2	2	696	717			PEAKS DB
18	55	Q84X68	R.M(+15.99)PVVIEPR.I	Y	47.04	955.516	8	1.2	478.766	2	34.92	15000000	4	11612	137_S1.raw	1	1	2511	2518	Oxidation (M)	M1:Oxidation (M):1000.00	PEAKS DB
18	55	Q84X68	K.ATPYAGTDAVNIAAAN(+.98)SLAATTNPLK.A	Y	46.89	2516.28	26	-0.1	839.766	3	70.22	827000	4	27827	137_S1.raw	1	1	2842	2867	Deamidation (NQ)	N16:Deamidation (NQ):0.00	PEAKS DB
18	55	Q84X68	K.NAGLNGATAAAK.P	Y	45.88	1057.55	12	0.2	529.783	2	21.63	0	4	5312	137_S1.raw	0	0	2483	2494			PEAKS DB
18	55	Q84X68	R.AGSATGPAYVPR.P	N	45.22	1145.58	12	-0.7	573.798	2	32.49	205000000	4	10511	137_S1.raw	1	1	3740	3751			PEAKS DB
18	55	Q84X68	R.SATSIVVTLPFTSTVN(+.98)GATLTK.A	Y	45.07	2208.19	22	-0.3	1105.1	2	86.76	3660000	4	34957	137_S1.raw	3	3	1373	1394	Deamidation (NQ)	N16:Deamidation (NQ):1000.00	PEAKS DB
18	55	Q84X68	R.SSALATGPSYVPK.L	Y	44.89	1276.67	13	-0.7	639.34	2	43.86	82300000	4	15993	137_S1.raw	1	1	3531	3543			PEAKS DB
18	55	Q84X68	K.NAGLN(+.98)GATAAAK.P	Y	44.65	1058.54	12	0	530.275	2	24.9	42200000	4	6817	137_S1.raw	3	3	2483	2494	Deamidation (NQ)	N5:Deamidation (NQ):61.69	PEAKS DB
18	55	Q84X68	R.VIPSGSTIAR.T	Y	44.41	999.571	10	1.3	500.793	2	32.32	179000000	4	10333	137_S1.raw	1	1	2685	2694			PEAKS DB
18	55	Q84X68	K.DNCDSVIR.V	Y	44.27	920.402	8	0.4	461.209	2	29.19	6450000	4	8937	137_S1.raw	1	1	2677	2684			PEAKS DB
18	55	Q84X68	K.SVADLANTNKDYLR.L	N	44.2	1578.8	14	2.5	790.409	2	49.81	4090000	4	18743	137_S1.raw	2	2	3871	3884			PEAKS DB
18	55	Q84X68	K.AIASNQVEIK.L	Y	43.41	1071.59	10	0.9	536.804	2	33.51	95300000	4	11076	137_S1.raw	1	1	2283	2292			PEAKS DB
18	55	Q84X68	K.VTLPVPITLIK.A	Y	43.34	1192.78	11	-0.2	597.397	2	85.2	6530000	4	34353	137_S1.raw	1	1	1491	1501			PEAKS DB
18	55	Q84X68	R.IVSASATGAR.T	Y	43.14	931.509	10	0.2	466.762	2	19.55	4660000	4	4332	137_S1.raw	1	1	2519	2528			PEAKS DB
18	55	Q84X68	K.IVTFTPAK.T	Y	43.09	875.512	8	2.6	438.764	2	40.26	58900000	4	14203	137_S1.raw	1	1	2813	2820			PEAKS DB
18	55	Q84X68	K.ALATAAVIVPN(+.98)LYK.A	Y	42.94	1443.83	14	0.8	722.925	2	71.32	249000	4	28283	137_S1.raw	1	1	1246	1259	Deamidation (NQ)	N11:Deamidation (NQ):1000.00	PEAKS DB
18	55	Q84X68	R.RMPVVIEPR.I	Y	41.01	1095.62	9	0.1	548.818	2	42.53	16900000	4	15306	137_S1.raw	2	2	2510	2518			PEAKS DB
18	55	Q84X68	K.DTN(+.98)ALLLAGSANTAPAYK.A	Y	40.77	1790.9	18	-0.5	896.459	2	63.44	487000	4	24867	137_S1.raw	1	1	1228	1245	Deamidation (NQ)	N3:Deamidation (NQ):14.29	PEAKS DB
18	55	Q84X68	K.NAGLNGATAAAKPLR.V	Y	40.63	1423.79	15	-1.1	475.603	3	32.54	1380000	4	10543	137_S1.raw	1	1	2483	2497			PEAKS DB
18	55	Q84X68	R.IDVGFGN(+.98)SANLR.G	Y	40.59	1262.63	12	0.7	632.32	2	59.88	7430000	4	23225	137_S1.raw	1	1	2732	2743	Deamidation (NQ)	N7:Deamidation (NQ):12.33	PEAKS DB
18	55	Q84X68	I.PSGSTIAR.T	Y	40.04	787.419	8	2.1	394.717	2	32.3	3420000	4	10425	137_S1.raw	1	1	2687	2694			PEAKS DB
18	55	Q84X68	R.VGTN(+.98)VQALYVPR.R	Y	39.2	1316.71	12	0	659.362	2	59.21	488000	4	23009	137_S1.raw	1	1	2498	2509	Deamidation (NQ)	N4:Deamidation (NQ):14.04	PEAKS DB
18	55	Q84X68	R.TISSTVTAPCVLDTTK.T	Y	38.72	1635.84	16	0.3	818.927	2	58.85	1420000	4	22794	137_S1.raw	1	1	2928	2943			PEAKS DB
18	55	Q84X68	R.TGQWQLR.A	N	37.93	887.461	7	-1.1	444.738	2	41.15	28300000	4	14902	137_S1.raw	1	1	376	382			PEAKS DB
18	55	Q84X68	N.SLAATTNPLK.A	Y	37.89	1014.57	10	0.2	508.293	2	39.06	5030000	4	13783	137_S1.raw	1	1	2858	2867			PEAKS DB
18	55	Q84X68	K.QNVAAAGQATA	N	37.56	1000.49	11	-0.7	501.254	2	21.9	0	4	5438	137_S1.raw	0	0	4166	4176			PEAKS DB
18	55	Q84X68	R.KQNVAAAGQATA	N	37.38	1128.59	12	0.2	565.302	2	18.09	1560000	4	3709	137_S1.raw	1	1	4165	4176			PEAKS DB
18	55	Q84X68	N.QALGASDFTTGK.G	Y	36.98	1194.59	12	2.2	598.303	2	42.86	2190000	4	15489	137_S1.raw	1	1	2220	2231			PEAKS DB
18	55	Q84X68	T.IGAVQVTTSTR.L	Y	35.3	1131.62	11	2.5	566.821	2	33.27	2960000	4	10878	137_S1.raw	1	1	928	938			PEAKS DB
18	55	Q84X68	K.SVADLAN(+.98)TNK.D	N	34.72	1032.51	10	1.5	517.263	2	31.62	1200000	4	10015	137_S1.raw	1	1	3871	3880	Deamidation (NQ)	N7:Deamidation (NQ):10.42	PEAKS DB
18	55	Q84X68	R.RM(+15.99)PVVIEPR.I	Y	32.51	1111.62	9	-0.6	371.546	3	29.37	42500000	4	8962	137_S1.raw	2	2	2510	2518	Oxidation (M)	M2:Oxidation (M):1000.00	PEAKS DB
18	55	Q84X68	R.SDQTLLK.V	Y	29.68	803.439	7	-0.8	402.726	2	28.81	4130000	4	8749	137_S1.raw	1	1	804	810			PEAKS DB
18	55	Q84X68	R.VGLPVVSSIPAPYSADDCAR.S	Y	28.75	2016	20	0.2	1009.01	2	77.26	506000	4	30826	137_S1.raw	1	1	312	331			PEAKS DB
18	55	Q84X68	N.IKPEQAELR.S	Y	26.66	1082.61	9	-0.6	361.877	3	24.73	10900000	4	6802	137_S1.raw	2	2	3522	3530			PEAKS DB
18	55	Q84X68	K.AGSASGTAIGAASTVTIKPTFVSAVATGPR.T	Y	25.94	2745.47	30	-1.2	916.162	3	69.27	5190000	4	27385	137_S1.raw	1	1	1878	1907			PEAKS DB
18	55	Q84X68	K.ATPYAGTDAVNIAAAN.S	Y	25.78	1518.73	16	0.5	760.373	2	54.92	878000	4	21055	137_S1.raw	1	1	2842	2857			PEAKS DB
18	55	Q84X68	K.N(+.98)AGLN(+.98)GATAAAK.P	Y	25.68	1059.52	12	-0.3	530.767	2	23.47	4960000	4	6044	137_S1.raw	1	1	2483	2494	Deamidation (NQ)	N1:Deamidation (NQ):1000.00;N5:Deamidation (NQ):1000.00	PEAKS DB
18	55	Q84X68	F.TSTVN(+.98)GATLTK.A	Y	25.21	1092.57	11	2.2	547.292	2	28.55	1070000	4	8576	137_S1.raw	1	1	1384	1394	Deamidation (NQ)	N5:Deamidation (NQ):1000.00	PEAKS DB
18	55	Q84X68	N.FLAFTPTR.T	Y	25.2	951.518	8	0.6	476.766	2	59.44	2300000	4	23029	137_S1.raw	1	1	2308	2315			PEAKS DB
18	55	Q84X68	N.LAATESFAPGDTVR.I	Y	24.43	1433.71	14	0.8	717.865	2	49.1	1230000	4	18340	137_S1.raw	1	1	1432	1445			PEAKS DB
18	55	Q84X68	L.QTAPAPFTQLQAQATALAAAAAGSNALVAAQQAR.L	N	23.87	3277.72	34	1.5	1093.58	3	113.52	1620000	4	44945	137_S1.raw	1	1	4008	4041			PEAKS DB
18	55	Q84X68	R.LAFAPLPDALLIRPAITSAVATTIASAAVIK.M	Y	19.78	3074.81	31	-1	1025.94	3	119.1	284000	4	46708	137_S1.raw	1	1	2136	2166			PEAKS DB
18	55	Q84X68	K.ATLVAPTSVAF.S	Y	18.79	1075.59	11	-0.4	538.803	2	76.17	876000	4	30374	137_S1.raw	1	1	3339	3349			PEAKS DB
18	55	Q84X68	K.SAAGSVIRPT.L	Y	18.64	957.524	10	0.6	479.77	2	27.55	3740000	4	8170	137_S1.raw	1	1	75	84			PEAKS DB
18	55	Q84X68	K.VGSTLIVK.P	Y	18.6	815.512	8	2.1	408.764	2	36.13	1500000	4	12255	137_S1.raw	1	1	2983	2990			PEAKS DB
18	55	Q84X68	K.TAAGVTKNGTVASCM(+15.99)LMPDRLGLQVK.L	N	18.22	2676.38	26	-1.3	893.131	3	75.69	403000	4	30179	137_S1.raw	1	1	3482	3507	Oxidation (M)	M15:Oxidation (M):0.00	PEAKS DB
18	55	Q84X68	L.ASVWDLK.S	N	18.12	817.433	7	1.2	409.724	2	56.28	181000	4	21692	137_S1.raw	1	1	3864	3870			PEAKS DB
18	55	Q84X68	R.SATSIVVTLPFTSTVNGATLTK.A	Y	17.53	2207.2	22	2.5	1104.61	2	86.47	0	4	34851	137_S1.raw	0	0	1373	1394			PEAKS DB
18	55	Q84X68	C.SLAGTTLTVK.L	Y	16.26	989.576	10	-1.1	495.795	2	43.49	880000	4	15804	137_S1.raw	1	1	1200	1209			PEAKS DB
18	55	Q84X68	K.PTFVSAVATGPR.T	Y	15.26	1201.65	12	1.7	601.831	2	51.24	939000	4	19415	137_S1.raw	1	1	1896	1907			PEAKS DB
18	55	Q84X68	L.AGSANTAPAYK.A	Y	15.08	1049.51	11	1.8	525.765	2	31.04	2460000	4	9965	137_S1.raw	1	1	1235	1245			PEAKS DB
21	2185	A8JHA2	R.MAIIADEMAALESASASSLAAAATSLR.T	Y	67.96	2621.3	27	0.8	874.776	3	120.52	7530000	4	47166	137_S1.raw	3	3	1110	1136			PEAKS DB
21	2185	A8JHA2	R.DDSYYGASDMAAIGR.M	Y	66.04	1590.66	15	0.8	796.339	2	58.76	11800000	4	22843	137_S1.raw	1	1	1095	1109			PEAKS DB
21	2185	A8JHA2	K.ADPTWLTANLPALTTLVR.D	Y	63.24	1952.07	18	1.4	651.699	3	104.57	6150000	4	41839	137_S1.raw	2	2	1206	1223			PEAKS DB
21	2185	A8JHA2	K.VTEAPLIVGTGLGK.I	Y	62.05	1353.79	14	-1.1	677.9	2	63.48	7640000	4	24922	137_S1.raw	1	1	1633	1646			PEAKS DB
21	2185	A8JHA2	R.ALAQAGVAGAADLTR.W	Y	60.37	1383.75	15	0.5	692.881	2	50.37	10900000	4	18973	137_S1.raw	1	1	1281	1295			PEAKS DB
21	2185	A8JHA2	R.VTMLQGTPFLTAR.F	Y	59.53	1433.77	13	0.6	717.893	2	73.92	10100000	4	29402	137_S1.raw	1	1	852	864			PEAKS DB
21	2185	A8JHA2	R.MLSIAEEIAPQLPSGTTK.D	Y	59.29	1884.99	18	0.3	943.501	2	77.82	5050000	4	31162	137_S1.raw	2	2	1871	1888			PEAKS DB
21	2185	A8JHA2	K.YGYQTPAQSGTGSER.G	Y	58.88	1600.71	15	-0.9	801.362	2	29.93	31300000	4	9262	137_S1.raw	1	1	1738	1752			PEAKS DB
21	2185	A8JHA2	R.ADLSDPYFPFAR.H	Y	58.47	1397.66	12	0	699.838	2	79.99	8980000	4	32046	137_S1.raw	1	1	457	468			PEAKS DB
21	2185	A8JHA2	R.FFGNWPSAPK.S	Y	58.4	1149.56	10	1.5	575.788	2	66.81	9230000	4	26262	137_S1.raw	1	1	2185	2194			PEAKS DB
21	2185	A8JHA2	R.QSIISTLLAEATSWPGLTPR.D	Y	57.48	2140.15	20	-0.4	714.391	3	125.57	2630000	4	48699	137_S1.raw	2	2	1075	1094			PEAKS DB
21	2185	A8JHA2	R.THLLYPAVPGAGAAR.V	Y	57.33	1492.81	15	1.7	747.416	2	51.75	2520000	4	19697	137_S1.raw	1	1	1016	1030			PEAKS DB
21	2185	A8JHA2	R.EALVSPSPNPAAYLIVK.S	Y	56.74	1767.98	17	0.1	884.996	2	78.82	9570000	4	31603	137_S1.raw	1	1	247	263			PEAKS DB
21	2185	A8JHA2	R.NNGYLGTSDLAAIGR.M	Y	56.06	1520.76	15	3.7	761.389	2	63.05	621000	4	24717	137_S1.raw	1	1	1856	1870			PEAKS DB
21	2185	A8JHA2	K.WGQVLAGIEAAGAR.N	Y	55.95	1397.74	14	0.2	699.878	2	71	4150000	4	28232	137_S1.raw	1	1	526	539			PEAKS DB
21	2185	A8JHA2	K.ADAYFPLAR.M	Y	55.88	1022.52	9	0.9	512.267	2	61.37	9190000	4	23921	137_S1.raw	1	1	1231	1239			PEAKS DB
21	2185	A8JHA2	R.EVGLGAVEALGR.R	Y	55.56	1169.64	12	0.1	585.827	2	65.79	11000000	4	25975	137_S1.raw	1	1	1568	1579			PEAKS DB
21	2185	A8JHA2	K.NQESTSESVN(+.98)GYYAVALLGR.A	Y	55.48	2158.02	20	0	1080.02	2	77.34	4570000	4	30967	137_S1.raw	2	2	1261	1280	Deamidation (NQ)	N10:Deamidation (NQ):24.34	PEAKS DB
21	2185	A8JHA2	R.LLYPPAPTGQLVR.V	Y	55.4	1423.82	13	-0.7	712.916	2	63.08	9250000	4	24977	137_S1.raw	1	1	1784	1796			PEAKS DB
21	2185	A8JHA2	K.NNAYTNHLEDYGPLLYAAAVLAK.A	Y	54.73	2520.26	23	-0.6	841.095	3	99.62	2800000	4	40061	137_S1.raw	1	1	410	432			PEAKS DB
21	2185	A8JHA2	K.VENNAGITYK.Y	Y	54.43	1107.56	10	0.1	554.785	2	28.28	21200000	4	8466	137_S1.raw	1	1	1653	1662			PEAKS DB
21	2185	A8JHA2	K.DWLLSQVVWAR.T	Y	54.35	1371.73	11	-0.4	686.872	2	97.74	2720000	4	39350	137_S1.raw	1	1	1889	1899			PEAKS DB
21	2185	A8JHA2	R.DAIATTLINDISGWSGMEPR.N	Y	54.02	2146.04	20	1	716.354	3	110.93	3550000	4	44102	137_S1.raw	2	2	1836	1855			PEAKS DB
21	2185	A8JHA2	R.NN(+.98)GYLGTSDLAAIGR.M	Y	52.91	1521.74	15	0	761.878	2	66.12	2740000	4	26010	137_S1.raw	2	2	1856	1870	Deamidation (NQ)	N2:Deamidation (NQ):0.00	PEAKS DB
21	2185	A8JHA2	R.GVGDEPVQMHPWR.A	Y	52.89	1506.7	13	1.8	754.361	2	51.3	37900000	4	19367	137_S1.raw	2	2	768	780			PEAKS DB
21	2185	A8JHA2	K.ADPYFPFAR.H	Y	51.84	1082.52	9	1	542.267	2	71.14	6420000	4	28227	137_S1.raw	1	1	1992	2000			PEAKS DB
21	2185	A8JHA2	R.VTLGIQPAAQSPTGADR.A	Y	50.64	1680.88	17	0.4	841.447	2	48.24	10600000	4	18045	137_S1.raw	1	1	201	217			PEAKS DB
21	2185	A8JHA2	K.WGGIIAYGVAK.W	Y	50.23	1133.62	11	0.1	567.819	2	66.12	4810000	4	26081	137_S1.raw	1	1	385	395			PEAKS DB
21	2185	A8JHA2	R.FVGVTPVVTQHVASPLVVGTGSGQVGK.S	Y	49.5	2619.44	27	1.4	874.155	3	68.16	16100000	4	26989	137_S1.raw	1	1	865	891			PEAKS DB
21	2185	A8JHA2	R.VLSYDSK.W	Y	49.31	810.412	7	1.2	406.214	2	25.78	3000000	4	7261	137_S1.raw	1	1	378	384			PEAKS DB
21	2185	A8JHA2	K.AVGILWNSK.V	Y	49.03	986.555	9	-0.3	494.284	2	60.1	8060000	4	23427	137_S1.raw	1	1	1334	1342			PEAKS DB
21	2185	A8JHA2	R.VALTAPFTGVMR.I	Y	48.86	1261.69	12	-0.3	631.85	2	72.52	14100000	4	28876	137_S1.raw	1	1	920	931			PEAKS DB
21	2185	A8JHA2	R.TSDGGMVNWGK.Y	Y	48.85	1150.51	11	1.5	576.262	2	45.35	12500000	4	16733	137_S1.raw	1	1	486	496			PEAKS DB
21	2185	A8JHA2	R.KPWIQEAYDSIAGSSTATPWTAFR.A	Y	47.97	2682.31	24	0.3	895.11	3	99.89	3190000	4	40228	137_S1.raw	1	1	623	646			PEAKS DB
21	2185	A8JHA2	K.AVGILWN(+.98)SK.V	Y	47.9	987.539	9	0.2	494.777	2	62.65	2700000	4	24744	137_S1.raw	2	2	1334	1342	Deamidation (NQ)	N7:Deamidation (NQ):1000.00	PEAKS DB
21	2185	A8JHA2	R.SNLLTMLNQWLTSSDLSNTR.V	Y	47.89	2293.14	20	-0.1	765.386	3	122.78	1310000	4	47934	137_S1.raw	2	2	358	377			PEAKS DB
21	2185	A8JHA2	R.M(+15.99)AIIADEMAALESASASSLAAAATSLR.T	Y	47.24	2637.3	27	0	880.107	3	115.61	88900	4	45611	137_S1.raw	1	1	1110	1136	Oxidation (M)	M1:Oxidation (M):17.76	PEAKS DB
21	2185	A8JHA2	K.VEN(+.98)NAGITYK.Y	Y	46.18	1108.54	10	-0.6	555.277	2	29.69	5270000	4	9144	137_S1.raw	1	1	1653	1662	Deamidation (NQ)	N3:Deamidation (NQ):14.02	PEAKS DB
21	2185	A8JHA2	R.YVGLTPIIR.H	Y	45.97	1030.62	9	-0.7	516.316	2	64.13	9430000	4	25209	137_S1.raw	1	1	1622	1630			PEAKS DB
21	2185	A8JHA2	R.YSLEHNFGNR.V	Y	45.31	1235.57	10	-1.5	618.79	2	38.06	50100000	4	13286	137_S1.raw	2	2	1175	1184			PEAKS DB
21	2185	A8JHA2	K.NQDSSSEAVNAYYAVAQLGAAAGDADLR.R	Y	43.75	2826.31	28	0.6	943.11	3	91.06	852000	4	36772	137_S1.raw	1	1	2022	2049			PEAKS DB
21	2185	A8JHA2	K.DGQLSNYEHR.T	Y	42.38	1217.54	10	-3.4	609.776	2	26.34	46500000	4	7572	137_S1.raw	2	2	1936	1945			PEAKS DB
21	2185	A8JHA2	R.AVAGGGVVMR.S	Y	42.17	915.496	10	1.4	458.756	2	30.8	20700000	4	9776	137_S1.raw	1	1	69	78			PEAKS DB
21	2185	A8JHA2	R.YTNTWYK.G	Y	41.02	974.45	7	1.7	488.233	2	41.75	17800000	4	14969	137_S1.raw	1	1	707	713			PEAKS DB
21	2185	A8JHA2	K.SSMADAIALQPLLNVDVATLAAVEQVYDANSDIYPVGASVK.Y	Y	40.97	4218.14	41	-1.9	1407.05	3	130.93	2590000	4	50250	137_S1.raw	1	1	1697	1737			PEAKS DB
21	2185	A8JHA2	H.VASPLVVGTGSGQVGK.S	Y	40.69	1454.81	16	-0.4	728.412	2	47.31	1710000	4	17575	137_S1.raw	1	1	876	891			PEAKS DB
21	2185	A8JHA2	R.MMDWWEGHSWAGGMQVFGDGK.N	Y	40.4	2410.99	21	0.7	804.672	3	90.35	6170000	4	36466	137_S1.raw	2	2	1240	1260			PEAKS DB
21	2185	A8JHA2	K.VLPTGLWVASPR.D	Y	39.29	1294.74	12	2.6	648.379	2	72.85	7460000	4	28861	137_S1.raw	1	1	8	19			PEAKS DB
21	2185	A8JHA2	R.HMDWYEGHSWSTGLLSR.T	Y	39.23	2060.92	17	0	687.979	3	70.84	2720000	4	28136	137_S1.raw	1	1	469	485			PEAKS DB
21	2185	A8JHA2	F.TAVSPLLLR.T	Y	38.92	968.602	9	0.1	485.308	2	60.46	2120000	4	23497	137_S1.raw	1	1	2120	2128			PEAKS DB
21	2185	A8JHA2	R.SHQPTLPASFFPYPTNTWWSPLSHLNLDNVDFK.T	Y	37.4	3855.87	33	0.2	964.975	4	106.87	5540000	4	42715	137_S1.raw	3	3	1498	1530			PEAKS DB
21	2185	A8JHA2	R.QANVMALLR.D	Y	36.16	1014.56	9	3.7	508.291	2	68.43	1950000	4	27093	137_S1.raw	1	1	1976	1984			PEAKS DB
21	2185	A8JHA2	R.LATVTHAMAQPYGWR.K	Y	34.34	1700.85	15	-0.8	851.429	2	54.81	3420000	4	21015	137_S1.raw	2	2	159	173			PEAKS DB
21	2185	A8JHA2	R.YTN(+.98)TWYK.G	Y	33.83	975.434	7	1.3	488.725	2	42.28	1360000	4	15249	137_S1.raw	1	1	707	713	Deamidation (NQ)	N3:Deamidation (NQ):1000.00	PEAKS DB
21	2185	A8JHA2	R.HMDWWEGHSWGTGTQVFVDGK.N	Y	33.22	2459.08	21	1.3	820.7	3	76.02	2060000	4	30349	137_S1.raw	1	1	2001	2021			PEAKS DB
21	2185	A8JHA2	R.TSDGGM(+15.99)VNWGK.Y	Y	31.97	1166.5	11	1	584.259	2	31.22	634000	4	9894	137_S1.raw	1	1	486	496	Oxidation (M)	M6:Oxidation (M):1000.00	PEAKS DB
21	2185	A8JHA2	K.VQDSQLEMVAPGAYWSVVGDTISSAYSR.E	Y	31.35	3015.43	28	2.7	1006.15	3	103.26	1540000	4	41478	137_S1.raw	1	1	1540	1567			PEAKS DB
21	2185	A8JHA2	F.TSLN(+.98)GVTNTAR.R	Y	26.51	1133.57	11	0.7	567.792	2	27.23	650000	4	7914	137_S1.raw	1	1	1824	1834	Deamidation (NQ)	N4:Deamidation (NQ):25.70	PEAKS DB
21	2185	A8JHA2	R.WGDAVLTNQASHYAPFTAVSPLLLR.T	Y	25.94	2726.42	25	2	909.815	3	92.74	4040000	4	37473	137_S1.raw	1	1	2104	2128			PEAKS DB
21	2185	A8JHA2	R.LWNGQVDR.G	Y	25.73	986.493	8	0.2	494.254	2	37.79	4180000	4	13120	137_S1.raw	1	1	2092	2099			PEAKS DB
21	2185	A8JHA2	R.DAIATTLIN(+.98)DISGWSGMEPR.N	Y	25.1	2147.02	20	-0.9	1074.52	2	89.44	519000	4	36048	137_S1.raw	1	1	1836	1855	Deamidation (NQ)	N9:Deamidation (NQ):1000.00	PEAKS DB
21	2185	A8JHA2	R.FVGVTPVVTQH.V	Y	24.73	1182.64	11	1.7	592.328	2	50.94	2680000	4	19307	137_S1.raw	1	1	865	875			PEAKS DB
21	2185	A8JHA2	R.WGQLLTAIEIAGAQHYFQSPSN(+.98)GAPASPYASPFK.D	Y	24.66	3604.76	34	1.3	1202.6	3	100.21	1360000	4	40313	137_S1.raw	1	1	2051	2084	Deamidation (NQ)	N22:Deamidation (NQ):0.00	PEAKS DB
21	2185	A8JHA2	R.LGDDWVLAYDLPPVSFTSLN(+.98)GVTNTAR.R	Y	24.63	2921.44	27	0.4	974.822	3	105.95	902000	4	42324	137_S1.raw	1	1	1808	1834	Deamidation (NQ)	N20:Deamidation (NQ):25.70	PEAKS DB
21	2185	A8JHA2	R.RDAIATTLINDISGWSGMEPR.N	Y	22.47	2302.14	21	-0.6	768.386	3	98.63	433000	4	39708	137_S1.raw	1	1	1835	1855			PEAKS DB
21	2185	A8JHA2	R.HKVTEAPLIVGTGLGK.I	Y	22.46	1618.94	16	2.1	540.655	3	50.17	2120000	4	18865	137_S1.raw	1	1	1631	1646			PEAKS DB
21	2185	A8JHA2	K.NQDSSSEAVNAYYAVAQLGAAAGDADLRR.W	Y	21.19	2982.41	29	0.2	995.143	3	85.13	1580000	4	34258	137_S1.raw	1	1	2022	2050			PEAKS DB
21	2185	A8JHA2	H.AMAQPYGWR.K	Y	21.02	1078.5	9	-1.4	540.257	2	48.71	220000	4	18234	137_S1.raw	1	1	165	173			PEAKS DB
21	2185	A8JHA2	H.AIQYIPFTPASEVLLR.R	Y	19.65	1817.01	16	0.3	909.512	2	90.58	392000	4	36513	137_S1.raw	1	1	1358	1373			PEAKS DB
21	2185	A8JHA2	K.TMLHPWHVK.V	Y	19.33	1147.6	9	0	383.539	3	44.16	6270000	4	16335	137_S1.raw	1	1	1531	1539			PEAKS DB
21	2185	A8JHA2	R.WGDAVLTN(+.98)QASHYAPF.T	Y	19.06	1776.81	16	0.2	889.413	2	78.41	133000	4	31430	137_S1.raw	1	1	2104	2119	Deamidation (NQ)	N8:Deamidation (NQ):0.00	PEAKS DB
21	2185	A8JHA2	R.VALTAPFTGVM(+15.99)R.I	Y	18.89	1277.68	12	-0.9	639.847	2	62.14	0	4	24286	137_S1.raw	0	0	920	931	Oxidation (M)	M11:Oxidation (M):1000.00	PEAKS DB
21	2185	A8JHA2	R.LYQIATELSPTYTALSASAVTLR.S	Y	15.16	2468.32	23	1.5	823.781	3	89.66	375000	4	36202	137_S1.raw	1	1	335	357			PEAKS DB
4	354	P31178	R.AAEAYAQAIVAQDPNSATGK.K	N	72.72	1974.96	20	1.7	659.33	3	51.83	368000000	4	19814	137_S1.raw	3	3	320	339			PEAKS DB
4	354	P31178	R.DDNMIVVNVGAQSTR.D	Y	69.92	1617.78	15	-0.4	809.896	2	57.84	133000000	4	22439	137_S1.raw	11	11	489	503			PEAKS DB
4	354	P31178	K.VLVHAYNGIQSER.V	N	69.02	1484.77	13	-1.8	743.393	2	37.35	126000000	4	12935	137_S1.raw	3	3	541	553			PEAKS DB
4	354	P31178	R.TIVYIMDFSSCK.L	N	67.36	1405.66	12	0.1	703.838	2	80.74	4880000	4	32422	137_S1.raw	1	1	195	206			PEAKS DB
4	354	P31178	K.SNLLDWGPN(+.98)FQSR.S	N	65.51	1533.72	13	1	767.869	2	81.68	10200000	4	32839	137_S1.raw	2	2	559	571	Deamidation (NQ)	N9:Deamidation (NQ):18.53	PEAKS DB
4	354	P31178	K.SNLLDWGPNFQSR.S	N	64.52	1532.74	13	2.2	767.378	2	78.82	193000000	4	31576	137_S1.raw	1	1	559	571			PEAKS DB
4	354	P31178	R.AAEAYAQAIVAQDPN(+.98)SATGK.K	N	63.98	1975.95	20	1.6	659.658	3	53.98	11400000	4	20599	137_S1.raw	3	3	320	339	Deamidation (NQ)	N15:Deamidation (NQ):32.97	PEAKS DB
4	354	P31178	K.LSGWSAPATLTPEK.V	Y	63.09	1456.76	14	0.7	729.386	2	60.4	278000000	4	23596	137_S1.raw	1	1	207	220			PEAKS DB
4	354	P31178	K.VLVHAYN(+.98)GIQSER.V	N	62.62	1485.76	13	0.7	496.26	3	38.54	773000000	4	13468	137_S1.raw	6	6	541	553	Deamidation (NQ)	N7:Deamidation (NQ):49.37	PEAKS DB
4	354	P31178	K.ATGAQAYYFSYR.I	N	62.42	1396.64	12	1.2	699.329	2	57.23	190000000	4	22127	137_S1.raw	2	2	509	520			PEAKS DB
4	354	P31178	R.ATVAAGEEALTIR.N	N	60.41	1300.7	13	2.1	651.358	2	51.94	359000000	4	19865	137_S1.raw	16	16	102	114			PEAKS DB
4	354	P31178	K.KVLVHAYN(+.98)GIQSER.V	N	59.13	1613.85	14	1.1	538.959	3	33	24800000	4	10873	137_S1.raw	1	1	540	553	Deamidation (NQ)	N8:Deamidation (NQ):24.24	PEAKS DB
4	354	P31178	K.EIYAGKPIDLR.T	Y	58.29	1273.7	11	0.9	637.859	2	47.05	305000000	4	17398	137_S1.raw	2	2	184	194			PEAKS DB
4	354	P31178	R.SNTWTSPFLAYNN(+.98)GLGGGVR.L	Y	57.31	2111.01	20	0.5	704.677	3	84.37	181000000	4	33996	137_S1.raw	3	3	572	591	Deamidation (NQ)	N13:Deamidation (NQ):17.01	PEAKS DB
4	354	P31178	K.YCTASEQQAWER.A	N	55.78	1470.62	12	1.4	736.318	2	41.31	13500000	4	14789	137_S1.raw	1	1	308	319			PEAKS DB
4	354	P31178	Q.AIVAQDPNSATGK.K	N	55.25	1270.65	13	-0.4	636.333	2	24.68	35800000	4	6750	137_S1.raw	1	1	327	339			PEAKS DB
4	354	P31178	R.GTLEYGDATDVMGDFNK.A	N	54.01	1831.79	17	1.7	916.906	2	70.29	220000000	4	28017	137_S1.raw	2	2	410	426			PEAKS DB
4	354	P31178	R.SNTWTSPFLAYNNGLGGGVR.L	Y	53.29	2110.02	20	0.9	1056.02	2	82.12	5250000	4	33021	137_S1.raw	1	1	572	591			PEAKS DB
4	354	P31178	K.GLLCPNAPNMYR.I	N	53.03	1347.64	12	-0.7	674.828	2	62.07	10700000	4	24246	137_S1.raw	1	1	430	441			PEAKS DB
4	354	P31178	R.NIYILPPGVK.C	N	51.6	1112.66	10	-0.4	557.337	2	64.94	230000000	4	25923	137_S1.raw	1	1	353	362			PEAKS DB
4	354	P31178	R.AGSTISSLSR.R	N	49.71	977.514	10	-0.5	489.764	2	30.62	8450000	4	9586	137_S1.raw	1	1	285	294			PEAKS DB
4	354	P31178	M.HNYGLEHAGR.G	N	49.22	1152.54	10	-0.8	385.188	3	19.49	17800000	4	4457	137_S1.raw	1	1	400	409			PEAKS DB
4	354	P31178	R.GASAPTNNLANYYGACSYEK.T	Y	46.75	2092.92	20	-0.4	1047.46	2	60.37	7280000	4	23461	137_S1.raw	1	1	228	247			PEAKS DB
4	354	P31178	R.DDNM(+15.99)IVVNVGAQSTR.D	Y	46.65	1633.77	15	1.4	817.895	2	47.19	2230000	4	17405	137_S1.raw	1	1	489	503	Oxidation (M)	M4:Oxidation (M):1000.00	PEAKS DB
4	354	P31178	R.AAEAYAQAIVAQDPNSATGKK.L	N	46.46	2103.06	21	0.5	702.028	3	46.99	21200000	4	17487	137_S1.raw	2	2	320	340			PEAKS DB
4	354	P31178	K.VEYTELQILCPQTIDSVTGYPMDDPR.C	Y	46.4	2982.4	26	0.8	995.141	3	96.77	3680000	4	39004	137_S1.raw	1	1	71	96			PEAKS DB
4	354	P31178	K.SN(+.98)LLDWGPNFQSR.S	N	46.4	1533.72	13	2.1	767.87	2	80.11	3200000	4	32107	137_S1.raw	2	2	559	571	Deamidation (NQ)	N2:Deamidation (NQ):41.52	PEAKS DB
4	354	P31178	R.GYSDTNAMQVIMHEAMHNYGLEHAGR.G	N	45.97	2931.29	26	1.7	978.104	3	81.3	365000000	4	32604	137_S1.raw	3	3	384	409			PEAKS DB
4	354	P31178	R.SNTWTSPFLAYN(+.98)N(+.98)GLGGGVR.L	Y	44.52	2111.99	20	2.1	1057.01	2	85.05	12700000	4	34290	137_S1.raw	1	1	572	591	Deamidation (NQ)	N12:Deamidation (NQ):32.22;N13:Deamidation (NQ):41.98	PEAKS DB
4	354	P31178	R.GTLEYGDATDVM(+15.99)GDFNK.A	N	44.23	1847.79	17	-0.3	924.901	2	55.7	5980000	4	21426	137_S1.raw	1	1	410	426	Oxidation (M)	M12:Oxidation (M):1000.00	PEAKS DB
4	354	P31178	L.ATSAELPTPTFR.L	Y	43.91	1289.66	12	0.3	645.838	2	55.94	377000000	4	21646	137_S1.raw	1	1	159	170			PEAKS DB
4	354	P31178	K.GLLCPNAPN(+.98)MYR.I	N	43.61	1348.63	12	1.1	675.321	2	62.91	463000	4	24672	137_S1.raw	1	1	430	441	Deamidation (NQ)	N9:Deamidation (NQ):12.33	PEAKS DB
4	354	P31178	R.SN(+.98)TWTSPFLAYNN(+.98)GLGGGVR.L	Y	42.17	2111.99	20	2.1	1057.01	2	85.05	12700000	4	34978	137_S1.raw	1	1	572	591	Deamidation (NQ)	N2:Deamidation (NQ):17.73;N13:Deamidation (NQ):12.28	PEAKS DB
4	354	P31178	R.GLVIPAQGTR.D	N	40.99	1010.59	10	0.4	506.301	2	43.57	560000000	4	15878	137_S1.raw	1	1	479	488			PEAKS DB
4	354	P31178	Y.AQAIVAQDPNSATGK.K	N	39.05	1469.75	15	-0.8	735.88	2	27.91	15200000	4	8239	137_S1.raw	1	1	325	339			PEAKS DB
4	354	P31178	F.LAYNN(+.98)GLGGGVR.L	Y	38.93	1190.6	12	-2.5	596.308	2	44.57	36800000	4	16395	137_S1.raw	1	1	580	591	Deamidation (NQ)	N5:Deamidation (NQ):17.01	PEAKS DB
4	354	P31178	C.TASEQQAWER.A	N	38.56	1204.55	10	-1.6	603.28	2	30.26	3740000	4	9393	137_S1.raw	1	1	310	319			PEAKS DB
4	354	P31178	K.LQGILQWR.E	N	37.93	1012.58	8	2.1	507.299	2	69.68	99500000	4	27537	137_S1.raw	1	1	341	348			PEAKS DB
4	354	P31178	I.DSVTGYPMDDPR.C	Y	37.66	1351.57	12	0.7	676.793	2	43.13	10700000	4	15722	137_S1.raw	1	1	85	96			PEAKS DB
4	354	P31178	K.KLQGILQWR.E	N	35.92	1140.68	9	-1.1	381.233	3	62.36	29600000	4	24236	137_S1.raw	1	1	340	348			PEAKS DB
4	354	P31178	R.SNTWTSPFLAYN(+.98)NGLGGGVR.L	Y	34.66	2111.01	20	1.5	1056.51	2	83.37	87800000	4	33595	137_S1.raw	1	1	572	591	Deamidation (NQ)	N12:Deamidation (NQ):14.02	PEAKS DB
4	354	P31178	H.AYN(+.98)GIQSER.V	N	34.44	1037.48	9	-0.1	519.746	2	23.41	17000000	4	6235	137_S1.raw	3	3	545	553	Deamidation (NQ)	N3:Deamidation (NQ):24.16	PEAKS DB
4	354	P31178	W.SAPATLTPEK.V	N	33.97	1013.54	10	-3.3	507.775	2	26.45	73100000	4	7660	137_S1.raw	1	1	211	220			PEAKS DB
4	354	P31178	R.DDNMIVVN(+.98)VGAQSTR.D	Y	33.55	1618.76	15	8.1	810.395	2	62.08	310000000	4	24302	137_S1.raw	3	3	489	503	Deamidation (NQ)	N8:Deamidation (NQ):0.00	PEAKS DB
4	354	P31178	Q.TIDSVTGYPMDDPR.C	Y	33.5	1565.7	14	1.5	783.86	2	52.42	19600000	4	19997	137_S1.raw	1	1	83	96			PEAKS DB
4	354	P31178	R.GYSDTNAMQVIMHEAMHN(+.98)YGLEHAGR.G	N	33.38	2932.27	26	0.4	734.075	4	83.2	10600000	4	33549	137_S1.raw	2	2	384	409	Deamidation (NQ)	N18:Deamidation (NQ):0.00	PEAKS DB
4	354	P31178	K.VEYTELQILCPQTIDSVTGYPM(+15.99)DDPRCNVPR.A	Y	33.13	3567.67	31	0.8	892.925	4	78.48	16600000	4	31434	137_S1.raw	2	2	71	101	Oxidation (M)	M22:Oxidation (M):1000.00	PEAKS DB
4	354	P31178	V.TGYPMDDPR.C	Y	32.95	1050.44	9	0.3	526.229	2	32.46	35800000	4	10539	137_S1.raw	1	1	88	96			PEAKS DB
4	354	P31178	R.GASAPTN(+.98)NLANYYGACSYEK.T	Y	32.92	2093.9	20	2.1	1047.96	2	62.56	552000	4	24491	137_S1.raw	1	1	228	247	Deamidation (NQ)	N7:Deamidation (NQ):0.00	PEAKS DB
4	354	P31178	F.LAYNNGLGGGVR.L	Y	32.77	1189.62	12	0.1	595.817	2	41.31	3010000	4	14906	137_S1.raw	1	1	580	591			PEAKS DB
4	354	P31178	R.GLVIPAQ(+.98)GTR.D	N	32.33	1011.57	10	-3.2	506.791	2	44.41	6490000	4	16242	137_S1.raw	1	1	479	488	Deamidation (NQ)	Q7:Deamidation (NQ):1000.00	PEAKS DB
4	354	P31178	K.VTSDMLR.G	N	32.09	820.411	7	4	411.214	2	30.8	725000000	4	9774	137_S1.raw	1	1	221	227			PEAKS DB
4	354	P31178	I.YAGKPIDLR.T	Y	32.06	1031.58	9	0	516.795	2	47.05	4470000	4	17637	137_S1.raw	1	1	186	194			PEAKS DB
4	354	P31178	R.GYSDTN(+.98)AMQVIMHEAMHNYGLEHAGR.G	N	31.45	2932.27	26	0.4	734.075	4	83.2	8470000	4	33303	137_S1.raw	1	1	384	409	Deamidation (NQ)	N6:Deamidation (NQ):0.00	PEAKS DB
4	354	P31178	A.MHNYGLEHAGR.G	N	29.86	1283.58	11	1.4	428.869	3	23.93	5180000	4	6631	137_S1.raw	1	1	399	409			PEAKS DB
4	354	P31178	R.RNIYILPPGVK.C	N	29.44	1268.76	11	0.2	635.388	2	54.54	2570000	4	20849	137_S1.raw	1	1	352	362			PEAKS DB
4	354	P31178	A.IVAQDPNSATGK.K	N	29.35	1199.61	12	0.2	600.815	2	20.02	769000	4	4564	137_S1.raw	1	1	328	339			PEAKS DB
4	354	P31178	H.AYNGIQSER.V	N	29.04	1036.49	9	-1.7	519.253	2	23.22	2160000	4	5995	137_S1.raw	1	1	545	553			PEAKS DB
4	354	P31178	F.TTDPWIR.G	Y	28.67	887.45	7	1.8	444.733	2	45.91	9900000	4	17010	137_S1.raw	1	1	472	478			PEAKS DB
4	354	P31178	N.AMQVIMHEAMHNYGLEHAGR.G	N	28.2	2294.05	20	2.2	574.521	4	57.23	2400000	4	21990	137_S1.raw	1	1	390	409			PEAKS DB
4	354	P31178	K.SNLLDWGPNFQ.S	N	27.49	1289.6	11	0.1	645.809	2	91.21	531000	4	36743	137_S1.raw	1	1	559	569			PEAKS DB
4	354	P31178	R.N(+.98)IYILPPGVK.C	N	25.36	1113.64	10	-1.1	557.828	2	71.78	0	4	28524	137_S1.raw	0	0	353	362	Deamidation (NQ)	N1:Deamidation (NQ):1000.00	PEAKS DB
4	354	P31178	T.SAELPTPTFR.L	Y	23.9	1117.58	10	0.7	559.796	2	55.13	2670000	4	21166	137_S1.raw	1	1	161	170			PEAKS DB
4	354	P31178	T.ASEQQAWER.A	N	23.54	1103.5	9	0.1	552.757	2	29.32	2560000	4	8874	137_S1.raw	1	1	311	319			PEAKS DB
4	354	P31178	G.LVIPAQGTR.D	N	23.29	953.566	9	0	477.79	2	37.51	589000	4	12984	137_S1.raw	1	1	480	488			PEAKS DB
4	354	P31178	K.SNLLDWGPN.F	N	23.15	1014.48	9	0.7	508.246	2	80.29	1340000	4	32218	137_S1.raw	1	1	559	567			PEAKS DB
4	354	P31178	G.STISSLSR.R	N	23.02	849.456	8	0.8	425.735	2	29.39	49700000	4	8947	137_S1.raw	1	1	287	294			PEAKS DB
4	354	P31178	R.AAEAYAQAIVAQDPN(+.98)SATGKK.L	N	21.88	2104.04	21	1.6	702.356	3	46.73	0	4	17367	137_S1.raw	0	0	320	340	Deamidation (NQ)	N15:Deamidation (NQ):8.28	PEAKS DB
4	354	P31178	R.GASAPTNNLAN.Y	Y	21.78	1028.49	11	0.7	515.252	2	25.7	21100000	4	7232	137_S1.raw	1	1	228	238			PEAKS DB
4	354	P31178	T.AGGYDSGLTLDFHK.K	Y	21.78	1479.7	14	0	494.24	3	58.28	414000	4	22573	137_S1.raw	1	1	526	539			PEAKS DB
4	354	P31178	H.EAMHNYGLEHAGR.G	N	21.66	1483.66	13	1.9	495.562	3	27.69	5270000	4	8187	137_S1.raw	1	1	397	409			PEAKS DB
4	354	P31178	T.LEYGDATDVMGDFNK.A	N	21.62	1673.72	15	0.6	837.87	2	68.37	361000	4	27050	137_S1.raw	1	1	412	426			PEAKS DB
4	354	P31178	Q.AYYFSYR.I	N	21.35	968.439	7	1	485.227	2	54.04	1170000	4	20637	137_S1.raw	1	1	514	520			PEAKS DB
4	354	P31178	R.GYSDTNAMQVIMH.E	N	21.04	1465.63	13	0.4	733.824	2	63.98	837000	4	25115	137_S1.raw	1	1	384	396			PEAKS DB
4	354	P31178	R.GYSDTNAMQVIMHEAMHNYGLEH.A	N	20.69	2647.13	23	0.8	883.383	3	89.3	379000	4	36005	137_S1.raw	1	1	384	406			PEAKS DB
4	354	P31178	R.GYSDTNAMQVIMHEA.M	N	20.05	1665.71	15	-0.9	833.863	2	76.17	874000	4	30402	137_S1.raw	1	1	384	398			PEAKS DB
4	354	P31178	R.SNTWTSPFLAY.N	Y	19.36	1285.6	11	0.6	643.807	2	91.91	1150000	4	37140	137_S1.raw	1	1	572	582			PEAKS DB
4	354	P31178	Y.AQAIVAQ(+.98)DPNSATGK.K	N	18.15	1470.73	15	-5	736.369	2	27.69	0	4	8165	137_S1.raw	0	0	325	339	Deamidation (NQ)	Q7:Deamidation (NQ):0.00	PEAKS DB
4	354	P31178	K.TLFNPDNFLVLGPVPVPC.I	Y	17.88	1941.01	18	1.4	971.512	2	120.01	2390000	4	46935	137_S1.raw	1	1	248	265			PEAKS DB
4	354	P31178	R.GYSDTNAMQVIMHEAM.H	N	16.86	1796.75	16	-0.8	899.383	2	86.24	754000	4	34716	137_S1.raw	1	1	384	399			PEAKS DB
4	354	P31178	Y.DSGLTLDFHK.K	Y	16.82	1131.56	10	2.9	566.787	2	53.11	283000	4	20275	137_S1.raw	1	1	530	539			PEAKS DB
4	354	P31178	A.GKPIDLR.T	Y	16.17	797.476	7	-2.4	399.744	2	47.14	515000	4	17562	137_S1.raw	1	1	188	194			PEAKS DB
4	354	P31178	Y.AQAIVAQDPN(+.98)SATGK.K	N	15.14	1470.73	15	-3.3	736.371	2	30.32	255000	4	9452	137_S1.raw	1	1	325	339	Deamidation (NQ)	N10:Deamidation (NQ):9.42	PEAKS DB
2	144	Q6PLP6	R.ITVAAQQSAHDAVMDFILSGGDFVR.Q	Y	69.53	2647.31	25	3.3	883.446	3	99.59	183000000	4	40073	137_S1.raw	35	35	1062	1086			PEAKS DB
2	144	Q6PLP6	K.WAADAVTSMFAVLGSSELWK.A	Y	69.08	2168.06	20	-0.4	723.694	3	120.34	79300000	4	47113	137_S1.raw	6	6	353	372			PEAKS DB
2	144	Q6PLP6	R.TYEIFAPFK.G	Y	65.14	1114.57	9	1.4	558.293	2	77.02	398000000	4	30926	137_S1.raw	1	1	991	999			PEAKS DB
2	144	Q6PLP6	K.DLSGAAGSSLFLAAEYSIVK.Y	Y	64.86	1998.03	20	-0.3	1000.02	2	99.89	39100000	4	40458	137_S1.raw	12	12	131	150			PEAKS DB
2	144	Q6PLP6	K.AAVDPYLYLSGK.A	Y	64.55	1295.68	12	1.4	648.846	2	68.46	454000000	4	27236	137_S1.raw	1	1	1120	1131			PEAKS DB
2	144	Q6PLP6	K.AGATQGPLPSK.D	Y	57.31	1025.55	11	1.5	513.783	2	23.55	692000000	4	6230	137_S1.raw	2	2	120	130			PEAKS DB
2	144	Q6PLP6	K.AGSPGAGVCIDK.L	Y	57.03	1073.52	12	1.3	537.767	2	32.28	114000000	4	10500	137_S1.raw	1	1	1132	1143			PEAKS DB
2	144	Q6PLP6	K.GTTTVGGFLVLFK.D	Y	56.54	1338.75	13	0	670.385	2	94.62	23800000	4	38273	137_S1.raw	1	1	3	15			PEAKS DB
2	144	Q6PLP6	R.FQMSVIN(+.98)GDQNDAINCPR.Y	Y	56.06	2021.89	18	0.5	674.972	3	66.04	29900000	4	26017	137_S1.raw	3	3	743	760	Deamidation (NQ)	N7:Deamidation (NQ):0.00	PEAKS DB
2	144	Q6PLP6	T.SMFAVLGSSELWK.A	Y	55.95	1453.73	13	1.1	727.872	2	91.36	2200000	4	36915	137_S1.raw	1	1	360	372			PEAKS DB
2	144	Q6PLP6	R.LGAIPQNTNYQR.R	Y	55.71	1373.71	12	-0.1	687.86	2	37.35	1250000000	4	12909	137_S1.raw	2	2	465	476			PEAKS DB
2	144	Q6PLP6	R.LGAIPQNTN(+.98)YQR.R	Y	55.52	1374.69	12	-1.5	688.351	2	38.81	86200000	4	13636	137_S1.raw	1	1	465	476	Deamidation (NQ)	N9:Deamidation (NQ):26.31	PEAKS DB
2	144	Q6PLP6	R.LYNPAGGGFFTDYR.C	Y	54.96	1576.73	14	1.8	789.374	2	73.56	406000000	4	29318	137_S1.raw	2	2	837	850			PEAKS DB
2	144	Q6PLP6	K.DGSGQPYPTSEQNK.W	Y	53.48	1506.66	14	-0.1	754.337	2	23.68	1360000000	4	6001	137_S1.raw	4	4	339	352			PEAKS DB
2	144	Q6PLP6	K.MFFDGSK.D	Y	52.27	830.363	7	1.4	416.19	2	50.2	368000000	4	19124	137_S1.raw	1	1	332	338			PEAKS DB
2	144	Q6PLP6	R.YTSWMNAMMDSFER.T	Y	51.34	1767.71	14	-0.3	884.86	2	99.77	122000000	4	40090	137_S1.raw	3	3	761	774			PEAKS DB
2	144	Q6PLP6	R.LGAIPQN(+.98)TNYQR.R	Y	50.98	1374.69	12	3.3	688.354	2	40.44	177000000	4	14423	137_S1.raw	2	2	465	476	Deamidation (NQ)	N7:Deamidation (NQ):10.11	PEAKS DB
2	144	Q6PLP6	N.RPN(+.98)GFNQDDVTK.V	Y	50.94	1390.65	12	0.7	464.557	3	27.98	57700000	4	8353	137_S1.raw	3	3	274	285	Deamidation (NQ)	N3:Deamidation (NQ):47.09	PEAKS DB
2	144	Q6PLP6	R.NPDCSLLATLVQSTFTQGVQLR.N	Y	49.28	2390.23	22	-0.1	797.749	3	114.65	1240000	4	45319	137_S1.raw	2	2	565	586			PEAKS DB
2	144	Q6PLP6	R.IGEAEPPR.Q	Y	47.2	867.445	8	0.7	434.73	2	21.1	780000000	4	5070	137_S1.raw	2	2	1098	1105			PEAKS DB
2	144	Q6PLP6	K.AVFPSPFDPK.A	Y	47.04	1103.57	10	-0.6	552.789	2	67.48	478000000	4	26703	137_S1.raw	2	2	1110	1119			PEAKS DB
2	144	Q6PLP6	K.AGSPGAGVCIDKLPV	Y	46.97	1382.72	15	0	692.369	2	67.99	18100000	4	26912	137_S1.raw	1	1	1132	1146			PEAKS DB
2	144	Q6PLP6	R.FQMSVINGDQNDAINCPR.Y	Y	45.62	2020.91	18	-0.4	1011.46	2	64.53	2820000	4	25340	137_S1.raw	1	1	743	760			PEAKS DB
2	144	Q6PLP6	F.AVLGSSELWK.A	Y	45.05	1088.59	10	0.9	545.301	2	62.28	11500000	4	24390	137_S1.raw	1	1	363	372			PEAKS DB
2	144	Q6PLP6	Q.SAHDAVMDFILSGGDFVR.Q	Y	44.77	1935.91	18	2.2	646.314	3	97.63	1070000	4	39319	137_S1.raw	2	2	1069	1086			PEAKS DB
2	144	Q6PLP6	M.NAMMDSFER.T	Y	44.22	1099.44	9	1.4	550.729	2	50.83	10600000	4	19281	137_S1.raw	1	1	766	774			PEAKS DB
2	144	Q6PLP6	M.SVIN(+.98)GDQNDAINCPR.Y	Y	43.64	1615.73	15	-0.2	808.87	2	45.52	2000000	4	16765	137_S1.raw	2	2	746	760	Deamidation (NQ)	N4:Deamidation (NQ):0.00	PEAKS DB
2	144	Q6PLP6	Q.ASVQDYMIEDR.N	Y	43.25	1325.59	11	-0.2	663.803	2	53.26	3500000	4	20289	137_S1.raw	1	1	75	85			PEAKS DB
2	144	Q6PLP6	K.M(+15.99)FFDGSK.D	Y	43.14	846.358	7	0.3	424.187	2	37.09	57200000	4	12779	137_S1.raw	1	1	332	338	Oxidation (M)	M1:Oxidation (M):1000.00	PEAKS DB
2	144	Q6PLP6	N.GFNQDDVTK.V	Y	42.94	1022.47	9	-0.4	512.24	2	27.03	21300000	4	7883	137_S1.raw	1	1	277	285			PEAKS DB
2	144	Q6PLP6	K.AALQDQLGQPVSVKPN.V	Y	42.35	1663.89	16	0.6	832.952	2	51.05	7180000	4	19249	137_S1.raw	1	1	1023	1038			PEAKS DB
2	144	Q6PLP6	R.DGGVPCGSAVR.L	Y	41.91	1016.47	11	0.2	509.243	2	29.48	144000000	4	9077	137_S1.raw	2	2	826	836			PEAKS DB
2	144	Q6PLP6	N.PAGGGFFTDYR.C	Y	41.82	1186.54	11	-0.6	594.277	2	60.96	6720000	4	23741	137_S1.raw	1	1	840	850			PEAKS DB
2	144	Q6PLP6	K.AALQDQLGQPVSVK.P	Y	41.23	1452.79	14	1.2	727.405	2	50.28	4100000	4	18970	137_S1.raw	1	1	1023	1036			PEAKS DB
2	144	Q6PLP6	R.CGTTVSATEISAVADTLTTEGAQVFLR.N	Y	41.17	2740.36	27	1	914.461	3	114.67	1710000	4	45333	137_S1.raw	1	1	593	619			PEAKS DB
2	144	Q6PLP6	R.ITVAAQQSAHDAVM(+15.99)DFILSGGDFVR.Q	Y	40.86	2663.3	25	1.2	888.775	3	89.38	3640000	4	36097	137_S1.raw	1	1	1062	1086	Oxidation (M)	M14:Oxidation (M):1000.00	PEAKS DB
2	144	Q6PLP6	R.YTSWMN(+.98)AMMDSFER.T	Y	40.26	1768.69	14	0.3	885.352	2	83.05	15000000	4	33438	137_S1.raw	2	2	761	774	Deamidation (NQ)	N6:Deamidation (NQ):1000.00	PEAKS DB
2	144	Q6PLP6	A.YTMLGVK.M	Y	39.72	810.431	7	-0.1	406.223	2	45.55	2140000	4	16894	137_S1.raw	1	1	325	331			PEAKS DB
2	144	Q6PLP6	Y.DGSTYTYQGAR.Y	Y	39.49	1217.53	11	1	609.774	2	28.5	2360000	4	8601	137_S1.raw	1	1	418	428			PEAKS DB
2	144	Q6PLP6	R.LVCGSQIR.I	Y	39.28	874.47	8	-0.5	438.242	2	31.96	54200000	4	10282	137_S1.raw	2	2	1090	1097			PEAKS DB
2	144	Q6PLP6	L.AAEYSIVK.Y	Y	38.62	879.47	8	1.6	440.743	2	35.34	5490000	4	11898	137_S1.raw	1	1	143	150			PEAKS DB
2	144	Q6PLP6	N.AFYPAYTMLGVK.M	Y	38.27	1359.69	12	1	680.853	2	78.15	845000	4	31360	137_S1.raw	1	1	320	331			PEAKS DB
2	144	Q6PLP6	L.SVQASVQDYMIEDR.N	Y	38.2	1639.75	14	0.1	820.883	2	61.08	5950000	4	23755	137_S1.raw	1	1	72	85			PEAKS DB
2	144	Q6PLP6	N.STIGVFVR.D	Y	37.28	877.502	8	0.9	439.759	2	53.75	1180000	4	20532	137_S1.raw	1	1	818	825			PEAKS DB
2	144	Q6PLP6	N.AMMDSFER.T	Y	36.55	985.4	8	0.2	493.707	2	47.08	74200000	4	17450	137_S1.raw	1	1	767	774			PEAKS DB
2	144	Q6PLP6	R.YTSWMNAM(+15.99)MDSFER.T	Y	36.23	1783.7	14	-0.5	892.857	2	73.92	5950000	4	29427	137_S1.raw	2	2	761	774	Oxidation (M)	M8:Oxidation (M):0.00	PEAKS DB
2	144	Q6PLP6	A.SVQDYMIEDR.N	Y	35.81	1254.56	10	1.1	628.285	2	50.83	6040000	4	19166	137_S1.raw	1	1	76	85			PEAKS DB
2	144	Q6PLP6	R.FQMSVIN(+.98)GDQN(+.98)DAINCPR.Y	Y	35.48	2022.88	18	1.5	1012.45	2	66.55	945000	4	26238	137_S1.raw	1	1	743	760	Deamidation (NQ)	N7:Deamidation (NQ):0.00;N11:Deamidation (NQ):0.00	PEAKS DB
2	144	Q6PLP6	D.TLTTEGAQVFLR.N	Y	35.33	1334.72	12	-1.8	668.366	2	64.75	0	4	25450	137_S1.raw	0	0	608	619			PEAKS DB
2	144	Q6PLP6	S.VQDYMIEDR.N	Y	34.68	1167.52	9	-1	584.768	2	43.68	5860000	4	15883	137_S1.raw	1	1	77	85			PEAKS DB
2	144	Q6PLP6	Q.STFTQGVQLR.N	Y	34.13	1135.6	10	-0.8	568.806	2	47.39	4170000	4	17620	137_S1.raw	1	1	577	586			PEAKS DB
2	144	Q6PLP6	F.ILSGGDFVR.Q	Y	33.52	962.519	9	0.6	482.267	2	50.23	6020000	4	18822	137_S1.raw	1	1	1078	1086			PEAKS DB
2	144	Q6PLP6	R.WSCATYK.T	Y	32.91	857.374	7	-1.6	429.694	2	37.62	20300000	4	12991	137_S1.raw	1	1	91	97			PEAKS DB
2	144	Q6PLP6	K.AALQDQLGQPVSVKPNVN.A	Y	30.86	1877	18	0.6	939.508	2	54.13	312000	4	20719	137_S1.raw	1	1	1023	1040			PEAKS DB
2	144	Q6PLP6	R.YTSWMNAMM(+15.99)DSFER.T	Y	30.39	1783.7	14	0.5	892.858	2	86.63	2690000	4	34885	137_S1.raw	2	2	761	774	Oxidation (M)	M9:Oxidation (M):11.12	PEAKS DB
2	144	Q6PLP6	R.VNPSAPYCSR.P	Y	30.12	1092.5	10	0.3	547.259	2	30.91	51500000	4	9827	137_S1.raw	1	1	781	790			PEAKS DB
2	144	Q6PLP6	L.TTEGAQVFLR.N	Y	29.97	1120.59	10	1.2	561.302	2	50.45	1380000	4	19013	137_S1.raw	1	1	610	619			PEAKS DB
2	144	Q6PLP6	R.LGAIPQN(+.98)TN(+.98)YQR.R	Y	29.76	1375.67	12	2.3	688.846	2	41.33	2430000	4	14873	137_S1.raw	1	1	465	476	Deamidation (NQ)	N7:Deamidation (NQ):14.02;N9:Deamidation (NQ):14.04	PEAKS DB
2	144	Q6PLP6	G.SGQPYPTSEQNK.W	Y	29.38	1334.61	12	-0.2	668.312	2	20.6	2180000	4	4900	137_S1.raw	1	1	341	352			PEAKS DB
2	144	Q6PLP6	V.FPSPFDPK.A	Y	29.09	933.46	8	1	467.738	2	67.42	1700000	4	26657	137_S1.raw	1	1	1112	1119			PEAKS DB
2	144	Q6PLP6	F.VYAPN(+.98)RPNGFNQDDVTK.V	Y	28.41	1934.91	17	-0.4	968.463	2	39.63	99500000	4	14091	137_S1.raw	3	3	269	285	Deamidation (NQ)	N5:Deamidation (NQ):0.00	PEAKS DB
2	144	Q6PLP6	M.FAVLGSSELWK.A	Y	27.89	1235.65	11	0.3	618.835	2	77.9	4440000	4	31123	137_S1.raw	1	1	362	372			PEAKS DB
2	144	Q6PLP6	Y.YIPDGVAGLPGYIR.L	Y	27.51	1489.79	14	0.4	745.904	2	72.94	34400000	4	29032	137_S1.raw	1	1	451	464			PEAKS DB
2	144	Q6PLP6	N.NAFYPAYTMLGVK.M	Y	27.37	1473.73	13	0	737.874	2	79.42	2130000	4	31814	137_S1.raw	1	1	319	331			PEAKS DB
2	144	Q6PLP6	K.WAADAVTSM(+15.99)FAVLGSSELWK.A	Y	26.88	2184.06	20	1.2	1093.04	2	99.3	513000	4	39923	137_S1.raw	2	2	353	372	Oxidation (M)	M9:Oxidation (M):1000.00	PEAKS DB
2	144	Q6PLP6	H.DAVMDFILSGGDFVR.Q	Y	26.82	1640.79	15	-1.3	821.4	2	107.1	399000	4	42720	137_S1.raw	1	1	1072	1086			PEAKS DB
2	144	Q6PLP6	K.N(+.98)GVDRNPDCSLLATLVQSTFTQGVQLR.N	Y	26.39	2932.47	27	2.4	978.5	3	113.54	1440000	4	44935	137_S1.raw	1	1	560	586	Deamidation (NQ)	N1:Deamidation (NQ):6.47	PEAKS DB
2	144	Q6PLP6	F.VYAPNRPNGFNQDDVTK.V	Y	25.75	1933.93	17	-0.3	645.65	3	38.57	9260000	4	13452	137_S1.raw	1	1	269	285			PEAKS DB
2	144	Q6PLP6	R.YTSWM(+15.99)NAMMDSFER.T	Y	25.74	1783.7	14	0.2	892.858	2	83.46	1700000	4	33527	137_S1.raw	1	1	761	774	Oxidation (M)	M5:Oxidation (M):0.00	PEAKS DB
2	144	Q6PLP6	Q.QSAHDAVMDFILSGGDFVR.Q	Y	25.15	2063.97	19	0.5	688.999	3	98.12	433000	4	39474	137_S1.raw	1	1	1068	1086			PEAKS DB
2	144	Q6PLP6	K.WAADAVTSMF.A	Y	24.71	1097.49	10	0.2	549.75	2	90.7	1420000	4	36617	137_S1.raw	1	1	353	362			PEAKS DB
2	144	Q6PLP6	R.NMAGNIGAFNQF.T	Y	24.58	1282.58	12	1.3	642.296	2	78.52	1920000	4	31489	137_S1.raw	1	1	620	631			PEAKS DB
2	144	Q6PLP6	W.MNAMMDSFER.T	Y	24.4	1230.48	10	0.1	616.249	2	57.23	1390000	4	22043	137_S1.raw	1	1	765	774			PEAKS DB
2	144	Q6PLP6	F.VYAPNRPN(+.98)GFNQDDVTK.V	Y	24.03	1934.91	17	2.6	645.98	3	41.01	15400000	4	14659	137_S1.raw	1	1	269	285	Deamidation (NQ)	N8:Deamidation (NQ):0.00	PEAKS DB
2	144	Q6PLP6	F.VYAPNRPNGFNQ(+.98)DDVTK.V	Y	23.12	1934.91	17	-0.4	968.463	2	39.63	4020000	4	13961	137_S1.raw	1	1	269	285	Deamidation (NQ)	Q12:Deamidation (NQ):0.00	PEAKS DB
2	144	Q6PLP6	D.SYDGSTYTYQGAR.Y	Y	22.45	1467.63	13	0.7	734.821	2	35.34	0	4	11917	137_S1.raw	0	0	416	428			PEAKS DB
2	144	Q6PLP6	Y.APNRPN(+.98)GFNQDDVTK.V	Y	22.34	1672.78	15	0.7	558.601	3	31.49	1940000	4	10017	137_S1.raw	1	1	271	285	Deamidation (NQ)	N6:Deamidation (NQ):0.00	PEAKS DB
2	144	Q6PLP6	R.LGAIPQNTN.Y	Y	21.94	926.482	9	0	464.248	2	34.44	2790000	4	11532	137_S1.raw	1	1	465	473			PEAKS DB
2	144	Q6PLP6	G.SVFVYAPN(+.98)RPNGFNQDDVTK.V	Y	21.57	2268.08	20	0.4	757.035	3	58.67	2510000	4	22715	137_S1.raw	1	1	266	285	Deamidation (NQ)	N8:Deamidation (NQ):0.00	PEAKS DB
2	144	Q6PLP6	Y.LWDSPPDSSKPLSVQASVQDYMIEDR.N	Y	20.85	2962.4	26	1.2	988.476	3	78.18	1940000	4	31274	137_S1.raw	1	1	60	85			PEAKS DB
2	144	Q6PLP6	R.AANQPDGQWLYVEPTLPGQTGPSGAVYLWDSPPDSSK.P	Y	20.25	3927.86	37	-0.5	1310.29	3	93.89	1510000	4	37875	137_S1.raw	1	1	33	69			PEAKS DB
2	144	Q6PLP6	K.NGVDRN(+.98)PDCSLLATLVQSTFTQGVQLR.N	Y	19.69	2932.47	27	2.4	978.5	3	113.54	1740000	4	44848	137_S1.raw	2	2	560	586	Deamidation (NQ)	N6:Deamidation (NQ):0.00	PEAKS DB
2	144	Q6PLP6	R.ITVAAQ(+.98)QSAHDAVMDFILSGGDFVR.Q	Y	19.65	2648.29	25	7	883.777	3	135.39	0	4	51668	137_S1.raw	0	0	1062	1086	Deamidation (NQ)	Q6:Deamidation (NQ):0.00	PEAKS DB
2	144	Q6PLP6	G.AIPQNTNYQR.R	Y	19	1203.6	10	-0.5	602.807	2	24.71	4100000	4	6702	137_S1.raw	1	1	467	476			PEAKS DB
2	144	Q6PLP6	L.GSSELWK.A	Y	17.38	805.397	7	-2.4	403.705	2	38.25	3470000	4	13417	137_S1.raw	1	1	366	372			PEAKS DB
2	144	Q6PLP6	K.ALAGPVQFGGL.G	Y	16.29	1028.57	11	1.5	515.291	2	82.08	380000	4	32971	137_S1.raw	1	1	373	383			PEAKS DB
2	144	Q6PLP6	S.VFVYAPN(+.98)RPNGFNQDDVTK.V	Y	15.05	2181.05	19	-0.9	728.023	3	54.92	711000	4	21031	137_S1.raw	1	1	267	285	Deamidation (NQ)	N7:Deamidation (NQ):0.00	PEAKS DB
2	145	A1KR25	R.ITVAAQQSAHDAVMDFILSGGDFVR.Q	Y	69.53	2647.31	25	3.3	883.446	3	99.59	183000000	4	40073	137_S1.raw	35	35	1142	1166			PEAKS DB
2	145	A1KR25	K.WAADAVTSMFAVLGSSELWK.A	Y	69.08	2168.06	20	-0.4	723.694	3	120.34	79300000	4	47113	137_S1.raw	6	6	433	452			PEAKS DB
2	145	A1KR25	R.TYEIFAPFK.G	Y	65.14	1114.57	9	1.4	558.293	2	77.02	398000000	4	30926	137_S1.raw	1	1	1071	1079			PEAKS DB
2	145	A1KR25	K.DLSGAAGSSLFLAAEYSIVK.Y	Y	64.86	1998.03	20	-0.3	1000.02	2	99.89	39100000	4	40458	137_S1.raw	12	12	211	230			PEAKS DB
2	145	A1KR25	K.AAVDPYLYLSGK.A	Y	64.55	1295.68	12	1.4	648.846	2	68.46	454000000	4	27236	137_S1.raw	1	1	1200	1211			PEAKS DB
2	145	A1KR25	K.AGATQGPLPSK.D	Y	57.31	1025.55	11	1.5	513.783	2	23.55	692000000	4	6230	137_S1.raw	2	2	200	210			PEAKS DB
2	145	A1KR25	K.AGSPGAGVCIDK.L	Y	57.03	1073.52	12	1.3	537.767	2	32.28	114000000	4	10500	137_S1.raw	1	1	1212	1223			PEAKS DB
2	145	A1KR25	K.GTTTVGGFLVLFK.D	Y	56.54	1338.75	13	0	670.385	2	94.62	23800000	4	38273	137_S1.raw	1	1	83	95			PEAKS DB
2	145	A1KR25	R.FQMSVIN(+.98)GDQNDAINCPR.Y	Y	56.06	2021.89	18	0.5	674.972	3	66.04	29900000	4	26017	137_S1.raw	3	3	823	840	Deamidation (NQ)	N7:Deamidation (NQ):0.00	PEAKS DB
2	145	A1KR25	T.SMFAVLGSSELWK.A	Y	55.95	1453.73	13	1.1	727.872	2	91.36	2200000	4	36915	137_S1.raw	1	1	440	452			PEAKS DB
2	145	A1KR25	R.LGAIPQNTNYQR.R	Y	55.71	1373.71	12	-0.1	687.86	2	37.35	1250000000	4	12909	137_S1.raw	2	2	545	556			PEAKS DB
2	145	A1KR25	R.LGAIPQNTN(+.98)YQR.R	Y	55.52	1374.69	12	-1.5	688.351	2	38.81	86200000	4	13636	137_S1.raw	1	1	545	556	Deamidation (NQ)	N9:Deamidation (NQ):26.31	PEAKS DB
2	145	A1KR25	R.LYNPAGGGFFTDYR.C	Y	54.96	1576.73	14	1.8	789.374	2	73.56	406000000	4	29318	137_S1.raw	2	2	917	930			PEAKS DB
2	145	A1KR25	K.DGSGQPYPTSEQNK.W	Y	53.48	1506.66	14	-0.1	754.337	2	23.68	1360000000	4	6001	137_S1.raw	4	4	419	432			PEAKS DB
2	145	A1KR25	K.MFFDGSK.D	Y	52.27	830.363	7	1.4	416.19	2	50.2	368000000	4	19124	137_S1.raw	1	1	412	418			PEAKS DB
2	145	A1KR25	R.YTSWMNAMMDSFER.T	Y	51.34	1767.71	14	-0.3	884.86	2	99.77	122000000	4	40090	137_S1.raw	3	3	841	854			PEAKS DB
2	145	A1KR25	R.LGAIPQN(+.98)TNYQR.R	Y	50.98	1374.69	12	3.3	688.354	2	40.44	177000000	4	14423	137_S1.raw	2	2	545	556	Deamidation (NQ)	N7:Deamidation (NQ):10.11	PEAKS DB
2	145	A1KR25	N.RPN(+.98)GFNQDDVTK.V	Y	50.94	1390.65	12	0.7	464.557	3	27.98	57700000	4	8353	137_S1.raw	3	3	354	365	Deamidation (NQ)	N3:Deamidation (NQ):47.09	PEAKS DB
2	145	A1KR25	R.NPDCSLLATLVQSTFTQGVQLR.N	Y	49.28	2390.23	22	-0.1	797.749	3	114.65	1240000	4	45319	137_S1.raw	2	2	645	666			PEAKS DB
2	145	A1KR25	R.IGEAEPPR.Q	Y	47.2	867.445	8	0.7	434.73	2	21.1	780000000	4	5070	137_S1.raw	2	2	1178	1185			PEAKS DB
2	145	A1KR25	K.AVFPSPFDPK.A	Y	47.04	1103.57	10	-0.6	552.789	2	67.48	478000000	4	26703	137_S1.raw	2	2	1190	1199			PEAKS DB
2	145	A1KR25	K.AGSPGAGVCIDKLPV	Y	46.97	1382.72	15	0	692.369	2	67.99	18100000	4	26912	137_S1.raw	1	1	1212	1226			PEAKS DB
2	145	A1KR25	R.FQMSVINGDQNDAINCPR.Y	Y	45.62	2020.91	18	-0.4	1011.46	2	64.53	2820000	4	25340	137_S1.raw	1	1	823	840			PEAKS DB
2	145	A1KR25	F.AVLGSSELWK.A	Y	45.05	1088.59	10	0.9	545.301	2	62.28	11500000	4	24390	137_S1.raw	1	1	443	452			PEAKS DB
2	145	A1KR25	Q.SAHDAVMDFILSGGDFVR.Q	Y	44.77	1935.91	18	2.2	646.314	3	97.63	1070000	4	39319	137_S1.raw	2	2	1149	1166			PEAKS DB
2	145	A1KR25	M.NAMMDSFER.T	Y	44.22	1099.44	9	1.4	550.729	2	50.83	10600000	4	19281	137_S1.raw	1	1	846	854			PEAKS DB
2	145	A1KR25	M.SVIN(+.98)GDQNDAINCPR.Y	Y	43.64	1615.73	15	-0.2	808.87	2	45.52	2000000	4	16765	137_S1.raw	2	2	826	840	Deamidation (NQ)	N4:Deamidation (NQ):0.00	PEAKS DB
2	145	A1KR25	Q.ASVQDYMIEDR.N	Y	43.25	1325.59	11	-0.2	663.803	2	53.26	3500000	4	20289	137_S1.raw	1	1	155	165			PEAKS DB
2	145	A1KR25	K.M(+15.99)FFDGSK.D	Y	43.14	846.358	7	0.3	424.187	2	37.09	57200000	4	12779	137_S1.raw	1	1	412	418	Oxidation (M)	M1:Oxidation (M):1000.00	PEAKS DB
2	145	A1KR25	N.GFNQDDVTK.V	Y	42.94	1022.47	9	-0.4	512.24	2	27.03	21300000	4	7883	137_S1.raw	1	1	357	365			PEAKS DB
2	145	A1KR25	K.AALQDQLGQPVSVKPN.V	Y	42.35	1663.89	16	0.6	832.952	2	51.05	7180000	4	19249	137_S1.raw	1	1	1103	1118			PEAKS DB
2	145	A1KR25	R.DGGVPCGSAVR.L	Y	41.91	1016.47	11	0.2	509.243	2	29.48	144000000	4	9077	137_S1.raw	2	2	906	916			PEAKS DB
2	145	A1KR25	N.PAGGGFFTDYR.C	Y	41.82	1186.54	11	-0.6	594.277	2	60.96	6720000	4	23741	137_S1.raw	1	1	920	930			PEAKS DB
2	145	A1KR25	K.AALQDQLGQPVSVK.P	Y	41.23	1452.79	14	1.2	727.405	2	50.28	4100000	4	18970	137_S1.raw	1	1	1103	1116			PEAKS DB
2	145	A1KR25	R.CGTTVSATEISAVADTLTTEGAQVFLR.N	Y	41.17	2740.36	27	1	914.461	3	114.67	1710000	4	45333	137_S1.raw	1	1	673	699			PEAKS DB
2	145	A1KR25	R.ITVAAQQSAHDAVM(+15.99)DFILSGGDFVR.Q	Y	40.86	2663.3	25	1.2	888.775	3	89.38	3640000	4	36097	137_S1.raw	1	1	1142	1166	Oxidation (M)	M14:Oxidation (M):1000.00	PEAKS DB
2	145	A1KR25	R.YTSWMN(+.98)AMMDSFER.T	Y	40.26	1768.69	14	0.3	885.352	2	83.05	15000000	4	33438	137_S1.raw	2	2	841	854	Deamidation (NQ)	N6:Deamidation (NQ):1000.00	PEAKS DB
2	145	A1KR25	A.YTMLGVK.M	Y	39.72	810.431	7	-0.1	406.223	2	45.55	2140000	4	16894	137_S1.raw	1	1	405	411			PEAKS DB
2	145	A1KR25	Y.DGSTYTYQGAR.Y	Y	39.49	1217.53	11	1	609.774	2	28.5	2360000	4	8601	137_S1.raw	1	1	498	508			PEAKS DB
2	145	A1KR25	R.LVCGSQIR.I	Y	39.28	874.47	8	-0.5	438.242	2	31.96	54200000	4	10282	137_S1.raw	2	2	1170	1177			PEAKS DB
2	145	A1KR25	L.AAEYSIVK.Y	Y	38.62	879.47	8	1.6	440.743	2	35.34	5490000	4	11898	137_S1.raw	1	1	223	230			PEAKS DB
2	145	A1KR25	N.AFYPAYTMLGVK.M	Y	38.27	1359.69	12	1	680.853	2	78.15	845000	4	31360	137_S1.raw	1	1	400	411			PEAKS DB
2	145	A1KR25	L.SVQASVQDYMIEDR.N	Y	38.2	1639.75	14	0.1	820.883	2	61.08	5950000	4	23755	137_S1.raw	1	1	152	165			PEAKS DB
2	145	A1KR25	N.STIGVFVR.D	Y	37.28	877.502	8	0.9	439.759	2	53.75	1180000	4	20532	137_S1.raw	1	1	898	905			PEAKS DB
2	145	A1KR25	N.AMMDSFER.T	Y	36.55	985.4	8	0.2	493.707	2	47.08	74200000	4	17450	137_S1.raw	1	1	847	854			PEAKS DB
2	145	A1KR25	R.YTSWMNAM(+15.99)MDSFER.T	Y	36.23	1783.7	14	-0.5	892.857	2	73.92	5950000	4	29427	137_S1.raw	2	2	841	854	Oxidation (M)	M8:Oxidation (M):0.00	PEAKS DB
2	145	A1KR25	A.SVQDYMIEDR.N	Y	35.81	1254.56	10	1.1	628.285	2	50.83	6040000	4	19166	137_S1.raw	1	1	156	165			PEAKS DB
2	145	A1KR25	R.FQMSVIN(+.98)GDQN(+.98)DAINCPR.Y	Y	35.48	2022.88	18	1.5	1012.45	2	66.55	945000	4	26238	137_S1.raw	1	1	823	840	Deamidation (NQ)	N7:Deamidation (NQ):0.00;N11:Deamidation (NQ):0.00	PEAKS DB
2	145	A1KR25	D.TLTTEGAQVFLR.N	Y	35.33	1334.72	12	-1.8	668.366	2	64.75	0	4	25450	137_S1.raw	0	0	688	699			PEAKS DB
2	145	A1KR25	S.VQDYMIEDR.N	Y	34.68	1167.52	9	-1	584.768	2	43.68	5860000	4	15883	137_S1.raw	1	1	157	165			PEAKS DB
2	145	A1KR25	Q.STFTQGVQLR.N	Y	34.13	1135.6	10	-0.8	568.806	2	47.39	4170000	4	17620	137_S1.raw	1	1	657	666			PEAKS DB
2	145	A1KR25	F.ILSGGDFVR.Q	Y	33.52	962.519	9	0.6	482.267	2	50.23	6020000	4	18822	137_S1.raw	1	1	1158	1166			PEAKS DB
2	145	A1KR25	R.WSCATYK.T	Y	32.91	857.374	7	-1.6	429.694	2	37.62	20300000	4	12991	137_S1.raw	1	1	171	177			PEAKS DB
2	145	A1KR25	K.AALQDQLGQPVSVKPNVN.A	Y	30.86	1877	18	0.6	939.508	2	54.13	312000	4	20719	137_S1.raw	1	1	1103	1120			PEAKS DB
2	145	A1KR25	R.YTSWMNAMM(+15.99)DSFER.T	Y	30.39	1783.7	14	0.5	892.858	2	86.63	2690000	4	34885	137_S1.raw	2	2	841	854	Oxidation (M)	M9:Oxidation (M):11.12	PEAKS DB
2	145	A1KR25	R.VNPSAPYCSR.P	Y	30.12	1092.5	10	0.3	547.259	2	30.91	51500000	4	9827	137_S1.raw	1	1	861	870			PEAKS DB
2	145	A1KR25	L.TTEGAQVFLR.N	Y	29.97	1120.59	10	1.2	561.302	2	50.45	1380000	4	19013	137_S1.raw	1	1	690	699			PEAKS DB
2	145	A1KR25	R.LGAIPQN(+.98)TN(+.98)YQR.R	Y	29.76	1375.67	12	2.3	688.846	2	41.33	2430000	4	14873	137_S1.raw	1	1	545	556	Deamidation (NQ)	N7:Deamidation (NQ):14.02;N9:Deamidation (NQ):14.04	PEAKS DB
2	145	A1KR25	G.SGQPYPTSEQNK.W	Y	29.38	1334.61	12	-0.2	668.312	2	20.6	2180000	4	4900	137_S1.raw	1	1	421	432			PEAKS DB
2	145	A1KR25	V.FPSPFDPK.A	Y	29.09	933.46	8	1	467.738	2	67.42	1700000	4	26657	137_S1.raw	1	1	1192	1199			PEAKS DB
2	145	A1KR25	F.VYAPN(+.98)RPNGFNQDDVTK.V	Y	28.41	1934.91	17	-0.4	968.463	2	39.63	99500000	4	14091	137_S1.raw	3	3	349	365	Deamidation (NQ)	N5:Deamidation (NQ):0.00	PEAKS DB
2	145	A1KR25	M.FAVLGSSELWK.A	Y	27.89	1235.65	11	0.3	618.835	2	77.9	4440000	4	31123	137_S1.raw	1	1	442	452			PEAKS DB
2	145	A1KR25	Y.YIPDGVAGLPGYIR.L	Y	27.51	1489.79	14	0.4	745.904	2	72.94	34400000	4	29032	137_S1.raw	1	1	531	544			PEAKS DB
2	145	A1KR25	N.NAFYPAYTMLGVK.M	Y	27.37	1473.73	13	0	737.874	2	79.42	2130000	4	31814	137_S1.raw	1	1	399	411			PEAKS DB
2	145	A1KR25	K.WAADAVTSM(+15.99)FAVLGSSELWK.A	Y	26.88	2184.06	20	1.2	1093.04	2	99.3	513000	4	39923	137_S1.raw	2	2	433	452	Oxidation (M)	M9:Oxidation (M):1000.00	PEAKS DB
2	145	A1KR25	H.DAVMDFILSGGDFVR.Q	Y	26.82	1640.79	15	-1.3	821.4	2	107.1	399000	4	42720	137_S1.raw	1	1	1152	1166			PEAKS DB
2	145	A1KR25	K.N(+.98)GVDRNPDCSLLATLVQSTFTQGVQLR.N	Y	26.39	2932.47	27	2.4	978.5	3	113.54	1440000	4	44935	137_S1.raw	1	1	640	666	Deamidation (NQ)	N1:Deamidation (NQ):6.47	PEAKS DB
2	145	A1KR25	F.VYAPNRPNGFNQDDVTK.V	Y	25.75	1933.93	17	-0.3	645.65	3	38.57	9260000	4	13452	137_S1.raw	1	1	349	365			PEAKS DB
2	145	A1KR25	R.YTSWM(+15.99)NAMMDSFER.T	Y	25.74	1783.7	14	0.2	892.858	2	83.46	1700000	4	33527	137_S1.raw	1	1	841	854	Oxidation (M)	M5:Oxidation (M):0.00	PEAKS DB
2	145	A1KR25	Q.QSAHDAVMDFILSGGDFVR.Q	Y	25.15	2063.97	19	0.5	688.999	3	98.12	433000	4	39474	137_S1.raw	1	1	1148	1166			PEAKS DB
2	145	A1KR25	K.WAADAVTSMF.A	Y	24.71	1097.49	10	0.2	549.75	2	90.7	1420000	4	36617	137_S1.raw	1	1	433	442			PEAKS DB
2	145	A1KR25	R.NMAGNIGAFNQF.T	Y	24.58	1282.58	12	1.3	642.296	2	78.52	1920000	4	31489	137_S1.raw	1	1	700	711			PEAKS DB
2	145	A1KR25	W.MNAMMDSFER.T	Y	24.4	1230.48	10	0.1	616.249	2	57.23	1390000	4	22043	137_S1.raw	1	1	845	854			PEAKS DB
2	145	A1KR25	F.VYAPNRPN(+.98)GFNQDDVTK.V	Y	24.03	1934.91	17	2.6	645.98	3	41.01	15400000	4	14659	137_S1.raw	1	1	349	365	Deamidation (NQ)	N8:Deamidation (NQ):0.00	PEAKS DB
2	145	A1KR25	F.VYAPNRPNGFNQ(+.98)DDVTK.V	Y	23.12	1934.91	17	-0.4	968.463	2	39.63	4020000	4	13961	137_S1.raw	1	1	349	365	Deamidation (NQ)	Q12:Deamidation (NQ):0.00	PEAKS DB
2	145	A1KR25	D.SYDGSTYTYQGAR.Y	Y	22.45	1467.63	13	0.7	734.821	2	35.34	0	4	11917	137_S1.raw	0	0	496	508			PEAKS DB
2	145	A1KR25	Y.APNRPN(+.98)GFNQDDVTK.V	Y	22.34	1672.78	15	0.7	558.601	3	31.49	1940000	4	10017	137_S1.raw	1	1	351	365	Deamidation (NQ)	N6:Deamidation (NQ):0.00	PEAKS DB
2	145	A1KR25	R.LGAIPQNTN.Y	Y	21.94	926.482	9	0	464.248	2	34.44	2790000	4	11532	137_S1.raw	1	1	545	553			PEAKS DB
2	145	A1KR25	G.SVFVYAPN(+.98)RPNGFNQDDVTK.V	Y	21.57	2268.08	20	0.4	757.035	3	58.67	2510000	4	22715	137_S1.raw	1	1	346	365	Deamidation (NQ)	N8:Deamidation (NQ):0.00	PEAKS DB
2	145	A1KR25	Y.LWDSPPDSSKPLSVQASVQDYMIEDR.N	Y	20.85	2962.4	26	1.2	988.476	3	78.18	1940000	4	31274	137_S1.raw	1	1	140	165			PEAKS DB
2	145	A1KR25	R.AANQPDGQWLYVEPTLPGQTGPSGAVYLWDSPPDSSK.P	Y	20.25	3927.86	37	-0.5	1310.29	3	93.89	1510000	4	37875	137_S1.raw	1	1	113	149			PEAKS DB
2	145	A1KR25	K.NGVDRN(+.98)PDCSLLATLVQSTFTQGVQLR.N	Y	19.69	2932.47	27	2.4	978.5	3	113.54	1740000	4	44848	137_S1.raw	2	2	640	666	Deamidation (NQ)	N6:Deamidation (NQ):0.00	PEAKS DB
2	145	A1KR25	R.ITVAAQ(+.98)QSAHDAVMDFILSGGDFVR.Q	Y	19.65	2648.29	25	7	883.777	3	135.39	0	4	51668	137_S1.raw	0	0	1142	1166	Deamidation (NQ)	Q6:Deamidation (NQ):0.00	PEAKS DB
2	145	A1KR25	G.AIPQNTNYQR.R	Y	19	1203.6	10	-0.5	602.807	2	24.71	4100000	4	6702	137_S1.raw	1	1	547	556			PEAKS DB
2	145	A1KR25	L.GSSELWK.A	Y	17.38	805.397	7	-2.4	403.705	2	38.25	3470000	4	13417	137_S1.raw	1	1	446	452			PEAKS DB
2	145	A1KR25	K.ALAGPVQFGGL.G	Y	16.29	1028.57	11	1.5	515.291	2	82.08	380000	4	32971	137_S1.raw	1	1	453	463			PEAKS DB
2	145	A1KR25	S.VFVYAPN(+.98)RPNGFNQDDVTK.V	Y	15.05	2181.05	19	-0.9	728.023	3	54.92	711000	4	21031	137_S1.raw	1	1	347	365	Deamidation (NQ)	N7:Deamidation (NQ):0.00	PEAKS DB
14	461	A8IAA8	R.HEDVEAFTIPLYTAAGDETK.V	Y	83.4	2206.04	20	-0.6	1104.03	2	76.17	120000000	4	30395	137_S1.raw	2	2	185	204			PEAKS DB
14	461	A8IAA8	K.SSQGVPLLAEQASSFFSSK.A	N	69.52	1968.98	19	-0.5	657.333	3	90.7	249000000	4	36614	137_S1.raw	2	2	144	162			PEAKS DB
14	461	A8IAA8	K.AGVSGAVVVLGYSWK.E	N	64.86	1491.81	15	2.1	746.913	2	81.23	24100000	4	32190	137_S1.raw	5	5	213	227			PEAKS DB
14	461	A8IAA8	R.VALYM(+15.99)SESDGVLDLK.W	Y	64.56	1654.81	15	0.6	828.414	2	68.33	9940000	4	26991	137_S1.raw	1	1	29	43	Oxidation (M)	M5:Oxidation (M):1000.00	PEAKS DB
14	461	A8IAA8	R.IPSAGANYGPFVEWVR.F	Y	61.08	1761.88	16	1	881.95	2	84.2	14600000	4	33854	137_S1.raw	1	1	660	675			PEAKS DB
14	461	A8IAA8	K.ATAGSLVVPIFFK.E	Y	60.93	1348.78	13	0.8	675.395	2	89.81	14500000	4	36269	137_S1.raw	1	1	548	560			PEAKS DB
14	461	A8IAA8	R.VALYMSESDGVLDLK.W	Y	60.46	1638.82	15	0.6	820.416	2	76.99	151000000	4	31255	137_S1.raw	17	17	29	43			PEAKS DB
14	461	A8IAA8	R.VLYPASVGVYK.T	Y	59.27	1194.66	11	-0.3	598.34	2	55.33	47000000	4	21295	137_S1.raw	1	1	680	690			PEAKS DB
14	461	A8IAA8	K.ALGYQGSWSACK.H	Y	58.74	1269.58	12	0.1	635.798	2	52.89	7030000	4	20114	137_S1.raw	1	1	125	136			PEAKS DB
14	461	A8IAA8	K.WTGAPSN(+.98)GNYAPDLGR.V	Y	57.83	1675.76	16	0	838.887	2	54.01	24300000	4	20684	137_S1.raw	1	1	586	601	Deamidation (NQ)	N7:Deamidation (NQ):5.47	PEAKS DB
14	461	A8IAA8	K.AVGGVLITMQR.I	Y	55.31	1143.64	11	-0.6	572.829	2	58.28	13900000	4	22621	137_S1.raw	1	1	649	659			PEAKS DB
14	461	A8IAA8	K.AQDAWPASLEDAK.T	N	55.1	1400.66	13	0.7	701.336	2	58.14	321000000	4	22245	137_S1.raw	1	1	163	175			PEAKS DB
14	461	A8IAA8	K.QLVQAGFDLK.V	N	54.75	1117.61	10	1.9	559.815	2	59.24	95800000	4	23050	137_S1.raw	1	1	54	63			PEAKS DB
14	461	A8IAA8	K.VPAGGSQANLPGK.L	Y	52.77	1194.64	13	-0.2	598.325	2	25.64	180000000	4	7090	137_S1.raw	1	1	632	644			PEAKS DB
14	461	A8IAA8	K.WTGAPSNGNYAPDLGR.V	Y	50.47	1674.78	16	1	838.396	2	52.25	1080000	4	19855	137_S1.raw	1	1	586	601			PEAKS DB
14	461	A8IAA8	F.TIPLYTAAGDETK.V	Y	50.34	1378.7	13	1.7	690.357	2	51	28500000	4	19268	137_S1.raw	1	1	192	204			PEAKS DB
14	461	A8IAA8	K.WNNGPSNLQK.Q	N	48.84	1156.56	10	-0.2	579.288	2	30.88	244000000	4	9698	137_S1.raw	2	2	44	53			PEAKS DB
14	461	A8IAA8	K.WNN(+.98)GPSNLQK.Q	N	47.58	1157.55	10	-0.2	579.78	2	31.33	867000000	4	11378	137_S1.raw	3	3	44	53	Deamidation (NQ)	N3:Deamidation (NQ):30.46	PEAKS DB
14	461	A8IAA8	K.VAAQAFGK.A	N	46.1	790.434	8	0.9	396.224	2	24.76	108000000	4	6841	137_S1.raw	1	1	205	212			PEAKS DB
14	461	A8IAA8	K.LVSDFAAGAYVVPAQGNADEHPEAVDSVLESAADVADEAAEVVR.R	Y	45.98	4453.12	44	3	1114.29	4	110.07	3260000	4	43793	137_S1.raw	1	1	241	284			PEAKS DB
14	461	A8IAA8	R.LTGVDAYVIPAQN(+.98)GH.T	N	45.43	1554.77	15	1.6	778.393	2	60.28	3440000	4	23495	137_S1.raw	1	1	72	86	Deamidation (NQ)	N13:Deamidation (NQ):17.01	PEAKS DB
14	461	A8IAA8	L.LAEQASSFFSSK.A	N	45.38	1300.63	12	-0.1	651.322	2	56.89	7560000	4	21934	137_S1.raw	1	1	151	162			PEAKS DB
14	461	A8IAA8	K.WN(+.98)N(+.98)GPSNLQK.Q	N	45.12	1158.53	10	0.9	580.273	2	35.58	45800000	4	12091	137_S1.raw	4	4	44	53	Deamidation (NQ)	N2:Deamidation (NQ):62.80;N3:Deamidation (NQ):52.34	PEAKS DB
14	461	A8IAA8	Y.MSESDGVLDLK.W	N	44.35	1192.56	11	0.8	597.29	2	54.69	5750000	4	20897	137_S1.raw	1	1	33	43			PEAKS DB
14	461	A8IAA8	R.VIYNVSK.D	N	43.28	821.465	7	1.2	411.74	2	29.56	2480000	4	9041	137_S1.raw	1	1	602	608			PEAKS DB
14	461	A8IAA8	K.TISFNTWCR.H	N	42.18	1126.52	9	1.4	564.269	2	69.03	6420000	4	27302	137_S1.raw	1	1	176	184			PEAKS DB
14	461	A8IAA8	K.WN(+.98)NGPSNLQK.Q	N	40.51	1157.55	10	-0.2	579.78	2	31.33	490000000	4	10086	137_S1.raw	2	2	44	53	Deamidation (NQ)	N2:Deamidation (NQ):0.00	PEAKS DB
14	461	A8IAA8	M.LGGNVEADR.E	N	40.16	929.457	9	2.3	465.737	2	21.56	33200000	4	5225	137_S1.raw	1	1	111	119			PEAKS DB
14	461	A8IAA8	R.LTGVDAYVIPAQN(+.98)GHTFY.S	N	39.83	1965.95	18	0.5	983.981	2	77.82	5460000	4	31136	137_S1.raw	1	1	72	89	Deamidation (NQ)	N13:Deamidation (NQ):7.65	PEAKS DB
14	461	A8IAA8	R.WGELLEK.L	N	39.76	873.46	7	0.6	437.737	2	56.41	398000000	4	21742	137_S1.raw	1	1	234	240			PEAKS DB
14	461	A8IAA8	K.AGVSGAVVVLGY.S	N	38.24	1090.6	12	4.9	546.311	2	76.99	1690000	4	30823	137_S1.raw	1	1	213	224			PEAKS DB
14	461	A8IAA8	K.SSQGVPLLAEQASSFF.S	N	35.21	1666.82	16	-0.2	834.417	2	101.12	3480000	4	40761	137_S1.raw	1	1	144	159			PEAKS DB
14	461	A8IAA8	K.VAADGQPR.L	Y	35.12	812.414	8	-0.4	407.214	2	16.07	630000	4	2949	137_S1.raw	1	1	64	71			PEAKS DB
14	461	A8IAA8	A.SSFFSSK.A	N	34.14	788.37	7	-0.2	395.192	2	39.39	2650000	4	13818	137_S1.raw	1	1	156	162			PEAKS DB
14	461	A8IAA8	K.WTGAPSN(+.98)GN(+.98)YAPDLGR.V	Y	32.14	1676.74	16	2	839.38	2	54.86	409000	4	21097	137_S1.raw	1	1	586	601	Deamidation (NQ)	N7:Deamidation (NQ):1000.00;N9:Deamidation (NQ):1000.00	PEAKS DB
14	461	A8IAA8	R.HEDVEAF.T	N	31.3	845.356	7	0	423.685	2	38.33	50900000	4	13510	137_S1.raw	1	1	185	191			PEAKS DB
14	461	A8IAA8	K.SSQ(+.98)GVPLLAEQASSFFSSK.A	N	30.38	1969.96	19	1.6	985.99	2	96.05	620000	4	38711	137_S1.raw	1	1	144	162	Deamidation (NQ)	Q3:Deamidation (NQ):4.71	PEAKS DB
14	461	A8IAA8	A.LYMSESDGVLDLK.W	Y	30.35	1468.71	13	0.1	735.363	2	69.48	797000	4	27514	137_S1.raw	1	1	31	43			PEAKS DB
14	461	A8IAA8	K.EPMNINR.I	Y	29.67	872.417	7	1.7	437.217	2	25.75	39100000	4	7284	137_S1.raw	1	1	561	567			PEAKS DB
14	461	A8IAA8	K.QLVQ(+.98)AGFDLK.V	N	28	1118.6	10	6.9	560.31	2	60.9	546000	4	23685	137_S1.raw	1	1	54	63	Deamidation (NQ)	Q4:Deamidation (NQ):26.52	PEAKS DB
14	461	A8IAA8	N.YGPFVEWVR.F	Y	26.79	1151.58	9	0.6	576.796	2	76.37	1280000	4	30513	137_S1.raw	1	1	667	675			PEAKS DB
14	461	A8IAA8	M.SESDGVLDLK.W	N	26.53	1061.52	10	0.7	531.77	2	49.13	1090000	4	18388	137_S1.raw	1	1	34	43			PEAKS DB
14	461	A8IAA8	K.TISFN(+.98)TWCR.H	N	24.49	1127.51	9	1	564.761	2	66.27	860000	4	26072	137_S1.raw	1	1	176	184	Deamidation (NQ)	N5:Deamidation (NQ):1000.00	PEAKS DB
14	461	A8IAA8	K.SSQGVPLLAEQ(+.98)ASSFFSSK.A	N	23.82	1969.96	19	1.6	985.99	2	96.05	620000	4	38620	137_S1.raw	1	1	144	162	Deamidation (NQ)	Q11:Deamidation (NQ):8.77	PEAKS DB
14	461	A8IAA8	N.GNYAPDLGR.V	N	23.63	961.462	9	0.8	481.738	2	35.24	393000	4	11866	137_S1.raw	1	1	593	601			PEAKS DB
14	461	A8IAA8	R.HEDVEAFTIPL.Y	N	23.47	1269.62	11	1	635.82	2	82.26	1700000	4	33072	137_S1.raw	1	1	185	195			PEAKS DB
14	461	A8IAA8	K.LVSDFAAGAYVVPAQGNADEHPEAVDSVLESAADVADEAAEVV.R	N	21.82	4297.02	43	0.3	1433.35	3	115.79	79700000	4	45676	137_S1.raw	2	2	241	283			PEAKS DB
14	461	A8IAA8	R.LTGVDAYVIPAQNGH.T	N	20.62	1553.78	15	-0.3	777.899	2	59.06	426000	4	22943	137_S1.raw	1	1	72	86			PEAKS DB
14	461	A8IAA8	K.LVSDFAAGAYVVPAQGNADEHPE.A	N	15.61	2356.1	23	2.2	786.375	3	66.45	1930000	4	26161	137_S1.raw	1	1	241	263			PEAKS DB
3	25	A8J244	K.FAAAIHAQYPGK.L	Y	73.59	1272.66	12	3	637.34	2	40.49	557000000	4	14845	137_S1.raw	6	6	284	295			PEAKS DB
3	25	A8J244	K.FVGTGYFDLVSTVITQGTSSTNALK.G	Y	71.71	2605.33	25	2.1	869.452	3	106.88	46600000	4	42639	137_S1.raw	2	2	383	407			PEAKS DB
3	25	A8J244	R.LAADVMDVPTLIIAR.T	Y	67.63	1596.89	15	1.3	799.454	2	88.54	369000000	4	35722	137_S1.raw	3	3	201	215			PEAKS DB
3	25	A8J244	K.ALIEAGASCVHFEDQLASAK.K	Y	65.11	2059	20	0.8	687.343	3	71.11	21400000	4	28263	137_S1.raw	2	2	157	176			PEAKS DB
3	25	A8J244	R.LAADVM(+15.99)DVPTLIIAR.T	Y	60.86	1612.89	15	0.2	807.45	2	76.38	15200000	4	30562	137_S1.raw	1	1	201	215	Oxidation (M)	M6:Oxidation (M):1000.00	PEAKS DB
3	25	A8J244	M.TGGQAVEM(+15.99)VAAGLK.A	Y	57.92	1346.69	14	0.9	674.351	2	50.72	4450000	4	19151	137_S1.raw	1	1	61	74	Oxidation (M)	M8:Oxidation (M):1000.00	PEAKS DB
3	25	A8J244	R.GDTYWFAPIVADAEAGFGGNLNAYELMK.A	Y	57.33	3019.41	28	2.8	1007.48	3	119.82	97200000	4	47025	137_S1.raw	14	14	129	156			PEAKS DB
3	25	A8J244	K.FVGTGYFDLVSTVITQGTSSTN(+.98)ALK.G	Y	57.3	2606.31	25	3.1	869.78	3	107.82	2570000	4	43011	137_S1.raw	1	1	383	407	Deamidation (NQ)	N22:Deamidation (NQ):66.06	PEAKS DB
3	25	A8J244	R.GMSAYAQLQEAEFASEK.Q	Y	56.9	1858.84	17	0	930.428	2	66	183000000	4	26144	137_S1.raw	20	20	356	372			PEAKS DB
3	25	A8J244	M.TGGQAVEMVAAGLK.A	Y	56.84	1330.69	14	0.6	666.353	2	60.25	154000000	4	23715	137_S1.raw	1	1	61	74			PEAKS DB
3	25	A8J244	K.KLSDDEIAK.F	Y	54.96	1017.53	9	0.3	509.774	2	22.26	308000000	4	5553	137_S1.raw	1	1	310	318			PEAKS DB
3	25	A8J244	R.FWNLLHTEDYVPALGAMTGGQAVEMVAAGLK.A	Y	54.31	3288.63	31	-0.3	1097.22	3	110.7	42500000	4	44036	137_S1.raw	3	3	44	74			PEAKS DB
3	25	A8J244	R.TDALGAYLLTSDADEYDKPFMTGER.T	Y	53.87	2778.27	25	0.8	1390.14	2	84.35	338000000	4	34029	137_S1.raw	6	6	216	240			PEAKS DB
3	25	A8J244	K.AIYLSGWQVAADANSASQTYPDQSLYPVDSVPR.V	Y	52.74	3568.71	33	1.9	1190.58	3	87.65	54400000	4	35334	137_S1.raw	6	6	75	107			PEAKS DB
3	25	A8J244	Y.AQLQEAEFASEK.Q	Y	51.17	1349.65	12	0.9	675.831	2	41.89	74700000	4	14993	137_S1.raw	1	1	361	372			PEAKS DB
3	25	A8J244	K.LLAYNCSPSFNWK.K	Y	50.98	1541.73	13	-0.9	771.873	2	75.09	6310000	4	29928	137_S1.raw	1	1	296	308			PEAKS DB
3	25	A8J244	R.MDQMQHSEGR.G	Y	50.65	1217.49	10	0.9	609.754	2	16.94	6610000	4	3238	137_S1.raw	2	2	119	128			PEAKS DB
3	25	A8J244	R.TAEGFYCVR.G	Y	47.84	1044.47	9	0.1	523.242	2	49.76	26600000	4	18775	137_S1.raw	1	1	241	249			PEAKS DB
3	25	A8J244	R.GM(+15.99)SAYAQLQEAEFASEK.Q	Y	47.67	1874.84	17	0.6	938.426	2	59.82	8790000	4	23200	137_S1.raw	1	1	356	372	Oxidation (M)	M2:Oxidation (M):1000.00	PEAKS DB
3	25	A8J244	N.SASQTYPDQSLYPVDSVPR.V	Y	46.58	2109	19	-0.6	704.007	3	60.91	13800000	4	23797	137_S1.raw	2	2	89	107			PEAKS DB
3	25	A8J244	R.INNAFQR.M	Y	46.47	861.446	7	1	431.731	2	26.78	458000000	4	7881	137_S1.raw	1	1	112	118			PEAKS DB
3	25	A8J244	Q.LQEAEFASEK.Q	Y	46.41	1150.55	10	1.1	576.283	2	35.58	31400000	4	12038	137_S1.raw	1	1	363	372			PEAKS DB
3	25	A8J244	R.GGIDAAIAR.G	Y	45.56	842.461	9	0.5	422.238	2	35.96	696000000	4	12246	137_S1.raw	1	1	250	258			PEAKS DB
3	25	A8J244	R.TDALGAYLLTSDADEYDKPFM(+15.99)TGER.T	Y	45.06	2794.26	25	-0.7	932.428	3	79.66	23300000	4	31877	137_S1.raw	2	2	216	240	Oxidation (M)	M21:Oxidation (M):1000.00	PEAKS DB
3	25	A8J244	Y.ADLVWFETSEPSMEEAK.K	Y	44.13	1967.88	17	1.8	984.95	2	80.23	8980000	4	32214	137_S1.raw	1	1	266	282			PEAKS DB
3	25	A8J244	K.LSDDEIAK.F	Y	43.57	889.439	8	0.7	445.727	2	26.95	767000000	4	7819	137_S1.raw	1	1	311	318			PEAKS DB
3	25	A8J244	R.INN(+.98)AFQR.M	Y	41.56	862.43	7	0.4	432.222	2	29.67	111000000	4	9376	137_S1.raw	2	2	112	118	Deamidation (NQ)	N3:Deamidation (NQ):40.00	PEAKS DB
3	25	A8J244	R.GDTYWFAPIVADAEAGFGGNLNAYELM(+15.99)K.A	Y	41.42	3035.4	28	1.8	1012.81	3	114.61	2770000	4	45216	137_S1.raw	1	1	129	156	Oxidation (M)	M27:Oxidation (M):1000.00	PEAKS DB
3	25	A8J244	R.FWNLLHTEDYVPALGAM.T	Y	41.36	1975.95	17	0	988.982	2	103.37	59300000	4	41403	137_S1.raw	1	1	44	60			PEAKS DB
3	25	A8J244	R.IN(+.98)NAFQR.M	Y	41.33	862.43	7	0.6	432.222	2	29.25	240000000	4	8934	137_S1.raw	4	4	112	118	Deamidation (NQ)	N2:Deamidation (NQ):27.96	PEAKS DB
3	25	A8J244	R.GLAYAPYADLVWFETSEPSMEEAK.K	Y	41.11	2703.24	24	1.7	902.089	3	100.95	62900000	4	40735	137_S1.raw	2	2	259	282			PEAKS DB
3	25	A8J244	R.TDALGAYLLTSDADEYDKPF.M	Y	39.63	2204.02	20	0.6	1103.02	2	90.24	4560000	4	36417	137_S1.raw	1	1	216	235			PEAKS DB
3	25	A8J244	K.TLGSLGYK.F	Y	39.28	837.46	8	-1.9	419.736	2	38.81	439000000	4	13525	137_S1.raw	1	1	322	329			PEAKS DB
3	25	A8J244	K.AIYLSGWQVAADAN(+.98)SASQTYPDQSLYPVDSVPR.V	Y	39.08	3569.7	33	1.8	1190.91	3	89.13	7080000	4	36013	137_S1.raw	3	3	75	107	Deamidation (NQ)	N14:Deamidation (NQ):0.00	PEAKS DB
3	25	A8J244	K.IEYTLAR.L	Y	38.44	864.471	7	3.3	433.244	2	40.48	491000000	4	14383	137_S1.raw	1	1	32	38			PEAKS DB
3	25	A8J244	K.GSTEEEQFHH	Y	35.29	1199.48	10	0.6	600.75	2	19.63	80200000	4	4357	137_S1.raw	2	2	408	417			PEAKS DB
3	25	A8J244	A.AAIHAQYPGK.L	Y	34.46	1054.56	10	5.4	528.288	2	40.51	1810000	4	14404	137_S1.raw	1	1	286	295			PEAKS DB
3	25	A8J244	R.GLAYAPYADLVWFETSEPSM(+15.99)EEAK.K	Y	34.08	2719.24	24	-0.1	1360.63	2	97.42	5880000	4	39259	137_S1.raw	2	2	259	282	Oxidation (M)	M20:Oxidation (M):1000.00	PEAKS DB
3	25	A8J244	R.GLAYAPYADLVWFETSEPSMEEAKK.F	Y	31.3	2831.34	25	1.8	1416.68	2	93.53	5010000	4	37806	137_S1.raw	2	2	259	283			PEAKS DB
3	25	A8J244	K.AIYLSGWQ(+.98)VAADANSASQTYPDQSLYPVDSVPR.V	Y	30.97	3569.7	33	-0.5	1190.9	3	91.01	745000	4	37418	137_S1.raw	1	1	75	107	Deamidation (NQ)	Q8:Deamidation (NQ):0.00	PEAKS DB
3	25	A8J244	Q.RMDQMQHSEGR.G	Y	30.73	1373.59	11	0.6	458.872	3	16.73	45500	4	3166	137_S1.raw	1	1	118	128			PEAKS DB
3	25	A8J244	A.IHAQYPGK.L	Y	30.52	912.482	8	-0.9	457.248	2	19.78	3340000	4	4460	137_S1.raw	1	1	288	295			PEAKS DB
3	25	A8J244	F.AAAIHAQYPGK.L	Y	30.33	1125.59	11	6.4	563.807	2	40.68	4960000	4	14328	137_S1.raw	2	2	285	295			PEAKS DB
3	25	A8J244	R.IN(+.98)N(+.98)AFQR.M	Y	29.9	863.414	7	0.3	432.714	2	30.75	11300000	4	9765	137_S1.raw	2	2	112	118	Deamidation (NQ)	N2:Deamidation (NQ):69.71;N3:Deamidation (NQ):44.44	PEAKS DB
3	25	A8J244	K.GSTEEEQFH.H	Y	28.35	1062.43	9	0.4	532.22	2	22.64	28900000	4	5716	137_S1.raw	1	1	408	416			PEAKS DB
3	25	A8J244	R.FWNLLHTEDYVPALGAM(+15.99).T	Y	28.14	1991.95	17	-0.2	996.98	2	94.34	1250000	4	38117	137_S1.raw	1	1	44	60	Oxidation (M)	M17:Oxidation (M):1000.00	PEAKS DB
3	25	A8J244	L.TSDADEYDKPFMTGER.T	Y	28.11	1860.78	16	-2.4	621.267	3	47.71	2390000	4	17776	137_S1.raw	1	1	225	240			PEAKS DB
3	25	A8J244	D.LVWFETSEPSMEEAK.K	Y	28	1781.82	15	-0.1	891.916	2	75.15	2250000	4	30056	137_S1.raw	1	1	268	282			PEAKS DB
3	25	A8J244	Y.LLTSDADEYDKPFMTGER.T	Y	27.99	2086.95	18	1.6	1044.48	2	60.6	20800000	4	23600	137_S1.raw	2	2	223	240			PEAKS DB
3	25	A8J244	K.LLAYN(+.98)CSPSFNWK.K	Y	27.98	1542.72	13	-2.2	772.364	2	76.17	1600000	4	30503	137_S1.raw	1	1	296	308	Deamidation (NQ)	N5:Deamidation (NQ):9.45	PEAKS DB
3	25	A8J244	W.QVAADANSASQTYPDQSLYPVDSVPR.V	Y	27.93	2778.31	26	-2.4	927.108	3	62.51	1230000	4	24422	137_S1.raw	1	1	82	107			PEAKS DB
3	25	A8J244	S.QTYPDQSLYPVDSVPR.V	Y	27.93	1863.9	16	0.2	932.958	2	60.98	396000	4	23771	137_S1.raw	1	1	92	107			PEAKS DB
3	25	A8J244	Y.GMFSLAR.D	Y	27.93	780.395	7	0.8	391.205	2	56.49	3300000	4	21716	137_S1.raw	1	1	344	350			PEAKS DB
3	25	A8J244	S.TVITQGTSSTNALK.G	Y	27.41	1419.76	14	-0.4	710.885	2	36.45	2260000	4	12406	137_S1.raw	1	1	394	407			PEAKS DB
3	25	A8J244	R.GLAYAPYADLVWFETSEPSM(+15.99)EEAKK.F	Y	26.24	2847.33	25	0.1	950.118	3	90.67	15600000	4	36639	137_S1.raw	1	1	259	283	Oxidation (M)	M20:Oxidation (M):1000.00	PEAKS DB
3	25	A8J244	H.SLNYGMFSLAR.D	Y	26.13	1257.62	11	-0.6	629.816	2	75.84	290000	4	30261	137_S1.raw	1	1	340	350			PEAKS DB
3	25	A8J244	S.TEEEQFHH	Y	25.85	1055.43	8	0.9	528.723	2	19.63	1230000	4	4383	137_S1.raw	1	1	410	417			PEAKS DB
3	25	A8J244	N.LLHTEDYVPALGAMTGGQAVEMVAAGLK.A	Y	25.71	2841.44	28	0	948.154	3	96.22	1190000	4	38815	137_S1.raw	1	1	47	74			PEAKS DB
3	25	A8J244	K.LLAYNCSPSFN(+.98)WK.K	Y	25.7	1542.72	13	-0.2	772.366	2	77.26	709000	4	30920	137_S1.raw	1	1	296	308	Deamidation (NQ)	N11:Deamidation (NQ):0.00	PEAKS DB
3	25	A8J244	K.FQFITLAGFH.S	Y	25.65	1179.61	10	0.2	590.811	2	90.7	1120000	4	36628	137_S1.raw	1	1	330	339			PEAKS DB
3	25	A8J244	N.LNAYELMK.A	Y	24.98	980.5	8	0.4	491.257	2	57.23	2170000	4	22167	137_S1.raw	1	1	149	156			PEAKS DB
3	25	A8J244	Y.ADLVWFETSEPSMEEAKK.F	Y	24.39	2095.98	18	0.5	699.667	3	72.08	3880000	4	28739	137_S1.raw	1	1	266	283			PEAKS DB
3	25	A8J244	G.IDAAIAR.G	Y	24.3	728.418	7	0.9	365.217	2	35.96	1830000	4	12277	137_S1.raw	1	1	252	258			PEAKS DB
3	25	A8J244	K.KFAAAIHAQYPGK.L	Y	24.13	1400.76	13	1.6	701.386	2	36.59	41800000	4	12542	137_S1.raw	2	2	283	295			PEAKS DB
3	25	A8J244	R.MDQM(+15.99)QHSEGR.G	Y	23.6	1233.49	10	0.4	617.751	2	19.87	651000	4	4505	137_S1.raw	1	1	119	128	Oxidation (M)	M4:Oxidation (M):38.16	PEAKS DB
3	25	A8J244	M.DVPTLIIAR.T	Y	22.47	996.597	9	0	499.306	2	64.13	1070000	4	25124	137_S1.raw	1	1	207	215			PEAKS DB
3	25	A8J244	L.AADVMDVPTLIIAR.T	Y	21.53	1483.81	14	-2	742.909	2	82.85	202000	4	33318	137_S1.raw	1	1	202	215			PEAKS DB
3	25	A8J244	S.DADEYDKPFMTGER.T	Y	21.53	1672.7	14	1.3	558.576	3	49.13	415000	4	18440	137_S1.raw	1	1	227	240			PEAKS DB
3	25	A8J244	Y.APYADLVWFETSEPSMEEAK.K	Y	21.27	2299.04	20	-1.8	1150.52	2	88.48	320000	4	35679	137_S1.raw	1	1	263	282			PEAKS DB
3	25	A8J244	R.FWNLLHTEDYVPALGAMTGGQAVEM(+15.99)VAAGLK.A	Y	20.59	3304.63	31	3.1	1102.55	3	104.41	1110000	4	41829	137_S1.raw	1	1	44	74	Oxidation (M)	M25:Oxidation (M):8.28	PEAKS DB
3	25	A8J244	R.FWNLLHTEDYVPALGAMTGGQ(+.98)AVEMVAAGLK.A	Y	20.39	3289.61	31	-0.8	1097.54	3	114.62	180000	4	45262	137_S1.raw	1	1	44	74	Deamidation (NQ)	Q21:Deamidation (NQ):0.75	PEAKS DB
3	25	A8J244	K.FVGTGYFDLVSTVITQGTSSTN.A	Y	19.42	2293.11	22	0.5	1147.56	2	109.04	1280000	4	43390	137_S1.raw	1	1	383	404			PEAKS DB
3	25	A8J244	F.ETSEPSMEEAK.K	Y	18.18	1236.52	11	1.6	619.267	2	23.58	5010000	4	6239	137_S1.raw	1	1	272	282			PEAKS DB
3	25	A8J244	N.YGMFSLAR.D	Y	18.04	943.459	8	1.3	472.737	2	65.11	668000	4	25709	137_S1.raw	1	1	343	350			PEAKS DB
3	25	A8J244	R.TDALGAYLLTSDADEYDKPFM.T	Y	17.7	2335.06	21	-2.4	1168.53	2	94.62	300000	4	38169	137_S1.raw	1	1	216	236			PEAKS DB
3	25	A8J244	A.AIHAQYPGK.L	Y	16.25	983.519	9	9.3	492.771	2	21.59	1700000	4	5265	137_S1.raw	1	1	287	295			PEAKS DB
3	25	A8J244	Q.TYPDQSLYPVDSVPR.V	Y	15.77	1735.84	15	0.1	868.928	2	61.32	473000	4	23970	137_S1.raw	1	1	93	107			PEAKS DB
8	731	Q9LD42	K.ASAVTELHHQLTASK.L	Y	76.09	1591.83	15	-1.4	796.922	2	38.11	1820000000	4	12953	137_S1.raw	6	6	301	315			PEAKS DB
8	731	Q9LD42	K.TMIAVHWAYLEPMLK.L	Y	75.34	1801.93	15	-0.7	901.97	2	86.36	57600000	4	34818	137_S1.raw	2	2	281	295			PEAKS DB
8	731	Q9LD42	K.SYVNTAMINTVNEMLAAAR.L	Y	73.1	2068.01	19	1.3	1035.01	2	103.37	130000000	4	41558	137_S1.raw	2	2	210	228			PEAKS DB
8	731	Q9LD42	K.ATLAAGLIQVGTLK.Y	Y	67.09	1354.82	14	0.1	678.417	2	75.66	235000000	4	30096	137_S1.raw	17	17	122	135			PEAKS DB
8	731	Q9LD42	K.YHLHEVDEAYNK.I	Y	65.98	1516.69	12	1.8	506.573	3	32.46	1990000000	4	10524	137_S1.raw	4	4	136	147			PEAKS DB
8	731	Q9LD42	R.SSELGAPQSAIIAANWK.C	Y	59.99	1741.9	17	1.9	871.959	2	69.18	279000000	4	27626	137_S1.raw	2	2	336	352			PEAKS DB
8	731	Q9LD42	R.LSTLNIQAYDAAR.T	Y	57.96	1434.75	13	1.8	718.382	2	60.47	320000000	4	23548	137_S1.raw	4	4	229	241			PEAKS DB
8	731	Q9LD42	K.SYVN(+.98)TAMINTVNEMLAAAR.L	Y	57.35	2068.99	19	0.8	1035.5	2	107.72	6920000	4	42995	137_S1.raw	3	3	210	228	Deamidation (NQ)	N4:Deamidation (NQ):17.25	PEAKS DB
8	731	Q9LD42	R.RSSELGAPQSAIIAANWK.C	Y	56.61	1898	18	-0.3	633.674	3	61.85	11700000	4	24220	137_S1.raw	2	2	335	352			PEAKS DB
8	731	Q9LD42	K.SYVNTAMIN(+.98)TVNEMLAAAR.L	Y	56.5	2068.99	19	1.9	1035.51	2	106.26	11700000	4	42352	137_S1.raw	5	5	210	228	Deamidation (NQ)	N9:Deamidation (NQ):17.25	PEAKS DB
8	731	Q9LD42	K.RPAAEVEDAK.T	Y	55.9	1084.55	10	-0.2	362.524	3	17.21	16100000	4	3331	137_S1.raw	2	2	271	280			PEAKS DB
8	731	Q9LD42	R.SSELGAPQSAIIAAN(+.98)WK.C	Y	53.67	1742.88	17	0.8	872.45	2	70.7	15900000	4	28031	137_S1.raw	2	2	336	352	Deamidation (NQ)	N15:Deamidation (NQ):20.85	PEAKS DB
8	731	Q9LD42	K.SYVNTAMINTVN(+.98)EMLAAAR.L	Y	53.07	2068.99	19	1.9	1035.51	2	106.26	8330000	4	42436	137_S1.raw	3	3	210	228	Deamidation (NQ)	N12:Deamidation (NQ):5.08	PEAKS DB
8	731	Q9LD42	R.FASYITAN(+.98)GSVEPLHDSILAGK.D	Y	49.62	2290.15	22	0.6	764.39	3	72.46	16700000	4	28783	137_S1.raw	2	2	83	104	Deamidation (NQ)	N8:Deamidation (NQ):1000.00	PEAKS DB
8	731	Q9LD42	N.TAMINTVNEMLAAAR.L	Y	48.54	1604.8	15	-0.8	803.407	2	85.26	1420000	4	34331	137_S1.raw	1	1	214	228			PEAKS DB
8	731	Q9LD42	K.TMIAVHWAYLEPM.L	Y	47.69	1560.75	13	-0.4	781.38	2	90.58	15400000	4	36549	137_S1.raw	2	2	281	293			PEAKS DB
8	731	Q9LD42	S.SLGAAMGTTFLGK.S	Y	46.92	1252.65	13	0.9	627.332	2	67.07	9740000	4	26523	137_S1.raw	1	1	197	209			PEAKS DB
8	731	Q9LD42	K.GVLSAMGR.R	Y	46.34	789.417	8	2	395.716	2	42.94	312000000	4	15708	137_S1.raw	2	2	327	334			PEAKS DB
8	731	Q9LD42	K.SYVNTAM(+15.99)INTVNEMLAAAR.L	Y	46.33	2084	19	-0.4	1043.01	2	81.87	2900000	4	32916	137_S1.raw	3	3	210	228	Oxidation (M)	M7:Oxidation (M):8.82	PEAKS DB
8	731	Q9LD42	R.LSTLN(+.98)IQAYDAAR.T	Y	46.01	1435.73	13	2.7	718.875	2	61.33	1490000	4	23927	137_S1.raw	2	2	229	241	Deamidation (NQ)	N5:Deamidation (NQ):14.04	PEAKS DB
8	731	Q9LD42	A.MINTVNEMLAAAR.L	Y	45.18	1432.72	13	1.1	717.366	2	73.24	1480000	4	29127	137_S1.raw	1	1	216	228			PEAKS DB
8	731	Q9LD42	K.DTSSLDAAIR.A	Y	45.02	1047.52	10	0.8	524.768	2	43.54	613000000	4	16193	137_S1.raw	4	4	105	114			PEAKS DB
8	731	Q9LD42	N.TVNEMLAAAR.L	Y	44.84	1074.55	10	1.2	538.283	2	48.06	6930000	4	17964	137_S1.raw	1	1	219	228			PEAKS DB
8	731	Q9LD42	K.NSFSGLAR.R	Y	43.97	850.43	8	-0.2	426.222	2	36.32	514000000	4	12415	137_S1.raw	2	2	70	77			PEAKS DB
8	731	Q9LD42	K.N(+.98)SFSGLAR.R	Y	43.56	851.414	8	1.4	426.715	2	43.38	77700000	4	15813	137_S1.raw	2	2	70	77	Deamidation (NQ)	N1:Deamidation (NQ):1000.00	PEAKS DB
8	731	Q9LD42	A.AMGTTFLGK.S	Y	42.71	924.474	9	0	463.244	2	49.81	1670000	4	18737	137_S1.raw	1	1	201	209			PEAKS DB
8	731	Q9LD42	A.MGTTFLGK.S	Y	42.5	853.437	8	0.5	427.726	2	45.97	15800000	4	17007	137_S1.raw	1	1	202	209			PEAKS DB
8	731	Q9LD42	K.TMIAVHWAYLEPM(+15.99)LK.L	Y	41.99	1817.92	15	0.1	909.968	2	79.13	4360000	4	31685	137_S1.raw	2	2	281	295	Oxidation (M)	M13:Oxidation (M):41.98	PEAKS DB
8	731	Q9LD42	L.NIQAYDAAR.T	Y	41.79	1020.5	9	1.4	511.257	2	29.79	5610000	4	9183	137_S1.raw	1	1	233	241			PEAKS DB
8	731	Q9LD42	C.KRPAAEVEDAK.T	Y	41.22	1212.65	11	0.9	405.223	3	16.46	1130000	4	3017	137_S1.raw	1	1	270	280			PEAKS DB
8	731	Q9LD42	Q.SAIIAANWK.C	Y	39.33	972.539	9	0.1	487.277	2	52.92	3680000	4	20130	137_S1.raw	1	1	344	352			PEAKS DB
8	731	Q9LD42	A.SAVTELHHQLTASK.L	Y	38.96	1520.79	14	-1.2	507.938	3	38.19	5800000	4	13427	137_S1.raw	1	1	302	315			PEAKS DB
8	731	Q9LD42	H.WAYLEPMLK.L	Y	38.37	1149.59	9	0.4	575.802	2	75.93	6020000	4	30341	137_S1.raw	1	1	287	295			PEAKS DB
8	731	Q9LD42	W.ASSLGAAMGTTFLGK.S	Y	37.73	1410.72	15	0.7	706.367	2	69.57	1560000	4	27526	137_S1.raw	1	1	195	209			PEAKS DB
8	731	Q9LD42	K.SYVNTAMINTVNEM(+15.99)LAAAR.L	Y	37.14	2084	19	-3.6	1043.01	2	77.61	1760000	4	31072	137_S1.raw	3	3	210	228	Oxidation (M)	M14:Oxidation (M):8.15	PEAKS DB
8	731	Q9LD42	W.AYLEPMLK.L	Y	36.64	963.51	8	1.3	482.763	2	56.5	6500000	4	21803	137_S1.raw	1	1	288	295			PEAKS DB
8	731	Q9LD42	R.RSSELGAPQSAIIAAN(+.98)WK.C	Y	36.16	1898.98	18	2	634.004	3	60.9	1520000	4	23720	137_S1.raw	1	1	335	352	Deamidation (NQ)	N16:Deamidation (NQ):26.08	PEAKS DB
8	731	Q9LD42	L.GAAMGTTFLGK.S	Y	36.09	1052.53	11	1.8	527.274	2	52.42	1200000	4	19893	137_S1.raw	1	1	199	209			PEAKS DB
8	731	Q9LD42	K.GVLSAM(+15.99)GR.R	Y	35.23	805.412	8	0.1	403.713	2	24.3	8980000	4	6570	137_S1.raw	1	1	327	334	Oxidation (M)	M6:Oxidation (M):1000.00	PEAKS DB
8	731	Q9LD42	K.TM(+15.99)IAVHWAYLEPMLK.L	Y	34.95	1817.92	15	1.6	606.982	3	80.95	11500000	4	32449	137_S1.raw	2	2	281	295	Oxidation (M)	M2:Oxidation (M):14.00	PEAKS DB
8	731	Q9LD42	N.IQAYDAAR.T	Y	34.86	906.456	8	1	454.236	2	24.63	33600000	4	6751	137_S1.raw	1	1	234	241			PEAKS DB
8	731	Q9LD42	M.INTVNEMLAAAR.L	Y	34.68	1301.68	12	-1.1	651.845	2	65.46	3410000	4	25732	137_S1.raw	1	1	217	228			PEAKS DB
8	731	Q9LD42	L.AAGLIQVGTLK.Y	Y	33.31	1069.65	11	1.9	535.833	2	58.39	0	4	22626	137_S1.raw	0	0	125	135			PEAKS DB
8	731	Q9LD42	R.LSTLNIQAY.D	Y	31.26	1021.54	9	0.9	511.78	2	68.37	2370000	4	27045	137_S1.raw	1	1	229	237			PEAKS DB
8	731	Q9LD42	S.TLNIQAYDAAR.T	Y	30.67	1234.63	11	1.7	618.324	2	50.6	491000	4	19083	137_S1.raw	1	1	231	241			PEAKS DB
8	731	Q9LD42	Y.HLHEVDEAYNK.I	Y	25.82	1353.63	11	1.5	452.218	3	22	3390000	4	5544	137_S1.raw	1	1	137	147			PEAKS DB
8	731	Q9LD42	S.AVTELHHQLTASK.L	Y	23.84	1433.76	13	-1	359.448	4	23.93	1660000	4	6330	137_S1.raw	1	1	303	315			PEAKS DB
8	731	Q9LD42	N.SFSGLAR.R	Y	23.51	736.387	7	0.3	369.201	2	33.83	7920000	4	11235	137_S1.raw	1	1	71	77			PEAKS DB
8	731	Q9LD42	G.LIQVGTLK.Y	Y	20.89	870.554	8	0.1	436.284	2	48.33	422000	4	18102	137_S1.raw	1	1	128	135			PEAKS DB
8	731	Q9LD42	K.TMIAVHW.A	Y	20.83	856.427	7	0.2	429.221	2	68.16	3910000	4	26992	137_S1.raw	1	1	281	287			PEAKS DB
8	731	Q9LD42	A.YLEPMLK.L	Y	19.46	892.473	7	2.3	447.245	2	51.81	0	4	19675	137_S1.raw	0	0	289	295			PEAKS DB
8	731	Q9LD42	R.FEGFSYAGN.V	Y	18.8	990.408	9	-0.7	496.211	2	61.25	379000	4	23851	137_S1.raw	1	1	27	35			PEAKS DB
8	731	Q9LD42	K.ASAVTELHHQLTA.S	Y	18.42	1376.7	13	2.3	689.361	2	43.38	891000	4	15763	137_S1.raw	1	1	301	313			PEAKS DB
8	731	Q9LD42	A.IIAANWK.C	Y	17.87	814.47	7	3.6	408.244	2	43.08	1890000	4	15608	137_S1.raw	1	1	346	352			PEAKS DB
8	731	Q9LD42	A.GLIQVGTLK.Y	Y	17.8	927.575	9	0.2	464.795	2	56.86	1100000	4	21973	137_S1.raw	1	1	127	135			PEAKS DB
8	731	Q9LD42	T.SSLDAAIR.A	Y	17.08	831.445	8	0.9	416.73	2	34.71	2450000	4	11541	137_S1.raw	1	1	107	114			PEAKS DB
8	731	Q9LD42	K.SYVNTAMINTVNEMLAAARLSTLNIQAYDAAR.T	Y	15.44	3484.74	32	0.8	1162.59	3	117.97	292000	4	46315	137_S1.raw	1	1	210	241			PEAKS DB
20	211	A8J1J2	R.SHVVYDNTYMSLPALVR.E	Y	75.81	1963.98	17	0.5	655.668	3	74.01	38200000	4	29400	137_S1.raw	2	2	646	662			PEAKS DB
20	211	A8J1J2	R.LSVLQMIGQGNVQLR.T	Y	69.53	1654.92	15	-0.4	828.466	2	86.51	8700000	4	34931	137_S1.raw	2	2	235	249			PEAKS DB
20	211	A8J1J2	R.FTASQLASLAALVR.A	Y	66.48	1446.82	14	0.3	724.417	2	91.58	18300000	4	36987	137_S1.raw	2	2	471	484			PEAKS DB
20	211	A8J1J2	R.VPAVVMLTDPTPLPDADLK.Q	Y	65.32	1991.06	19	0.7	664.696	3	82.11	55900000	4	33020	137_S1.raw	2	2	414	432			PEAKS DB
20	211	A8J1J2	R.ALIGAAGNTLTAAGFSDYSNLLGVPR.F	Y	63.26	2548.33	26	1.4	850.451	3	95.34	13800000	4	38441	137_S1.raw	2	2	303	328			PEAKS DB
20	211	A8J1J2	R.LNPALSILDVLGPWR.V	Y	62.38	1662.95	15	-0.7	832.48	2	115.77	31200000	4	45566	137_S1.raw	2	2	720	734			PEAKS DB
20	211	A8J1J2	K.DMAIVAQTGLGAAR.S	Y	61.78	1372.71	14	0.5	687.364	2	59.68	65200000	4	23232	137_S1.raw	3	3	632	645			PEAKS DB
20	211	A8J1J2	R.FIGYDFSTGAR.A	Y	61.41	1232.58	11	-0.3	617.298	2	62.33	73700000	4	24337	137_S1.raw	1	1	774	784			PEAKS DB
20	211	A8J1J2	R.LTQVLTSALGQPAK.C	Y	58.7	1425.82	14	0	713.917	2	57.28	100000000	4	22296	137_S1.raw	3	3	285	298			PEAKS DB
20	211	A8J1J2	R.EVTALGGAVPISCTK.E	Y	57.61	1444.76	15	0.2	723.387	2	59.21	7610000	4	23024	137_S1.raw	1	1	695	709			PEAKS DB
20	211	A8J1J2	K.TLLSIVVTPELPEER.L	Y	57.55	1694.95	15	1	848.481	2	86.04	43200000	4	34752	137_S1.raw	2	2	270	284			PEAKS DB
20	211	A8J1J2	R.SRPVILEFLTPGGGTVR.F	Y	56.67	1798.01	17	0	600.344	3	82.93	40200000	4	33391	137_S1.raw	2	2	757	773			PEAKS DB
20	211	A8J1J2	K.TFTGYTATCTK.A	Y	56.33	1192.54	11	-0.5	597.279	2	37.9	7290000	4	13127	137_S1.raw	1	1	860	870			PEAKS DB
20	211	A8J1J2	R.LIGYNFFSGGR.G	Y	53.55	1229.62	11	-1.4	615.816	2	77.4	32400000	4	31017	137_S1.raw	1	1	595	605			PEAKS DB
20	211	A8J1J2	K.DM(+15.99)AIVAQTGLGAAR.S	Y	53.51	1388.71	14	0.7	695.362	2	45.55	6770000	4	16850	137_S1.raw	1	1	632	645	Oxidation (M)	M2:Oxidation (M):1000.00	PEAKS DB
20	211	A8J1J2	K.GPVALSLEAR.T	Y	51.56	1011.57	10	2	506.794	2	51.94	96300000	4	19660	137_S1.raw	1	1	74	83			PEAKS DB
20	211	A8J1J2	R.QLVLVEGADAAEEGVMWEMSVGR.G	Y	49.22	2475.18	23	1.9	826.068	3	104.56	2590000	4	41887	137_S1.raw	8	8	349	371			PEAKS DB
20	211	A8J1J2	R.LVGFDFTSTSPGLTDWAQLVSYNFR.I	Y	46.21	2820.38	25	1	941.133	3	116.8	2350000	4	45905	137_S1.raw	2	2	913	937			PEAKS DB
20	211	A8J1J2	R.TAFTASAK.T	Y	45.59	795.413	8	-1	398.713	2	21.89	2420000	4	5492	137_S1.raw	1	1	818	825			PEAKS DB
20	211	A8J1J2	K.TANNVYGYPGMPLSLFAGGSPR.P	Y	45.44	2268.1	22	0.5	1135.06	2	90.65	13400000	4	36479	137_S1.raw	2	2	147	168			PEAKS DB
20	211	A8J1J2	R.AVPDLIGDLK.S	Y	43.67	1039.59	10	1.7	520.804	2	70.87	66500000	4	28107	137_S1.raw	1	1	530	539			PEAKS DB
20	211	A8J1J2	K.TAN(+.98)NVYGYPGMPLSLFAGGSPR.P	Y	43.41	2269.08	22	0.6	1135.55	2	92.16	3760000	4	37329	137_S1.raw	3	3	147	168	Deamidation (NQ)	N3:Deamidation (NQ):0.00	PEAKS DB
20	211	A8J1J2	L.TDPATPSDVTR.K	Y	40.68	1158.55	11	0.2	580.283	2	24.25	2710000	4	6542	137_S1.raw	1	1	219	229			PEAKS DB
20	211	A8J1J2	H.IMVDNVNTR.T	Y	39.67	1060.53	9	1.1	531.275	2	33.69	126000000	4	11168	137_S1.raw	1	1	809	817			PEAKS DB
20	211	A8J1J2	M.LTDPTPLPDADLK.Q	Y	39.53	1394.73	13	1.1	698.373	2	56.25	2760000	4	21600	137_S1.raw	1	1	420	432			PEAKS DB
20	211	A8J1J2	R.SHVVYDNTY.M	Y	39.04	1096.48	9	-0.1	549.249	2	34.74	1970000	4	11627	137_S1.raw	1	1	646	654			PEAKS DB
20	211	A8J1J2	R.LSVLQM(+15.99)IGQGNVQLR.T	Y	38.77	1670.91	15	-0.7	836.464	2	71.65	267000	4	28453	137_S1.raw	1	1	235	249	Oxidation (M)	M6:Oxidation (M):1000.00	PEAKS DB
20	211	A8J1J2	R.SHVVYDNTYM.S	Y	37.2	1227.52	10	1.8	614.77	2	46.91	2220000	4	17413	137_S1.raw	1	1	646	655			PEAKS DB
20	211	A8J1J2	P.AVVMLTDPTPLPDADLK.Q	Y	36.38	1794.94	17	0.5	898.48	2	73.8	484000	4	29388	137_S1.raw	1	1	416	432			PEAKS DB
20	211	A8J1J2	N.TAVAEVITPTGGVLR.L	Y	36.06	1482.84	15	-0.8	742.427	2	62.34	698000	4	24361	137_S1.raw	1	1	898	912			PEAKS DB
20	211	A8J1J2	R.VPAVVM(+15.99)LTDPTPLPDADLK.Q	Y	35.91	2007.06	19	-4	1004.53	2	75.15	1370000	4	29974	137_S1.raw	1	1	414	432	Oxidation (M)	M6:Oxidation (M):1000.00	PEAKS DB
20	211	A8J1J2	R.LSVLQMIGQGN(+.98)VQLR.T	Y	35.45	1655.9	15	2.9	828.961	2	88.54	381000	4	35676	137_S1.raw	1	1	235	249	Deamidation (NQ)	N11:Deamidation (NQ):14.04	PEAKS DB
20	211	A8J1J2	K.YMPGVSAH.I	Y	31.35	860.385	8	1.5	431.2	2	31.54	99700000	4	10099	137_S1.raw	1	1	801	808			PEAKS DB
20	211	A8J1J2	F.SDYSNLLGVPR.F	Y	30.87	1219.62	11	0.6	610.817	2	63.11	668000	4	24721	137_S1.raw	1	1	318	328			PEAKS DB
20	211	A8J1J2	M.IGQGNVQLR.T	Y	30.8	983.551	9	2.4	492.784	2	32.2	15600000	4	10422	137_S1.raw	1	1	241	249			PEAKS DB
20	211	A8J1J2	R.FLN(+.98)GAAR.Q	Y	30.17	748.387	7	0.1	375.201	2	30.5	102000000	4	9548	137_S1.raw	2	2	789	795	Deamidation (NQ)	N3:Deamidation (NQ):1000.00	PEAKS DB
20	211	A8J1J2	N.PALSILDVLGPWR.V	Y	30.07	1435.82	13	0.8	718.917	2	108.65	311000	4	43285	137_S1.raw	1	1	722	734			PEAKS DB
20	211	A8J1J2	N.TLTAAGFSDYSNLLGVPR.F	Y	29.47	1880.96	18	0.2	941.489	2	84.59	1090000	4	34120	137_S1.raw	1	1	311	328			PEAKS DB
20	211	A8J1J2	V.PDLIGDLK.S	Y	28.3	869.486	8	1.1	435.751	2	70.87	1690000	4	28187	137_S1.raw	1	1	532	539			PEAKS DB
20	211	A8J1J2	R.PVILEFLTPGGGTVR.F	Y	26.62	1554.88	15	0.5	778.446	2	88.48	772000	4	35685	137_S1.raw	1	1	759	773			PEAKS DB
20	211	A8J1J2	K.TANN(+.98)VYGYPGMPLSLFAGGSPR.P	Y	26.26	2269.08	22	0.6	1135.55	2	92.16	2850000	4	37452	137_S1.raw	1	1	147	168	Deamidation (NQ)	N4:Deamidation (NQ):0.00	PEAKS DB
20	211	A8J1J2	R.LPAMASIAVAN.I	Y	26.2	1056.56	11	1.2	529.29	2	66.27	2100000	4	26095	137_S1.raw	1	1	396	406			PEAKS DB
20	211	A8J1J2	H.VAFDTTLVR.F	Y	24.98	1020.56	9	0	511.288	2	57.11	358000	4	22031	137_S1.raw	1	1	462	470			PEAKS DB
20	211	A8J1J2	Q.LVSYNFR.I	N	24.94	897.471	7	-0.8	449.742	2	47.66	1230000	4	17788	137_S1.raw	1	1	931	937			PEAKS DB
20	211	A8J1J2	K.YMPGVSAHIMVDNVNTR.T	Y	20.89	1902.91	17	1.6	635.311	3	57.2	3480000	4	22105	137_S1.raw	1	1	801	817			PEAKS DB
20	211	A8J1J2	L.TDPTPLPDADLK.Q	Y	18.84	1281.65	12	-0.5	641.83	2	49.67	280000	4	18719	137_S1.raw	1	1	421	432			PEAKS DB
20	211	A8J1J2	Y.NFFSGGR.G	Y	17.81	783.366	7	-0.5	392.69	2	42.94	1940000	4	15691	137_S1.raw	1	1	599	605			PEAKS DB
20	211	A8J1J2	H.IMVDNVN(+.98)TR.T	Y	17.68	1061.52	9	6.2	531.769	2	33.92	0	4	11225	137_S1.raw	0	0	809	817	Deamidation (NQ)	N7:Deamidation (NQ):17.01	PEAKS DB
20	211	A8J1J2	A.QSATYPPIAVYDDSDGSDGR.D	Y	16.59	2112.92	20	1.3	1057.47	2	69.09	8730000	4	27062	137_S1.raw	1	1	30	49			PEAKS DB
20	211	A8J1J2	R.SVRCNTGVILFNSN(+.98)ADSTQAVVHEM(+15.99)STLPSN(+.98)ASK.S	Y	16.58	3594.69	34	-0.6	1199.24	3	101.77	5890000	4	40893	137_S1.raw	1	1	551	584	Deamidation (NQ); Oxidation (M)	N14:Deamidation (NQ):0.00;M25:Oxidation (M):1000.00;N31:Deamidation (NQ):4.98	PEAKS DB
20	211	A8J1J2	R.SHVVYDNTYM(+15.99)SLPALVR.E	Y	15.53	1979.98	17	2	661.001	3	64.36	1420000	4	25223	137_S1.raw	1	1	646	662	Oxidation (M)	M10:Oxidation (M):1000.00	PEAKS DB
20	211	A8J1J2	P.VALSLEAR.T	Y	15.13	857.497	8	0.8	429.756	2	45.27	1390000	4	16710	137_S1.raw	1	1	76	83			PEAKS DB
36	8	A8JH37	R.SDNAMMAALAAAGYGR.D	Y	75.65	1568.71	16	-0.2	785.361	2	80.29	16400000	4	32252	137_S1.raw	2	2	688	703			PEAKS DB
36	8	A8JH37	K.TPEAEPHLPPALAAR.L	Y	69.19	1568.83	15	3.2	523.953	3	51.08	48000000	4	19270	137_S1.raw	2	2	355	369			PEAKS DB
36	8	A8JH37	R.AVPILIGPVTFVSLSR.G	Y	65.55	1668	16	0.1	835.006	2	99.89	7440000	4	40227	137_S1.raw	2	2	159	174			PEAKS DB
36	8	A8JH37	K.GDSGEAELLAVAHK.V	Y	65.51	1395.7	14	2.9	698.859	2	51.64	41000000	4	19647	137_S1.raw	2	2	31	44			PEAKS DB
36	8	A8JH37	R.MDADVLTIENSR.S	Y	62.87	1362.64	12	0.9	682.33	2	57.66	21500000	4	22323	137_S1.raw	1	1	676	687			PEAKS DB
36	8	A8JH37	K.GMLTGPVTILNWSFPR.K	Y	61.76	1787.94	16	0.5	894.977	2	103.69	4540000	4	41565	137_S1.raw	1	1	569	584			PEAKS DB
36	8	A8JH37	R.AELQLAGGAAVAPVAGGVEAAGK.G	Y	60.83	2006.08	23	2.1	669.702	3	64.33	9230000	4	25238	137_S1.raw	2	2	775	797			PEAKS DB
36	8	A8JH37	R.AAQAMQLGLALR.Q	Y	56.29	1241.69	12	0.7	621.853	2	65.82	17000000	4	26134	137_S1.raw	1	1	590	601			PEAKS DB
36	8	A8JH37	R.MDADVLTIEN(+.98)SR.S	Y	56.26	1363.63	12	0.3	682.822	2	59.76	1190000	4	23211	137_S1.raw	1	1	676	687	Deamidation (NQ)	N10:Deamidation (NQ):1000.00	PEAKS DB
36	8	A8JH37	K.GVEDHTADIPAEWFSR.P	Y	56.09	1828.84	16	0.8	610.62	3	71.96	21200000	4	28579	137_S1.raw	2	2	413	428			PEAKS DB
36	8	A8JH37	R.SFVDSGILSGR.Y	Y	55.31	1136.58	11	0.4	569.299	2	63.38	18300000	4	24755	137_S1.raw	1	1	729	739			PEAKS DB
36	8	A8JH37	R.LAASPAAAAAAAGHGAVVQLQR.L	Y	55.27	2000.09	22	1.2	667.705	3	59.53	27200000	4	23102	137_S1.raw	2	2	386	407			PEAKS DB
36	8	A8JH37	R.ALLDTGAVSSDR.L	Y	54.16	1203.61	12	-2.7	602.81	2	44.69	48300000	4	16374	137_S1.raw	1	1	319	330			PEAKS DB
36	8	A8JH37	R.WASYLSWAVDAFR.L	Y	53.58	1570.76	13	1.1	786.387	2	104.55	1140000	4	41828	137_S1.raw	1	1	633	645			PEAKS DB
36	8	A8JH37	K.QKVEEIVSVAR.L	Y	53.19	1256.71	11	-0.7	629.361	2	39.14	11800000	4	13890	137_S1.raw	1	1	375	385			PEAKS DB
36	8	A8JH37	K.DDGTAVALLR.A	Y	50.93	1029.55	10	2.5	515.781	2	55.44	28900000	4	21347	137_S1.raw	1	1	309	318			PEAKS DB
36	8	A8JH37	K.GAALGAAAGTSR.C	Y	50.07	1001.53	12	1.1	501.771	2	22.11	38900000	4	5632	137_S1.raw	1	1	798	809			PEAKS DB
36	8	A8JH37	R.DIGPGVYDVHSPVVPSVEFIK.S	Y	49.73	2253.17	21	1.7	752.065	3	79.96	30500000	4	32084	137_S1.raw	2	2	704	724			PEAKS DB
36	8	A8JH37	R.NMVEAAAQAR.A	Y	49.17	1059.51	10	-0.3	530.764	2	34.34	86400000	4	11329	137_S1.raw	2	2	765	774			PEAKS DB
36	8	A8JH37	K.VQSDAWALQK.A	Y	48.35	1144.59	10	0.3	573.301	2	45.55	39500000	4	16735	137_S1.raw	1	1	45	54			PEAKS DB
36	8	A8JH37	R.N(+.98)MVEAAAQAR.A	Y	46.44	1060.5	10	1.8	531.257	2	45.6	2000000	4	16844	137_S1.raw	1	1	765	774	Deamidation (NQ)	N1:Deamidation (NQ):78.16	PEAKS DB
36	8	A8JH37	K.FAMESYFK.G	Y	46.42	1021.46	8	0.2	511.736	2	66.96	14400000	4	26430	137_S1.raw	1	1	23	30			PEAKS DB
36	8	A8JH37	R.AGWVQSYGSR.C	Y	45.94	1109.53	10	0.1	555.77	2	42.7	27700000	4	15384	137_S1.raw	1	1	525	534			PEAKS DB
36	8	A8JH37	K.VEEIVSVAR.L	Y	45.81	1000.56	9	0.5	501.285	2	41.44	7400000	4	14890	137_S1.raw	1	1	377	385			PEAKS DB
36	8	A8JH37	R.GGAALDMSK.F	Y	44.83	848.406	9	-1.9	425.21	2	26.66	8640000	4	7625	137_S1.raw	1	1	100	108			PEAKS DB
36	8	A8JH37	R.LVVTSSAPLQHLPYDLGLELEAPK.T	Y	44.38	2589.41	24	1.2	864.143	3	89.63	17500000	4	36168	137_S1.raw	2	2	331	354			PEAKS DB
36	8	A8JH37	R.LGAGVVDGR.S	Y	40.86	842.461	9	-2.4	422.237	2	29.86	82100000	4	9233	137_S1.raw	1	1	296	304			PEAKS DB
36	8	A8JH37	R.GWPETIAALR.N	Y	38.98	1112.6	10	1.8	557.307	2	73.5	21600000	4	29240	137_S1.raw	1	1	755	764			PEAKS DB
36	8	A8JH37	R.NM(+15.99)VEAAAQAR.A	Y	37.79	1075.51	10	-0.4	538.761	2	20.45	1910000	4	4759	137_S1.raw	1	1	765	774	Oxidation (M)	M2:Oxidation (M):1000.00	PEAKS DB
36	8	A8JH37	R.AVPILIGPVTF.V	Y	36.66	1125.68	11	1.2	563.848	2	102.31	960000	4	41104	137_S1.raw	1	1	159	169			PEAKS DB
36	8	A8JH37	K.GM(+15.99)LTGPVTILNWSFPR.K	Y	35.81	1803.93	16	3.1	902.977	2	97.1	349000	4	39107	137_S1.raw	1	1	569	584	Oxidation (M)	M2:Oxidation (M):1000.00	PEAKS DB
36	8	A8JH37	R.EGLPLKR.E	Y	34.46	811.492	7	0.3	406.753	2	27.34	15400000	4	7972	137_S1.raw	1	1	624	630			PEAKS DB
36	8	A8JH37	R.SDN(+.98)AMMAALAAAGYGR.D	Y	34.05	1569.69	16	0.9	785.854	2	83.88	589000	4	33719	137_S1.raw	1	1	688	703	Deamidation (NQ)	N3:Deamidation (NQ):1000.00	PEAKS DB
36	8	A8JH37	R.M(+15.99)DADVLTIENSR.S	Y	33.63	1378.64	12	1.4	690.328	2	49.78	639000	4	18744	137_S1.raw	1	1	676	687	Oxidation (M)	M1:Oxidation (M):1000.00	PEAKS DB
36	8	A8JH37	R.EQQLQLPAFPTTTIGSFPQTAEVR.R	Y	32.28	2658.37	24	2	1330.19	2	88.42	1920000	4	35595	137_S1.raw	1	1	437	460			PEAKS DB
36	8	A8JH37	R.SVWKDDGTAVALLR.A	Y	29.24	1529.82	14	0.3	510.947	3	65.05	1220000	4	25567	137_S1.raw	1	1	305	318			PEAKS DB
36	8	A8JH37	M.QLGLALR.Q	Y	29.03	769.481	7	1.9	385.748	2	51.3	1100000	4	19391	137_S1.raw	1	1	595	601			PEAKS DB
36	8	A8JH37	F.SRPKPYDVR.R	Y	28.36	1116.6	9	0.8	373.209	3	18.45	965000	4	3915	137_S1.raw	1	1	427	435			PEAKS DB
36	8	A8JH37	K.HLSGLQR.Y	Y	28.1	809.451	7	1.1	405.733	2	19.28	2740000	4	4238	137_S1.raw	1	1	87	93			PEAKS DB
36	8	A8JH37	K.FAM(+15.99)ESYFK.G	Y	27.42	1037.45	8	1.2	519.734	2	48.24	523000	4	18017	137_S1.raw	1	1	23	30	Oxidation (M)	M3:Oxidation (M):1000.00	PEAKS DB
36	8	A8JH37	A.ALAAAGYGR.D	Y	27.06	848.45	9	0.3	425.233	2	27.88	271000	4	8229	137_S1.raw	1	1	695	703			PEAKS DB
36	8	A8JH37	A.LAAAGYGR.D	Y	25.49	777.413	8	-0.4	389.714	2	23.28	1060000	4	6083	137_S1.raw	1	1	696	703			PEAKS DB
36	8	A8JH37	K.GMLTGPVTILNW.S	Y	23.86	1300.68	12	2	651.351	2	107.93	591000	4	43071	137_S1.raw	1	1	569	580			PEAKS DB
36	8	A8JH37	L.STTTIGFPR.I	Y	22.69	978.513	9	0.2	490.264	2	47.86	395000	4	17833	137_S1.raw	1	1	6	14			PEAKS DB
36	8	A8JH37	R.LTQAEYEGLIAGH.I	Y	20.87	1400.69	13	7.6	701.359	2	59.41	597000	4	23068	137_S1.raw	1	1	471	483			PEAKS DB
36	8	A8JH37	K.RLGAGVVDGR.S	Y	16.61	998.562	10	-0.5	500.288	2	27.09	1020000	4	7878	137_S1.raw	1	1	295	304			PEAKS DB
36	8	A8JH37	R.PKPYDVR.R	Y	15.89	873.471	7	-0.4	437.743	2	20.1	3780000	4	4580	137_S1.raw	1	1	429	435			PEAKS DB
31	9042	A8IB85	R.RVETMMSVDDMIESLVTK.L	Y	69.76	2083	18	0.7	695.341	3	98.68	17100000	4	39756	137_S1.raw	2	2	327	344			PEAKS DB
31	9042	A8IB85	R.TMLPVEMWINSLAR.D	Y	69.11	1659.85	14	-0.7	830.931	2	111.99	13800000	4	44463	137_S1.raw	2	2	465	478			PEAKS DB
31	9042	A8IB85	K.GAEEGGSCVPPVPSPK.Y	Y	68.8	1509.71	16	0.2	755.864	2	44.16	17800000	4	16255	137_S1.raw	1	1	272	287			PEAKS DB
31	9042	A8IB85	K.LHPEGGVDTLEEAMNVAFDEK.Y	Y	66.53	2300.06	21	1.8	767.696	3	89.01	73500000	4	35887	137_S1.raw	2	2	575	595			PEAKS DB
31	9042	A8IB85	R.IVPGGAAYAGNR.G	Y	64.3	1144.6	12	0.5	573.307	2	31.07	279000000	4	9701	137_S1.raw	1	1	436	447			PEAKS DB
31	9042	A8IB85	K.FINLFDVPVGDTK.N	Y	64.03	1463.77	13	0.6	732.891	2	87.93	38900000	4	35523	137_S1.raw	1	1	182	194			PEAKS DB
31	9042	A8IB85	R.TMLPVEMWIN(+.98)SLAR.D	Y	61.85	1660.83	14	0.6	831.424	2	96.06	2830000	4	38752	137_S1.raw	1	1	465	478	Deamidation (NQ)	N10:Deamidation (NQ):1000.00	PEAKS DB
31	9042	A8IB85	R.LANFDVPLPNALGIGNDVK.G	Y	61.5	1966.05	19	-0.3	984.033	2	88.95	23100000	4	35840	137_S1.raw	2	2	300	318			PEAKS DB
31	9042	A8IB85	R.TDSFTNAYQTDTVSQR.A	Y	60.83	1832.82	16	-1.4	917.415	2	45.49	87700000	4	16837	137_S1.raw	1	1	226	241			PEAKS DB
31	9042	A8IB85	R.TDSFTN(+.98)AYQTDTVSQR.A	Y	58.42	1833.8	16	-0.8	917.907	2	42.94	11000000	4	15543	137_S1.raw	3	3	226	241	Deamidation (NQ)	N6:Deamidation (NQ):20.70	PEAKS DB
31	9042	A8IB85	R.NSWPAFPSSPAGELR.T	Y	58.1	1614.78	15	0.7	808.397	2	72.37	56600000	4	28733	137_S1.raw	1	1	450	464			PEAKS DB
31	9042	A8IB85	R.LANFDVPLPNALGIGN(+.98)DVK.G	Y	57.97	1967.04	19	0.5	984.526	2	89.69	5300000	4	36207	137_S1.raw	2	2	300	318	Deamidation (NQ)	N16:Deamidation (NQ):33.66	PEAKS DB
31	9042	A8IB85	K.ELFDLGADPVEINNIMPNLASNPNLGR.L	Y	57.16	2922.45	27	2.1	975.161	3	101.5	5030000	4	40780	137_S1.raw	2	2	522	548			PEAKS DB
31	9042	A8IB85	R.N(+.98)SWPAFPSSPAGELR.T	Y	56.63	1615.76	15	1.5	808.89	2	78.51	12900000	4	31511	137_S1.raw	2	2	450	464	Deamidation (NQ)	N1:Deamidation (NQ):1000.00	PEAKS DB
31	9042	A8IB85	R.ASNYIDDAVSK.G	Y	56.58	1181.56	11	3	591.787	2	40.78	157000000	4	14463	137_S1.raw	1	1	242	252			PEAKS DB
31	9042	A8IB85	R.VETMMSVDDMIESLVTK.L	Y	55.47	1926.9	17	1.4	964.458	2	107.58	4720000	4	42865	137_S1.raw	1	1	328	344			PEAKS DB
31	9042	A8IB85	K.GWDMFDPLTDK.T	Y	53.52	1323.58	11	0.1	662.798	2	87.11	32400000	4	35099	137_S1.raw	1	1	199	209			PEAKS DB
31	9042	A8IB85	K.KFQSLNLDK.N	Y	53.36	1091.6	9	-0.6	546.806	2	37.79	23000000	4	13274	137_S1.raw	2	2	154	162			PEAKS DB
31	9042	A8IB85	M.MSVDDMIESLVTK.L	Y	52.88	1466.7	13	0.1	734.357	2	99.54	3930000	4	40047	137_S1.raw	1	1	332	344			PEAKS DB
31	9042	A8IB85	R.ASN(+.98)YIDDAVSK.G	Y	52.58	1182.54	11	2	592.279	2	41.92	6020000	4	15076	137_S1.raw	1	1	242	252	Deamidation (NQ)	N3:Deamidation (NQ):1000.00	PEAKS DB
31	9042	A8IB85	K.LKPLGYNTYFTGK.F	Y	49.56	1500.8	13	0.3	501.273	3	57.69	28500000	4	22362	137_S1.raw	2	2	169	181			PEAKS DB
31	9042	A8IB85	K.YDGVWSGLK.V	Y	49.01	1023.5	9	1.5	512.759	2	59.38	53700000	4	23051	137_S1.raw	1	1	288	296			PEAKS DB
31	9042	A8IB85	K.TLPYEEDIR.V	Y	48.87	1134.56	9	1.2	568.286	2	51.24	94300000	4	19462	137_S1.raw	1	1	376	384			PEAKS DB
31	9042	A8IB85	V.PGGAAYAGNR.G	Y	48.11	932.446	10	4.8	467.233	2	31.04	1280000	4	9833	137_S1.raw	1	1	438	447			PEAKS DB
31	9042	A8IB85	R.RVETM(+15.99)MSVDDMIESLVTK.L	Y	45.32	2098.99	18	1.1	700.673	3	90.35	798000	4	36411	137_S1.raw	1	1	327	344	Oxidation (M)	M5:Oxidation (M):17.01	PEAKS DB
31	9042	A8IB85	N.AYQTDTVSQR.A	Y	44.78	1167.55	10	0.7	584.784	2	20.71	6490000	4	4851	137_S1.raw	1	1	232	241			PEAKS DB
31	9042	A8IB85	R.SCTQYLDPVNNEIGDK.S	Y	43.91	1794.81	16	0.4	898.412	2	59.44	1360000	4	23017	137_S1.raw	1	1	606	621			PEAKS DB
31	9042	A8IB85	K.TLPYEEDIRVPF.Y	Y	42.68	1477.75	12	0	739.88	2	83.85	7140000	4	33774	137_S1.raw	1	1	376	387			PEAKS DB
31	9042	A8IB85	N.LASNPNLGR.L	Y	42.66	940.509	9	-0.2	471.262	2	24.71	43300000	4	6725	137_S1.raw	1	1	540	548			PEAKS DB
31	9042	A8IB85	K.TVYDYINYDFTPQCAR.T	Y	40.67	1967.87	16	-2.9	984.941	2	77.43	1850000	4	30936	137_S1.raw	1	1	210	225			PEAKS DB
31	9042	A8IB85	M.SVDDMIESLVTK.L	Y	40.23	1335.66	12	1.2	668.838	2	85.4	2050000	4	34557	137_S1.raw	1	1	333	344			PEAKS DB
31	9042	A8IB85	K.FQSLNLDK.N	Y	38.64	963.503	8	2.4	482.76	2	45.99	77400000	4	17006	137_S1.raw	1	1	155	162			PEAKS DB
31	9042	A8IB85	K.GWDM(+15.99)FDPLTDK.T	Y	38.42	1339.58	11	0.8	670.795	2	75.66	1570000	4	30218	137_S1.raw	1	1	199	209	Oxidation (M)	M4:Oxidation (M):1000.00	PEAKS DB
31	9042	A8IB85	K.ELFDLGADPVEIN(+.98)NIMPNLASNPNLGR.L	Y	37.58	2923.44	27	1.6	975.488	3	98.3	2630000	4	39581	137_S1.raw	3	3	522	548	Deamidation (NQ)	N13:Deamidation (NQ):0.00	PEAKS DB
31	9042	A8IB85	N.ALGIGN(+.98)DVK.G	Y	36.67	886.476	9	-0.3	444.245	2	39.03	6790000	4	13702	137_S1.raw	1	1	310	318	Deamidation (NQ)	N6:Deamidation (NQ):1000.00	PEAKS DB
31	9042	A8IB85	Y.MATTVDVTSTLVQLGGGLPQTEDMDGVPLPLDR.I	Y	36.45	3425.71	33	-0.2	1142.91	3	102.11	5310000	4	41009	137_S1.raw	1	1	403	435			PEAKS DB
31	9042	A8IB85	N.ALGIGNDVK.G	Y	35.94	885.492	9	0.1	443.753	2	36.9	24900000	4	12577	137_S1.raw	1	1	310	318			PEAKS DB
31	9042	A8IB85	R.VSLLTGR.L	N	34.89	744.449	7	3.2	373.233	2	41.17	73600000	4	14746	137_S1.raw	1	1	129	135			PEAKS DB
31	9042	A8IB85	R.GPGIPAGVVSPYMATTVDVTSTLVQLGGGLPQTEDMDGVPLPLDR.I	Y	34.52	4520.28	45	3	1131.08	4	120.93	1720000	4	47308	137_S1.raw	1	1	391	435			PEAKS DB
31	9042	A8IB85	K.TVYDYINYDFTPQ.C	Y	33.65	1637.72	13	-0.5	819.869	2	82.26	1050000	4	33125	137_S1.raw	1	1	210	222			PEAKS DB
31	9042	A8IB85	K.FIN(+.98)LFDVPVGDTK.N	Y	30.58	1464.75	13	1.1	733.383	2	85.83	633000	4	34562	137_S1.raw	2	2	182	194	Deamidation (NQ)	N3:Deamidation (NQ):1000.00	PEAKS DB
31	9042	A8IB85	R.LDAMLQATGY.C	Y	30.33	1081.51	10	2.1	541.764	2	67.28	613000	4	26527	137_S1.raw	1	1	553	562			PEAKS DB
31	9042	A8IB85	R.RVETMM(+15.99)SVDDMIESLVTK.L	Y	28.01	2098.99	18	0.5	700.673	3	93.04	319000	4	37527	137_S1.raw	1	1	327	344	Oxidation (M)	M6:Oxidation (M):0.00	PEAKS DB
31	9042	A8IB85	F.TNAYQTDTVSQR.A	Y	27	1382.64	12	-0.1	692.328	2	24.2	528000	4	6511	137_S1.raw	1	1	230	241			PEAKS DB
31	9042	A8IB85	Y.MSDN(+.98)GYHLGNHGLAK.G	Y	26.94	1613.73	15	-0.6	538.915	3	34.44	6160000	4	11463	137_S1.raw	1	1	359	373	Deamidation (NQ)	N4:Deamidation (NQ):13.13	PEAKS DB
31	9042	A8IB85	Q.LGGGLPQTEDMDGVPLPLDR.I	Y	25.75	2079.03	20	2.4	1040.53	2	77.82	471000	4	31144	137_S1.raw	1	1	416	435			PEAKS DB
31	9042	A8IB85	R.TM(+15.99)LPVEMWINSLAR.D	Y	25.1	1675.84	14	-2.9	838.926	2	103.43	657000	4	41405	137_S1.raw	1	1	465	478	Oxidation (M)	M2:Oxidation (M):23.70	PEAKS DB
31	9042	A8IB85	K.LETLGVLDNTYVIYMSDN(+.98)GYHLGNHGLAK.G	Y	24.09	3207.55	29	-0.1	802.896	4	87.46	3520000	4	35288	137_S1.raw	1	1	345	373	Deamidation (NQ)	N18:Deamidation (NQ):0.00	PEAKS DB
31	9042	A8IB85	R.LANFDVPLPN.A	Y	23.17	1098.57	10	1.5	550.294	2	77.2	4050000	4	30812	137_S1.raw	1	1	300	309			PEAKS DB
31	9042	A8IB85	R.TMLPVEMWIN.S	Y	21.5	1232.59	10	0.4	617.304	2	101.32	699000	4	40781	137_S1.raw	1	1	465	474			PEAKS DB
31	9042	A8IB85	K.LETLGVLDNTYVIY.M	Y	20.28	1611.84	14	0.4	806.927	2	97.36	690000	4	39156	137_S1.raw	1	1	345	358			PEAKS DB
31	9042	A8IB85	R.TMLPVEM(+15.99)WINSLAR.D	Y	18.81	1675.84	14	1.1	838.929	2	106.06	870000	4	42571	137_S1.raw	2	2	465	478	Oxidation (M)	M7:Oxidation (M):10.19	PEAKS DB
31	9042	A8IB85	K.SLGSTSR.W	Y	16.23	706.361	7	4.6	354.189	2	34.76	2730000	4	11721	137_S1.raw	1	1	622	628			PEAKS DB
42	1359	A8JAD6	R.TAYVATGPGAASAASLDEQALALLLLLR.S	Y	67.78	2755.51	28	-0.2	919.511	3	122.78	5200000	4	47887	137_S1.raw	3	3	2808	2835			PEAKS DB
42	1359	A8JAD6	R.SGLSLNVVQLGDTFR.A	Y	67.56	1604.85	15	1.2	803.434	2	84.99	5810000	4	34276	137_S1.raw	1	1	1633	1647			PEAKS DB
42	1359	A8JAD6	K.NAYEDWYTLAWVR.L	Y	67.25	1685.78	13	-1.2	843.898	2	94.62	2620000	4	38219	137_S1.raw	1	1	2719	2731			PEAKS DB
42	1359	A8JAD6	R.YFGLSGPLQSEAVAPFR.S	Y	66.24	1837.94	17	0.6	919.976	2	85.49	7100000	4	34485	137_S1.raw	1	1	1373	1389			PEAKS DB
42	1359	A8JAD6	K.VDVPPWVLPTAAVALK.L	Y	65.16	1674.97	16	0.3	838.493	2	93.17	4980000	4	37609	137_S1.raw	1	1	1889	1904			PEAKS DB
42	1359	A8JAD6	K.NSDSDWSQVAAFALTTDGR.A	Y	60.81	2039.92	19	-0.8	1020.97	2	85.2	2620000	4	34401	137_S1.raw	2	2	1704	1722			PEAKS DB
42	1359	A8JAD6	R.LAPGAVQAVFAK.L	N	59.87	1170.68	12	1.6	586.346	2	59.76	15300000	4	23195	137_S1.raw	1	1	2272	2283			PEAKS DB
42	1359	A8JAD6	R.GLYVEAALQQVDPR.T	N	58.16	1557.82	14	0.8	779.915	2	73.71	3990000	4	29332	137_S1.raw	1	1	2968	2981			PEAKS DB
42	1359	A8JAD6	K.AFLDLLPYPLPAPQQEVVLR.L	Y	58.05	2278.27	20	0.4	760.432	3	104.43	2720000	4	41842	137_S1.raw	2	2	2238	2257			PEAKS DB
42	1359	A8JAD6	R.TDMYLNSWALFLAAEHAASGK.A	Y	57.16	2295.1	21	-0.2	766.04	3	100.9	3170000	4	40594	137_S1.raw	2	2	2651	2671			PEAKS DB
42	1359	A8JAD6	R.YGQPASAAGPEALLHTAYTNLGR.L	Y	54.43	2357.18	23	-1	786.732	3	79.03	11600000	4	31668	137_S1.raw	1	1	2605	2627			PEAKS DB
42	1359	A8JAD6	R.LTLSNVGLVYSDPSR.W	Y	51.5	1619.85	15	-0.1	810.933	2	69.57	7270000	4	27604	137_S1.raw	1	1	2628	2642			PEAKS DB
42	1359	A8JAD6	R.LSASALPLPPPEQLK.V	Y	49.69	1559.89	15	0.8	780.954	2	67.25	14500000	4	26589	137_S1.raw	1	1	2140	2154			PEAKS DB
42	1359	A8JAD6	R.LAAAVAAYGPSAYR.L	N	49.68	1379.72	14	-0.5	690.867	2	51.89	13700000	4	19736	137_S1.raw	1	1	2258	2271			PEAKS DB
42	1359	A8JAD6	R.PVLALGSDFGTPASEQK.L	Y	49.6	1715.87	17	-0.3	858.943	2	65.21	10100000	4	25677	137_S1.raw	1	1	1156	1172			PEAKS DB
42	1359	A8JAD6	R.RVIVPGDSLK.V	Y	48.08	1082.64	10	0	542.33	2	36.35	7150000	4	12365	137_S1.raw	1	1	1750	1759			PEAKS DB
42	1359	A8JAD6	R.LMLTWGN(+.98)NYASK.H	Y	47.47	1397.66	12	1	699.841	2	69.9	2020000	4	27706	137_S1.raw	1	1	2091	2102	Deamidation (NQ)	N7:Deamidation (NQ):14.02	PEAKS DB
42	1359	A8JAD6	R.SGATHQLIPK.L	N	44.98	1050.58	10	0	526.298	2	25.88	46400000	4	7404	137_S1.raw	2	2	2836	2845			PEAKS DB
42	1359	A8JAD6	R.FYFQQSSWQNVWAGTK.Y	Y	42.97	1975.92	16	-0.3	988.968	2	84.77	1120000	4	34103	137_S1.raw	1	1	1396	1411			PEAKS DB
42	1359	A8JAD6	K.SATIILADGPAR.L	Y	42.31	1183.66	12	0.6	592.836	2	50.2	20600000	4	19048	137_S1.raw	1	1	1981	1992			PEAKS DB
42	1359	A8JAD6	R.VIVPGDSLK.V	Y	41.53	926.544	9	-0.9	464.279	2	43.35	24600000	4	15663	137_S1.raw	1	1	1751	1759			PEAKS DB
42	1359	A8JAD6	K.ALSGDLAAAYATDWSGLAGNLVPLWR.A	Y	41.35	2687.37	26	0.8	896.798	3	117.21	866000	4	46079	137_S1.raw	2	2	2672	2697			PEAKS DB
42	1359	A8JAD6	R.WYSWTPTR.T	Y	40.73	1095.51	8	1.5	548.765	2	61.98	8890000	4	24234	137_S1.raw	1	1	2643	2650			PEAKS DB
42	1359	A8JAD6	R.TTAYDTLSIAAEWVGPTR.E	Y	40.31	1950.97	18	1.1	976.493	2	89.1	734000	4	36029	137_S1.raw	1	1	1958	1975			PEAKS DB
42	1359	A8JAD6	K.IGESATVR.F	Y	39.68	831.445	8	0.1	416.73	2	20.31	2330000	4	4693	137_S1.raw	1	1	2074	2081			PEAKS DB
42	1359	A8JAD6	R.FQNPWAGAR.L	Y	36.77	1045.51	9	1.7	523.763	2	54.72	8780000	4	20971	137_S1.raw	1	1	2082	2090			PEAKS DB
42	1359	A8JAD6	R.LTGLDPWLPADTTVRPGDTGAYFR.T	Y	35.9	2618.31	24	1.8	873.78	3	84.02	6970000	4	33846	137_S1.raw	1	1	2288	2311			PEAKS DB
42	1359	A8JAD6	N.VHLATLQSYLK.V	Y	35.74	1271.72	11	0.9	636.87	2	62.51	3390000	4	24407	137_S1.raw	1	1	1287	1297			PEAKS DB
42	1359	A8JAD6	R.ALSLTPSVPR.F	N	35.49	1039.6	10	0.3	520.809	2	53.29	17000000	4	20244	137_S1.raw	1	1	2409	2418			PEAKS DB
42	1359	A8JAD6	L.ASEADFIVTPLFATAVTDASGVAR.V	Y	32.27	2408.22	24	0.5	803.748	3	100.21	3040000	4	40379	137_S1.raw	2	2	2345	2368			PEAKS DB
42	1359	A8JAD6	K.NLKPDTVYAVR.L	Y	30.65	1274.7	11	-1.3	638.356	2	38.03	16300000	4	13287	137_S1.raw	1	1	1356	1366			PEAKS DB
42	1359	A8JAD6	R.QLIQDAR.D	Y	29.09	842.461	7	-4.1	422.236	2	26.48	16900000	4	7623	137_S1.raw	1	1	2703	2709			PEAKS DB
42	1359	A8JAD6	R.IDAWEVDISVER.N	Y	28.3	1430.7	12	3.7	716.362	2	75.5	0	4	30138	137_S1.raw	0	0	1545	1556			PEAKS DB
42	1359	A8JAD6	R.TDMYLN(+.98)SWALFLAAEHAASGK.A	Y	27.68	2296.08	21	2.3	766.37	3	98.31	486000	4	39521	137_S1.raw	1	1	2651	2671	Deamidation (NQ)	N6:Deamidation (NQ):1000.00	PEAKS DB
42	1359	A8JAD6	S.VAVPIELR.T	Y	27.08	895.549	8	0.9	448.782	2	56.92	339000	4	21965	137_S1.raw	1	1	1585	1592			PEAKS DB
42	1359	A8JAD6	R.LTGLDPWLPADTTVR.P	Y	25.66	1653.87	15	-0.4	827.943	2	80.41	522000	4	32221	137_S1.raw	1	1	2288	2302			PEAKS DB
42	1359	A8JAD6	L.FLAAEHAASGK.A	Y	24.4	1100.56	11	-2.1	551.287	2	23.09	747000	4	5957	137_S1.raw	1	1	2661	2671			PEAKS DB
42	1359	A8JAD6	K.LAAYVANPSQAGGSVGWFSMYPSEAAQGLAGVALAAYDEAR.G	Y	24.17	4115.97	41	0.5	1373	3	118.58	1390000	4	46526	137_S1.raw	1	1	2846	2886			PEAKS DB
42	1359	A8JAD6	R.LMLTWGNNYASK.H	Y	22.68	1396.68	12	0.9	699.348	2	67.87	4320000	4	26699	137_S1.raw	1	1	2091	2102			PEAKS DB
42	1359	A8JAD6	K.NLKPDTVY.A	Y	22.56	948.492	8	-0.5	475.253	2	37.43	2510000	4	12952	137_S1.raw	1	1	1356	1363			PEAKS DB
42	1359	A8JAD6	W.AVQPPLLQR.Y	Y	22.14	1020.61	9	1.1	511.312	2	45.99	1530000	4	16952	137_S1.raw	1	1	2596	2604			PEAKS DB
42	1359	A8JAD6	R.SGATHQ(+.98)LIPK.L	N	21.01	1051.57	10	0.3	526.79	2	36.19	1910000	4	12290	137_S1.raw	1	1	2836	2845	Deamidation (NQ)	Q6:Deamidation (NQ):1000.00	PEAKS DB
42	1359	A8JAD6	R.AWVDEQPELMGSTASAK.I	Y	19.23	1818.85	17	-2.2	910.428	2	52.97	733000	4	20213	137_S1.raw	1	1	3105	3121			PEAKS DB
42	1359	A8JAD6	S.MLWAVQPPLLQR.Y	Y	19.04	1450.81	12	1.5	726.414	2	84.75	315000	4	34102	137_S1.raw	1	1	2593	2604			PEAKS DB
42	1359	A8JAD6	R.QDDYSGYAYAQPSMLWAVQPPLLQR.Y	Y	18.51	2896.39	25	3	966.472	3	98.33	1410000	4	39532	137_S1.raw	1	1	2580	2604			PEAKS DB
54	8478	A8ILA8	R.LEWTVPLGAEGPAALAVAVAAAEAAAAAGGGR.R	Y	66.8	2887.52	32	0.7	963.514	3	123.73	2970000	4	48125	137_S1.raw	2	2	1988	2019			PEAKS DB
54	8478	A8ILA8	R.TQLAADEAAAAALAAK.V	Y	66.24	1484.78	16	1.4	743.4	2	63.29	3190000	4	24845	137_S1.raw	1	1	1746	1761			PEAKS DB
54	8478	A8ILA8	K.SSFANPLVNLR.I	Y	59.08	1216.66	11	1	609.336	2	70.25	3340000	4	27913	137_S1.raw	1	1	80	90			PEAKS DB
54	8478	A8ILA8	K.YLAVNLAPGR.K	Y	57.89	1072.6	10	1.8	537.31	2	54.43	3660000	4	20906	137_S1.raw	1	1	199	208			PEAKS DB
54	8478	A8ILA8	K.LSTDGQTASYR.Y	Y	57.7	1197.56	11	-0.5	599.788	2	25.29	17400000	4	7063	137_S1.raw	1	1	1639	1649			PEAKS DB
54	8478	A8ILA8	R.AADDNDPYAYNMLK.Y	Y	55.74	1599.69	14	-0.2	800.851	2	59.24	3450000	4	22953	137_S1.raw	1	1	185	198			PEAKS DB
54	8478	A8ILA8	R.SYMDWLDSQAGGPGPR.A	Y	55.62	1735.76	16	-1.3	868.887	2	75.84	3280000	4	30208	137_S1.raw	1	1	1862	1877			PEAKS DB
54	8478	A8ILA8	R.YVVLYDGEGR.L	Y	54	1169.57	10	1.6	585.794	2	50.31	6070000	4	19021	137_S1.raw	1	1	1410	1419			PEAKS DB
54	8478	A8ILA8	K.GVIAFSLSDVK.D	Y	53.77	1134.63	11	0.1	568.322	2	72.71	536000	4	28919	137_S1.raw	1	1	706	716			PEAKS DB
54	8478	A8ILA8	R.ATVAIAEAFR.E	Y	52.51	1047.57	10	2	524.794	2	59.79	3810000	4	23272	137_S1.raw	2	2	1654	1663			PEAKS DB
54	8478	A8ILA8	R.DLEGHAPGGWYTVLYEGK.G	Y	52.3	1990.94	18	1.9	664.656	3	76.96	3460000	4	30770	137_S1.raw	2	2	688	705			PEAKS DB
54	8478	A8ILA8	R.AAHFSSVGAFSR.Y	Y	52.15	1235.6	12	1.1	412.876	3	42.73	2040000	4	15441	137_S1.raw	1	1	1059	1070			PEAKS DB
54	8478	A8ILA8	K.YIDALAIAPYFGSYSK.T	Y	51.52	1777.89	16	-0.9	889.953	2	90.35	1310000	4	36435	137_S1.raw	1	1	958	973			PEAKS DB
54	8478	A8ILA8	R.TTPTTSTQSFR.D	Y	50.73	1225.59	11	1	613.805	2	27.88	23200000	4	8337	137_S1.raw	1	1	147	157			PEAKS DB
54	8478	A8ILA8	R.SSVIVADMNYNR.A	Y	50.55	1367.65	12	3.1	684.835	2	51.27	5030000	4	19388	137_S1.raw	1	1	338	349			PEAKS DB
54	8478	A8ILA8	R.VVQTAPGINFVANMMGVLDQQK.Q	Y	47.87	2359.2	22	2.4	787.41	3	110.46	747000	4	43839	137_S1.raw	2	2	253	274			PEAKS DB
54	8478	A8ILA8	R.EAELTEVLR.R	Y	46.64	1058.56	9	1.5	530.288	2	56.43	5760000	4	21689	137_S1.raw	1	1	434	442			PEAKS DB
54	8478	A8ILA8	R.LRPDVPVYVEYSNEVWNPGFDSYK.W	Y	45.96	2872.37	24	0.2	958.464	3	83.61	2750000	4	33685	137_S1.raw	1	1	1605	1628			PEAKS DB
54	8478	A8ILA8	K.EVWGAAAGR.V	Y	45.66	915.456	9	1.3	458.736	2	35.58	8390000	4	12052	137_S1.raw	1	1	923	931			PEAKS DB
54	8478	A8ILA8	R.QYLN(+.98)GLIAR.N	Y	44.91	1047.57	9	1.5	524.794	2	54.34	1900000	4	20779	137_S1.raw	2	2	1046	1054	Deamidation (NQ)	N4:Deamidation (NQ):30.72	PEAKS DB
54	8478	A8ILA8	R.RTTPTTSTQSFR.D	Y	44.03	1381.69	12	-1.1	461.572	3	22.67	1130000	4	5747	137_S1.raw	1	1	146	157			PEAKS DB
54	8478	A8ILA8	R.DGPFGPAAYGYPAR.L	Y	43.95	1437.67	14	2.7	719.843	2	60.4	3970000	4	23666	137_S1.raw	1	1	661	674			PEAKS DB
54	8478	A8ILA8	K.YGSWGLQEYTGQPLDTAPK.Y	Y	43.92	2110	19	-0.1	1056.01	2	71.62	1920000	4	28403	137_S1.raw	1	1	1841	1859			PEAKS DB
54	8478	A8ILA8	R.NVALHAWPGR.Y	Y	43.48	1119.59	10	0.9	374.205	3	45.32	3930000	4	16720	137_S1.raw	1	1	1400	1409			PEAKS DB
54	8478	A8ILA8	K.QLEGVPLLR.Y	Y	43.21	1023.61	9	0.1	512.811	2	64.01	2210000	4	25131	137_S1.raw	1	1	114	122			PEAKS DB
54	8478	A8ILA8	R.VLMPGFER.Q	Y	42.63	947.49	8	0	474.752	2	57.79	6530000	4	22298	137_S1.raw	1	1	780	787			PEAKS DB
54	8478	A8ILA8	R.SWFFVDAWK.S	Y	42.03	1184.57	9	1	593.291	2	96.06	1450000	4	38722	137_S1.raw	1	1	625	633			PEAKS DB
54	8478	A8ILA8	R.LPPNTIAHTLILR.N	Y	41.74	1457.87	13	1.9	486.966	3	62.5	2940000	4	24409	137_S1.raw	1	1	1387	1399			PEAKS DB
54	8478	A8ILA8	R.DAVLNPPGR.L	Y	40.6	937.498	9	0.6	469.757	2	32.83	19700000	4	11099	137_S1.raw	1	1	1979	1987			PEAKS DB
54	8478	A8ILA8	R.YANWMLAVGNAGSGR.A	Y	39.17	1565.74	15	-0.2	783.878	2	72.4	3230000	4	28873	137_S1.raw	1	1	123	137			PEAKS DB
54	8478	A8ILA8	R.GLEVLGYAGGPELAAPQYGAR.A	Y	38.98	2088.06	21	1.9	1045.04	2	76.93	1880000	4	30686	137_S1.raw	1	1	358	378			PEAKS DB
54	8478	A8ILA8	R.WYGGATNEAR.L	Y	37.71	1123.5	10	2	562.761	2	32.17	13000000	4	10361	137_S1.raw	1	1	897	906			PEAKS DB
54	8478	A8ILA8	K.YQGLMSVLNEQLR.C	Y	36.92	1549.79	13	1	775.904	2	83.58	2140000	4	33563	137_S1.raw	1	1	1090	1102			PEAKS DB
54	8478	A8ILA8	R.LGINLEGIADWSR.S	Y	36.46	1442.75	13	-0.9	722.383	2	88.51	988000	4	35727	137_S1.raw	1	1	612	624			PEAKS DB
54	8478	A8ILA8	K.VSSIMTR.D	Y	36.44	792.416	7	2	397.216	2	27.37	4700000	4	7926	137_S1.raw	1	1	681	687			PEAKS DB
54	8478	A8ILA8	R.AMAALLR.D	Y	35.17	744.432	7	0.5	373.223	2	47.02	3930000	4	17476	137_S1.raw	1	1	1596	1602			PEAKS DB
54	8478	A8ILA8	R.YGSWGLVEWQDQDR.R	Y	33.73	1737.77	14	0.9	869.895	2	77.2	2270000	4	30751	137_S1.raw	1	1	1071	1084			PEAKS DB
54	8478	A8ILA8	R.PYNQFTSVGR.Y	Y	33.17	1167.57	10	1.5	584.792	2	42.72	4230000	4	15399	137_S1.raw	1	1	1828	1837			PEAKS DB
54	8478	A8ILA8	R.TDPSDPIR.N	Y	33.16	899.435	8	-1.3	450.724	2	25.9	14200000	4	7337	137_S1.raw	1	1	769	776			PEAKS DB
54	8478	A8ILA8	R.GFAQAALQLLRPDVK.V	Y	29.78	1625.93	15	-0.7	813.969	2	85.23	1320000	4	34363	137_S1.raw	2	2	847	861			PEAKS DB
54	8478	A8ILA8	R.ILPSMGGAAASAGGAGAGGAWEGR.Y	Y	27.01	2070.99	24	0	691.337	3	60.87	1270000	4	23737	137_S1.raw	2	2	1479	1502			PEAKS DB
54	8478	A8ILA8	R.VGFVSAGR.P	Y	25.71	791.429	8	3.1	396.723	2	33.46	3070000	4	10916	137_S1.raw	1	1	1820	1827			PEAKS DB
54	8478	A8ILA8	R.AAHFSSVGAF.S	Y	25.03	992.472	10	0.9	497.243	2	55.07	2160000	4	21146	137_S1.raw	1	1	1059	1068			PEAKS DB
54	8478	A8ILA8	R.APFHPWFLK.S	Y	24.28	1141.61	9	1.6	571.812	2	73.32	557000	4	29207	137_S1.raw	1	1	1506	1514			PEAKS DB
54	8478	A8ILA8	R.LHDYTYDLMLDSLWR.W	Y	21.93	1939.91	15	0.2	647.645	3	94.62	631000	4	38221	137_S1.raw	1	1	446	460			PEAKS DB
54	8478	A8ILA8	R.FMNWMAVTQGEPAYQGAQDWEAR.R	Y	21.23	2685.17	23	0.4	896.066	3	87.17	555000	4	35122	137_S1.raw	1	1	1524	1546			PEAKS DB
54	8478	A8ILA8	R.DYLEMYR.R	Y	21.22	988.432	7	1.1	495.224	2	57.2	3920000	4	22168	137_S1.raw	1	1	1812	1818			PEAKS DB
54	8478	A8ILA8	Y.IAGEDPGTLR.A	Y	21.13	1027.53	10	1.3	514.773	2	31.62	2900000	4	10165	137_S1.raw	1	1	1586	1595			PEAKS DB
54	8478	A8ILA8	K.WATVGWPSGPSR.P	Y	20.11	1299.64	12	-2	650.824	2	64.64	2890000	4	25317	137_S1.raw	1	1	1934	1945			PEAKS DB
54	8478	A8ILA8	R.EVFAAAPGGGASR.V	Y	18.14	1188.59	13	4.4	595.304	2	34.82	5500000	4	11772	137_S1.raw	1	1	1664	1676			PEAKS DB
54	8478	A8ILA8	R.VFAEVGRPR.A	Y	16.08	1029.57	9	-2.2	515.792	2	30.26	3180000	4	9399	137_S1.raw	1	1	240	248			PEAKS DB
54	8478	A8ILA8	R.VFAEVGR.P	Y	15.4	776.418	7	1.4	389.217	2	32.72	1850000	4	10610	137_S1.raw	1	1	240	246			PEAKS DB
27	1959	A8HPN9	R.DSPSTFESITYGDGR.V	N	68.63	1630.71	15	0.1	816.363	2	57.57	52000000	4	22231	137_S1.raw	1	1	126	140			PEAKS DB
27	1959	A8HPN9	R.VLDVESAAGGTAAVLR.L	Y	66.36	1527.83	16	0.1	764.92	2	64.15	32600000	4	25235	137_S1.raw	2	2	937	952			PEAKS DB
27	1959	A8HPN9	R.DAATGHLLWR.R	N	65.79	1138.59	10	1.4	570.302	2	53.95	95900000	4	20763	137_S1.raw	2	2	551	560			PEAKS DB
27	1959	A8HPN9	K.YGILQGLDVFTGVR.V	Y	65.2	1536.83	14	-0.2	769.422	2	98	13000000	4	39415	137_S1.raw	1	1	290	303			PEAKS DB
27	1959	A8HPN9	R.LNANIHVIERPGGPQVIYGR.Y	N	64.97	2202.2	20	-0.3	735.074	3	56.72	70400000	4	21817	137_S1.raw	2	2	815	834			PEAKS DB
27	1959	A8HPN9	K.LVSGQVIGFVR.V	Y	60.4	1173.69	11	1.1	587.851	2	63.89	34700000	4	25052	137_S1.raw	1	1	924	934			PEAKS DB
27	1959	A8HPN9	R.HDNTLVYSTGWPNAQLQATTIGR.D	Y	60.33	2542.26	23	0.4	848.426	3	70.75	73500000	4	28231	137_S1.raw	2	2	673	695			PEAKS DB
27	1959	A8HPN9	R.PGGPQVIYGR.Y	N	57.65	1042.56	10	-0.6	522.285	2	37.64	57500000	4	13078	137_S1.raw	1	1	825	834			PEAKS DB
27	1959	A8HPN9	R.HDNTLVYSTGWPNAQ(+.98)LQATTIGR.D	Y	56.26	2543.24	23	1.2	848.755	3	72.49	4490000	4	28845	137_S1.raw	1	1	673	695	Deamidation (NQ)	Q15:Deamidation (NQ):0.00	PEAKS DB
27	1959	A8HPN9	R.GGIIGIPAVAN(+.98)GK.I	Y	54.55	1166.67	13	0.7	584.341	2	63.83	44900000	4	24911	137_S1.raw	2	2	574	586	Deamidation (NQ)	N11:Deamidation (NQ):1000.00	PEAKS DB
27	1959	A8HPN9	R.VYVSTTDFK.A	N	53.9	1058.53	9	-1.4	530.271	2	44.71	99700000	4	16345	137_S1.raw	1	1	141	149			PEAKS DB
27	1959	A8HPN9	K.AYALDVVTGEVLWGTQFR.R	Y	53.21	2024.04	18	0.3	1013.03	2	101.35	745000	4	40753	137_S1.raw	3	3	150	167			PEAKS DB
27	1959	A8HPN9	K.GVFVRPDVDGR.V	N	50.86	1215.64	11	1.7	406.22	3	41.53	88900000	4	15045	137_S1.raw	3	3	179	189			PEAKS DB
27	1959	A8HPN9	R.VSSWTTGWFK.G	N	50.76	1197.58	10	1.1	599.799	2	76.99	29500000	4	30848	137_S1.raw	1	1	169	178			PEAKS DB
27	1959	A8HPN9	R.GGIIGIPAVANGK.I	Y	50.62	1165.68	13	0.6	583.849	2	61.13	2940000	4	23769	137_S1.raw	1	1	574	586			PEAKS DB
27	1959	A8HPN9	R.TGDIVWHWR.D	N	49.1	1168.58	9	0.1	585.296	2	64.56	48100000	4	25443	137_S1.raw	4	4	117	125			PEAKS DB
27	1959	A8HPN9	R.EGYMSPDNDGDNR.Q	N	48.28	1468.55	13	-1.9	735.282	2	28.2	252000000	4	8557	137_S1.raw	1	1	253	265			PEAKS DB
27	1959	A8HPN9	R.DGVAYAIAR.H	N	47.92	934.487	9	1.4	468.252	2	41.66	75200000	4	15006	137_S1.raw	2	2	624	632			PEAKS DB
27	1959	A8HPN9	R.RPFTLTPDR.A	Y	47.77	1101.59	9	-1.4	368.204	3	38.98	187000000	4	13659	137_S1.raw	2	2	561	569			PEAKS DB
27	1959	A8HPN9	R.EGYM(+15.99)SPDNDGDNR.Q	N	47.45	1484.55	13	-1.7	743.28	2	19.9	8330000	4	4574	137_S1.raw	1	1	253	265	Oxidation (M)	M4:Oxidation (M):1000.00	PEAKS DB
27	1959	A8HPN9	R.EGYMSPDN(+.98)DGDNR.Q	N	46.83	1469.54	13	-0.6	735.775	2	29.79	27900000	4	9093	137_S1.raw	1	1	253	265	Deamidation (NQ)	N8:Deamidation (NQ):28.70	PEAKS DB
27	1959	A8HPN9	R.SGGASATAVASAVEDAALSGK.L	Y	45.03	1818.9	21	1.2	607.307	3	75.75	57100000	4	30303	137_S1.raw	2	2	958	978			PEAKS DB
27	1959	A8HPN9	R.QDGASPFIAVSSTGLVYLAAANAILYALDVR.T	Y	44.49	3165.67	31	1	1056.23	3	133.56	15200	4	50979	137_S1.raw	1	1	86	116			PEAKS DB
27	1959	A8HPN9	K.LQEVVLAAK.V	N	43.79	969.586	9	2	485.801	2	43.05	188000000	4	15554	137_S1.raw	1	1	979	987			PEAKS DB
27	1959	A8HPN9	S.AVEDAALSGK.L	Y	41.91	959.492	10	0.9	480.754	2	27.17	2130000	4	7924	137_S1.raw	1	1	969	978			PEAKS DB
27	1959	A8HPN9	R.DLGDYGGQQLSTTDIADGSILTSGGDSLVCFEK.T	N	41.77	3361.55	33	-0.7	1121.52	3	96.31	1110000	4	38792	137_S1.raw	1	1	25	57			PEAKS DB
27	1959	A8HPN9	R.LNANIHVIER.P	N	41.29	1177.66	10	0.1	393.56	3	41.61	9600000	4	14920	137_S1.raw	1	1	815	824			PEAKS DB
27	1959	A8HPN9	A.ATGHLLWR.R	N	39.68	952.524	8	2	477.27	2	53.95	1990000	4	20591	137_S1.raw	1	1	553	560			PEAKS DB
27	1959	A8HPN9	K.PLGSPTSDGVR.A	N	38.6	1084.55	11	-0.1	543.283	2	29.51	23800000	4	8951	137_S1.raw	1	1	482	492			PEAKS DB
27	1959	A8HPN9	F.SYKPLGSPTSDGVR.A	N	38.49	1462.74	14	-0.9	732.377	2	32.62	51500000	4	10507	137_S1.raw	2	2	479	492			PEAKS DB
27	1959	A8HPN9	R.HDN(+.98)TLVYSTGWPNAQLQATTIGR.D	Y	36.2	2543.24	23	1.2	848.755	3	72.49	4490000	4	28596	137_S1.raw	1	1	673	695	Deamidation (NQ)	N3:Deamidation (NQ):4.78	PEAKS DB
27	1959	A8HPN9	A.TGHLLWR.R	N	35.36	881.487	7	0.4	441.751	2	53.93	476000	4	20603	137_S1.raw	1	1	554	560			PEAKS DB
27	1959	A8HPN9	K.WAMEPGR.L	Y	35.14	845.385	7	1.4	423.701	2	39.6	199000000	4	14045	137_S1.raw	1	1	662	668			PEAKS DB
27	1959	A8HPN9	K.WAM(+15.99)EPGR.L	Y	34.46	861.38	7	0.5	431.698	2	24.98	12000000	4	6907	137_S1.raw	1	1	662	668	Oxidation (M)	M3:Oxidation (M):1000.00	PEAKS DB
27	1959	A8HPN9	R.EGYM(+15.99)SPDN(+.98)DGDNR.Q	N	32.79	1485.53	13	2	743.774	2	20.83	986000	4	4896	137_S1.raw	1	1	253	265	Oxidation (M); Deamidation (NQ)	M4:Oxidation (M):1000.00;N8:Deamidation (NQ):19.86	PEAKS DB
27	1959	A8HPN9	R.TGDIVWH.W	N	32.47	826.397	7	-0.3	414.206	2	45.1	4960000	4	16451	137_S1.raw	1	1	117	123			PEAKS DB
27	1959	A8HPN9	H.SFSYKPLGSPTSDGVR.A	N	31.05	1696.84	16	0.5	566.622	3	49.06	5050000	4	18461	137_S1.raw	2	2	477	492			PEAKS DB
27	1959	A8HPN9	V.FVRPDVDGR.V	N	30.14	1059.55	9	1.4	530.781	2	41.56	5440000	4	14763	137_S1.raw	1	1	181	189			PEAKS DB
27	1959	A8HPN9	Y.STGWPNAQLQATTIGR.D	Y	29.34	1699.86	16	-1.3	850.938	2	61.6	1120000	4	24100	137_S1.raw	1	1	680	695			PEAKS DB
27	1959	A8HPN9	K.SPPITDNNNQQSTN.A	Y	28.9	1528.68	14	0.9	765.346	2	21.98	22000000	4	5443	137_S1.raw	1	1	442	455			PEAKS DB
27	1959	A8HPN9	F.NMGAEIQYR.W	N	28.5	1080.5	9	-1.2	541.258	2	38.78	3140000	4	13726	137_S1.raw	1	1	205	213			PEAKS DB
27	1959	A8HPN9	K.SPPITDNNNQQSTNAVK.A	Y	28.41	1826.88	17	-0.9	914.444	2	25.2	804000	4	7008	137_S1.raw	1	1	442	458			PEAKS DB
27	1959	A8HPN9	W.THSFSYKPLGSPTSDGVR.A	N	21.76	1934.95	18	5.6	645.994	3	42.72	342000	4	15471	137_S1.raw	1	1	475	492			PEAKS DB
27	1959	A8HPN9	R.HDNTLVYSTGWPN(+.98)AQLQATTIGR.D	Y	21.43	2543.24	23	6.3	848.76	3	70.81	0	4	28104	137_S1.raw	0	0	673	695	Deamidation (NQ)	N13:Deamidation (NQ):0.00	PEAKS DB
27	1959	A8HPN9	R.LN(+.98)ANIHVIERPGGPQVIYGR.Y	N	20.46	2203.19	20	3.2	735.405	3	58.51	1540000	4	22709	137_S1.raw	1	1	815	834	Deamidation (NQ)	N2:Deamidation (NQ):14.04	PEAKS DB
27	1959	A8HPN9	R.HDNTLVY.S	Y	20.28	860.403	7	1	431.209	2	38.3	3530000	4	13367	137_S1.raw	1	1	673	679			PEAKS DB
27	1959	A8HPN9	R.WDPELHFHPSGIGFMMAR.P	N	16.49	2126.98	18	0.6	710.002	3	80.26	6310000	4	32151	137_S1.raw	1	1	214	231			PEAKS DB
13	821	A8IAB5	R.HEDVEAFTIPLYTAAGDEMK.V	Y	75.49	2236.04	20	0.5	1119.03	2	81.48	180000000	4	32733	137_S1.raw	2	2	186	205			PEAKS DB
13	821	A8IAB5	R.ASDDMTVVPLFFR.D	Y	70.04	1496.73	13	0.1	749.374	2	92.78	7010000	4	37447	137_S1.raw	1	1	490	502			PEAKS DB
13	821	A8IAB5	K.SSQGVPLLAEQASSFFSSK.A	N	69.52	1968.98	19	-0.5	657.333	3	90.7	249000000	4	36614	137_S1.raw	2	2	145	163			PEAKS DB
13	821	A8IAB5	K.AGVSGAVVVLGYSWK.E	N	64.86	1491.81	15	2.1	746.913	2	81.23	24100000	4	32190	137_S1.raw	5	5	214	228			PEAKS DB
13	821	A8IAB5	R.HEDVEAFTIPLYTAAGDEM(+15.99)K.V	Y	64.56	2252.03	20	0.3	751.684	3	75.21	13700000	4	30095	137_S1.raw	2	2	186	205	Oxidation (M)	M19:Oxidation (M):1000.00	PEAKS DB
13	821	A8IAB5	K.FVENGGLVVLLGGK.A	Y	62.73	1400.8	14	-0.1	701.409	2	82.32	7100000	4	33048	137_S1.raw	1	1	102	115			PEAKS DB
13	821	A8IAB5	K.FVEN(+.98)GGLVVLLGGK.A	Y	57.41	1401.79	14	0.5	701.901	2	84.44	57700000	4	33951	137_S1.raw	2	2	102	115	Deamidation (NQ)	N4:Deamidation (NQ):1000.00	PEAKS DB
13	821	A8IAB5	K.AQDAWPASLEDAK.T	N	55.1	1400.66	13	0.7	701.336	2	58.14	321000000	4	22245	137_S1.raw	1	1	164	176			PEAKS DB
13	821	A8IAB5	K.KSGVNMAVPTGGSQSNIQGK.L	Y	54.15	1958.98	20	0.6	654.002	3	35.29	12000000	4	11838	137_S1.raw	2	2	567	586			PEAKS DB
13	821	A8IAB5	F.YSSAEDMSAVSK.F	Y	53.11	1273.55	12	1.6	637.783	2	31.68	11400000	4	10141	137_S1.raw	1	1	90	101			PEAKS DB
13	821	A8IAB5	K.WTGSPSN(+.98)GNYAPDLGR.V	Y	51.92	1691.75	16	0.9	846.885	2	51.78	12400000	4	19597	137_S1.raw	2	2	528	543	Deamidation (NQ)	N7:Deamidation (NQ):0.00	PEAKS DB
13	821	A8IAB5	F.TIPLYTAAGDEMK.V	Y	51.85	1408.69	13	-1.6	705.352	2	60.11	28300000	4	23351	137_S1.raw	1	1	193	205			PEAKS DB
13	821	A8IAB5	R.SFGFDLSVAVDR.Q	Y	49.59	1311.65	12	0.5	656.831	2	92.87	22700000	4	38888	137_S1.raw	13	13	58	69			PEAKS DB
13	821	A8IAB5	R.ASDDM(+15.99)TVVPLFFR.D	Y	46.48	1512.73	13	-0.4	757.371	2	84.73	463000	4	34191	137_S1.raw	1	1	490	502	Oxidation (M)	M5:Oxidation (M):1000.00	PEAKS DB
13	821	A8IAB5	K.VAAQAFGK.A	N	46.1	790.434	8	0.9	396.224	2	24.76	108000000	4	6841	137_S1.raw	1	1	206	213			PEAKS DB
13	821	A8IAB5	L.LAEQASSFFSSK.A	N	45.38	1300.63	12	-0.1	651.322	2	56.89	7560000	4	21934	137_S1.raw	1	1	152	163			PEAKS DB
13	821	A8IAB5	K.SGVNMAVPTGGSQSNIQGK.L	Y	45.02	1830.89	19	0.1	916.452	2	42.91	7690000	4	15503	137_S1.raw	1	1	568	586			PEAKS DB
13	821	A8IAB5	R.GFLFVYR.N	Y	44.16	900.486	7	-0.8	451.25	2	74.5	4020000	4	29726	137_S1.raw	1	1	338	344			PEAKS DB
13	821	A8IAB5	R.LTGTDAYVIPAQHGSAFYSSAEDM(+15.99)SAVSK.F	Y	44.01	3018.39	29	-0.2	1007.14	3	60.96	5810000	4	23748	137_S1.raw	1	1	73	101	Oxidation (M)	M24:Oxidation (M):1000.00	PEAKS DB
13	821	A8IAB5	R.LTGTDAYVIPAQHGSAFYSSAEDMSAVSK.F	Y	42.92	3002.4	29	1.2	1001.81	3	68.22	75900000	4	27015	137_S1.raw	2	2	73	101			PEAKS DB
13	821	A8IAB5	K.TISFNTWCR.H	N	42.18	1126.52	9	1.4	564.269	2	69.03	6420000	4	27302	137_S1.raw	1	1	177	185			PEAKS DB
13	821	A8IAB5	R.WGELLEK.L	N	39.76	873.46	7	0.6	437.737	2	56.41	398000000	4	21742	137_S1.raw	1	1	235	241			PEAKS DB
13	821	A8IAB5	K.AGVSGAVVVLGY.S	N	38.24	1090.6	12	4.9	546.311	2	76.99	1690000	4	30823	137_S1.raw	1	1	214	225			PEAKS DB
13	821	A8IAB5	R.PAGSGPNYGPFVEYVR.F	Y	35.77	1708.82	16	1.1	855.419	2	69.57	2630000	4	27473	137_S1.raw	1	1	602	617			PEAKS DB
13	821	A8IAB5	R.DPVQISR.I	Y	35.6	813.434	7	-1.2	407.724	2	26.66	33000000	4	7610	137_S1.raw	1	1	503	509			PEAKS DB
13	821	A8IAB5	K.SSQGVPLLAEQASSFF.S	N	35.21	1666.82	16	-0.2	834.417	2	101.12	3480000	4	40761	137_S1.raw	1	1	145	160			PEAKS DB
13	821	A8IAB5	K.WTGSPSNGNYAPDLGR.V	Y	35.2	1690.77	16	-0.6	846.392	2	50.58	306000	4	19118	137_S1.raw	1	1	528	543			PEAKS DB
13	821	A8IAB5	A.SSFFSSK.A	N	34.14	788.37	7	-0.2	395.192	2	39.39	2650000	4	13818	137_S1.raw	1	1	157	163			PEAKS DB
13	821	A8IAB5	S.AFYSSAEDMSAVSK.F	Y	33.85	1491.66	14	-0.3	746.835	2	52.68	1360000	4	20147	137_S1.raw	1	1	88	101			PEAKS DB
13	821	A8IAB5	N.MAVPTGGSQSNIQGK.L	Y	33.46	1473.72	15	0.5	737.87	2	33.53	985000	4	10983	137_S1.raw	1	1	572	586			PEAKS DB
13	821	A8IAB5	K.ALGYQGSWSVCK.H	Y	33.33	1297.61	12	1.8	649.815	2	59.88	4080000	4	23274	137_S1.raw	1	1	126	137			PEAKS DB
13	821	A8IAB5	R.VSLYMSEANNVLDLSWDNGPSN(+.98)LESQLR.S	Y	33.27	3151.48	28	2.3	1051.5	3	100.4	3180000	4	40425	137_S1.raw	1	1	30	57	Deamidation (NQ)	N22:Deamidation (NQ):0.00	PEAKS DB
13	821	A8IAB5	R.VSLYMSEAN(+.98)NVLDLSWDNGPSNLESQLR.S	Y	32.46	3151.48	28	2.3	1051.5	3	100.4	3180000	4	40641	137_S1.raw	1	1	30	57	Deamidation (NQ)	N9:Deamidation (NQ):0.00	PEAKS DB
13	821	A8IAB5	R.HEDVEAF.T	N	31.3	845.356	7	0	423.685	2	38.33	50900000	4	13510	137_S1.raw	1	1	186	192			PEAKS DB
13	821	A8IAB5	K.SSQ(+.98)GVPLLAEQASSFFSSK.A	N	30.38	1969.96	19	1.6	985.99	2	96.05	620000	4	38711	137_S1.raw	1	1	145	163	Deamidation (NQ)	Q3:Deamidation (NQ):4.71	PEAKS DB
13	821	A8IAB5	R.VSLYMSEANNVLDLSWDNGPSNLESQLR.S	Y	29.74	3150.49	28	0.5	1051.17	3	99.16	2150000	4	40051	137_S1.raw	1	1	30	57			PEAKS DB
13	821	A8IAB5	K.ADADRDFVAK.A	Y	29	1106.54	10	0.5	369.853	3	24.04	28400000	4	6491	137_S1.raw	1	1	116	125			PEAKS DB
13	821	A8IAB5	R.LTGTDAYVIPAQHGSAF.Y	Y	28.87	1746.86	17	0.1	874.436	2	64.47	2280000	4	25328	137_S1.raw	1	1	73	89			PEAKS DB
13	821	A8IAB5	Q.TIGDQDPADLQK.N	Y	27.46	1299.63	12	0.3	650.823	2	35.56	372000	4	12023	137_S1.raw	1	1	296	307			PEAKS DB
13	821	A8IAB5	R.LTGTDAYVIPAQHGS.A	Y	26.82	1528.75	15	0.2	765.384	2	47.92	1820000	4	17856	137_S1.raw	1	1	73	87			PEAKS DB
13	821	A8IAB5	R.AVYPLDSSIYTQFG.R	Y	26.6	1559.75	14	0.2	780.883	2	87.36	2200000	4	35232	137_S1.raw	1	1	622	635			PEAKS DB
13	821	A8IAB5	K.TISFN(+.98)TWCR.H	N	24.49	1127.51	9	1	564.761	2	66.27	860000	4	26072	137_S1.raw	1	1	177	185	Deamidation (NQ)	N5:Deamidation (NQ):1000.00	PEAKS DB
13	821	A8IAB5	K.SSQGVPLLAEQ(+.98)ASSFFSSK.A	N	23.82	1969.96	19	1.6	985.99	2	96.05	620000	4	38620	137_S1.raw	1	1	145	163	Deamidation (NQ)	Q11:Deamidation (NQ):8.77	PEAKS DB
13	821	A8IAB5	N.GNYAPDLGR.V	N	23.63	961.462	9	0.8	481.738	2	35.24	393000	4	11866	137_S1.raw	1	1	535	543			PEAKS DB
13	821	A8IAB5	R.HEDVEAFTIPL.Y	N	23.47	1269.62	11	1	635.82	2	82.26	1700000	4	33072	137_S1.raw	1	1	186	196			PEAKS DB
13	821	A8IAB5	K.LVSDFAAGAYVVPAQGNADEHPEAVDSVLESAADVADEAAEVV.V	N	21.82	4297.02	43	0.3	1433.35	3	115.79	79700000	4	45676	137_S1.raw	2	2	242	284			PEAKS DB
13	821	A8IAB5	F.YSSAEDM(+15.99)SAVSK.F	Y	21.56	1289.54	12	0.8	645.78	2	19.55	480000	4	4381	137_S1.raw	1	1	90	101	Oxidation (M)	M7:Oxidation (M):1000.00	PEAKS DB
13	821	A8IAB5	K.LVSDFAAGAYVVPAQGNADEHPE.A	N	15.61	2356.1	23	2.2	786.375	3	66.45	1930000	4	26161	137_S1.raw	1	1	242	264			PEAKS DB
10	21594	A8IT92	R.ALYATSNEPTWTLGFGPQPVDR.G	Y	66.33	2419.18	22	1	807.402	3	83.61	63700000	4	33632	137_S1.raw	2	2	606	627			PEAKS DB
10	21594	A8IT92	R.DSNVIEAWDSDGNAATTDVVYK.T	Y	63.18	2369.07	22	0.9	1185.54	2	74.01	49500000	4	29488	137_S1.raw	3	3	460	481			PEAKS DB
10	21594	A8IT92	R.HANLYANDK.I	Y	62.79	1044.5	9	-0.1	523.257	2	18.3	5590000	4	3818	137_S1.raw	1	1	275	283			PEAKS DB
10	21594	A8IT92	K.IFGDSGVSNSPAR.Y	Y	61.61	1305.63	13	0.4	653.823	2	38.62	538000000	4	13695	137_S1.raw	1	1	491	503			PEAKS DB
10	21594	A8IT92	R.YVDAPGTACYK.Y	Y	59.44	1186.53	11	1.5	594.275	2	36.14	54800000	4	12249	137_S1.raw	1	1	504	514			PEAKS DB
10	21594	A8IT92	R.HANLYAN(+.98)DKIR.M	Y	56.62	1314.67	11	-1.5	439.229	3	28.68	32000000	4	8610	137_S1.raw	2	2	275	285	Deamidation (NQ)	N7:Deamidation (NQ):67.69	PEAKS DB
10	21594	A8IT92	R.KVEDNWLPGWLQAAGYDTYLVGK.F	Y	56.6	2622.31	23	0.7	1312.16	2	100.08	64800000	4	40289	137_S1.raw	2	2	146	168			PEAKS DB
10	21594	A8IT92	R.HANLYAN(+.98)DK.I	Y	55.76	1045.48	9	0.3	523.749	2	19.34	2970000	4	4232	137_S1.raw	1	1	275	283	Deamidation (NQ)	N7:Deamidation (NQ):58.99	PEAKS DB
10	21594	A8IT92	R.GTDAVVIAPTR.S	Y	55.09	1098.6	11	0.1	550.309	2	37.56	215000000	4	13040	137_S1.raw	2	2	628	638			PEAKS DB
10	21594	A8IT92	R.EFFDLSTDAYEVN(+.98)NR.I	Y	53.13	1819.79	15	-0.6	910.902	2	77.37	42200000	4	30953	137_S1.raw	2	2	524	538	Deamidation (NQ)	N13:Deamidation (NQ):9.34	PEAKS DB
10	21594	A8IT92	R.DSNVIEAWDSDGN(+.98)AATTDVVYK.T	Y	51.31	2370.05	22	1.2	1186.03	2	73.71	639000	4	29374	137_S1.raw	1	1	460	481	Deamidation (NQ)	N13:Deamidation (NQ):35.88	PEAKS DB
10	21594	A8IT92	Y.YMPALNR.H	Y	50.3	863.432	7	0	432.724	2	38.46	24200000	4	13495	137_S1.raw	1	1	86	92			PEAKS DB
10	21594	A8IT92	R.NPYSILHPGGEVFTFSDAMDAQFDGMYSK.L	Y	50.15	3223.43	29	-0.6	1075.48	3	94.74	79900000	4	38232	137_S1.raw	19	19	567	595			PEAKS DB
10	21594	A8IT92	K.DTPFFMYIAPPAPHVELTN(+.98)NGWQPPSPAAR.H	Y	49.61	3321.59	30	-0.1	1108.2	3	94.37	34900000	4	38134	137_S1.raw	2	2	245	274	Deamidation (NQ)	N19:Deamidation (NQ):0.00	PEAKS DB
10	21594	A8IT92	K.ATAVEEDSR.V	Y	49.29	976.446	9	0.8	489.231	2	17	1090000	4	3264	137_S1.raw	1	1	370	378			PEAKS DB
10	21594	A8IT92	R.EFFDLSTDAYEVNNR.I	Y	49.08	1818.81	15	0.2	910.41	2	75.69	84000000	4	30601	137_S1.raw	2	2	524	538			PEAKS DB
10	21594	A8IT92	R.RDSNVIEAWDSDGNAATTDVVYK.T	Y	48.84	2525.17	23	-0.2	842.729	3	66.12	9700000	4	26004	137_S1.raw	1	1	459	481			PEAKS DB
10	21594	A8IT92	K.IFGDSGVSN(+.98)SPAR.Y	Y	48.53	1306.62	13	3.4	654.317	2	40.95	17400000	4	14683	137_S1.raw	2	2	491	503	Deamidation (NQ)	N9:Deamidation (NQ):1000.00	PEAKS DB
10	21594	A8IT92	K.YNNWCLGGR.E	Y	48.52	1081.48	9	1.2	541.746	2	53.95	2470000	4	20627	137_S1.raw	1	1	515	523			PEAKS DB
10	21594	A8IT92	R.IDGIMSALAHCK.G	Y	47.69	1257.62	12	2.6	629.819	2	67.25	9230000	4	26514	137_S1.raw	2	2	550	561			PEAKS DB
10	21594	A8IT92	K.VEDNWLPGWLQAAGYDTYLVGK.F	Y	44.58	2494.22	22	1.2	832.414	3	107.72	7660000	4	43008	137_S1.raw	2	2	147	168			PEAKS DB
10	21594	A8IT92	K.QYQTDIIR.D	N	44.42	1035.53	8	0.8	518.775	2	38.59	337000000	4	13449	137_S1.raw	1	1	223	230			PEAKS DB
10	21594	A8IT92	K.KDTPFFMYIAPPAPHVELTNN(+.98)GWQPPSPAAR.H	Y	43.96	3449.69	31	1.2	863.43	4	85.85	17400000	4	34533	137_S1.raw	1	1	244	274	Deamidation (NQ)	N21:Deamidation (NQ):0.00	PEAKS DB
10	21594	A8IT92	F.MGADSGDYYPR.G	Y	43.32	1230.5	11	-2.3	616.255	2	37.33	43500000	4	12975	137_S1.raw	1	1	180	190			PEAKS DB
10	21594	A8IT92	R.IDGIMSALAH.C	Y	42.14	1026.52	10	-0.1	514.266	2	66.15	38600000	4	26066	137_S1.raw	1	1	550	559			PEAKS DB
10	21594	A8IT92	K.DTPFFMYIAPPAPHVELTNNGWQPPSPAAR.H	Y	41.81	3320.61	30	1	1107.88	3	92.98	3270000	4	37550	137_S1.raw	2	2	245	274			PEAKS DB
10	21594	A8IT92	K.ATAVEEDSRVPF.Y	Y	41.69	1319.64	12	0.6	660.826	2	54.72	7750000	4	21023	137_S1.raw	1	1	370	381			PEAKS DB
10	21594	A8IT92	K.DTPFFMYIAPPAPHVELTNNGWQ(+.98)PPSPAAR.H	Y	40.18	3321.59	30	-0.1	1108.2	3	94.37	32600000	4	37922	137_S1.raw	1	1	245	274	Deamidation (NQ)	Q23:Deamidation (NQ):0.00	PEAKS DB
10	21594	A8IT92	K.FLNAYMTTAAFMGADSGDYYPR.G	Y	40.16	2461.07	22	-0.6	1231.54	2	92.16	2400000	4	37225	137_S1.raw	1	1	169	190			PEAKS DB
10	21594	A8IT92	R.IDDVPQR.V	Y	38.3	841.429	7	1.3	421.723	2	22.58	430000000	4	5805	137_S1.raw	1	1	539	545			PEAKS DB
10	21594	A8IT92	N.AATTDVVYK.T	Y	36.8	966.502	9	0.7	484.259	2	27.98	4230000	4	8248	137_S1.raw	1	1	473	481			PEAKS DB
10	21594	A8IT92	R.DKALSYLR.T	Y	36.25	964.534	8	0.1	483.274	2	37.7	4540000	4	13031	137_S1.raw	1	1	231	238			PEAKS DB
10	21594	A8IT92	K.KDTPFFMYIAPPAPHVELTNNGWQ(+.98)PPSPAAR.H	Y	35.79	3449.69	31	0.8	1150.9	3	85.83	2710000	4	34551	137_S1.raw	1	1	244	274	Deamidation (NQ)	Q24:Deamidation (NQ):0.00	PEAKS DB
10	21594	A8IT92	Y.MTTAAFMGADSGDYYPR.G	Y	35.12	1852.78	17	0.3	927.396	2	66	11100000	4	26067	137_S1.raw	1	1	174	190			PEAKS DB
10	21594	A8IT92	A.AFMGADSGDYYPR.G	Y	34.31	1448.6	13	0	725.309	2	55.85	1660000	4	21457	137_S1.raw	1	1	178	190			PEAKS DB
10	21594	A8IT92	K.DTPFFMYIAPPAPHVELTN(+.98)N(+.98)GWQPPSPAAR.H	Y	33.49	3322.58	30	1.5	1108.53	3	95.51	5140000	4	38424	137_S1.raw	1	1	245	274	Deamidation (NQ)	N19:Deamidation (NQ):0.00;N20:Deamidation (NQ):0.00	PEAKS DB
10	21594	A8IT92	N.VIEAWDSDGNAATTDVVYK.T	Y	32.87	2052.96	19	0.6	1027.49	2	62.16	406000	4	24309	137_S1.raw	1	1	463	481			PEAKS DB
10	21594	A8IT92	Y.TSDNGLHLGQFSLGDGK.A	Y	32.56	1744.84	17	0	582.62	3	65.07	2710000	4	25582	137_S1.raw	1	1	353	369			PEAKS DB
10	21594	A8IT92	K.KDTPFFMY.I	Y	32.32	1047.47	8	0.4	524.744	2	75.24	8180000	4	30068	137_S1.raw	1	1	244	251			PEAKS DB
10	21594	A8IT92	K.DTPFFM(+15.99)YIAPPAPHVELTN(+.98)NGWQPPSPAAR.H	Y	32.07	3337.59	30	0	1113.54	3	88.42	1800000	4	35606	137_S1.raw	1	1	245	274	Oxidation (M); Deamidation (NQ)	M6:Oxidation (M):1000.00;N19:Deamidation (NQ):0.00	PEAKS DB
10	21594	A8IT92	R.AVDEMLDAVVNQL.S	Y	31.76	1415.7	13	-0.4	708.855	2	100.92	1150000	4	40522	137_S1.raw	1	1	327	339			PEAKS DB
10	21594	A8IT92	F.SDAMDAQFDGMYSK.L	Y	31.73	1564.62	14	1.6	783.317	2	56.49	1040000	4	21767	137_S1.raw	1	1	582	595			PEAKS DB
10	21594	A8IT92	Y.TSDNGLHLGQ(+.98)FSLGDGK.A	Y	31.35	1745.82	17	0.7	582.948	3	67.51	4630000	4	26640	137_S1.raw	1	1	353	369	Deamidation (NQ)	Q10:Deamidation (NQ):0.00	PEAKS DB
10	21594	A8IT92	K.GANFGVPNPNIPMEVDDMTPDFVAQLEFHYLQR.L	Y	31.3	3760.77	33	-0.4	1254.6	3	108.39	77000000	4	43127	137_S1.raw	3	3	289	321			PEAKS DB
10	21594	A8IT92	Y.IAPPAPHVELTNN(+.98)GWQPPSPAAR.H	Y	31.17	2420.22	23	1.1	807.749	3	63.14	29900000	4	24689	137_S1.raw	1	1	252	274	Deamidation (NQ)	N13:Deamidation (NQ):0.00	PEAKS DB
10	21594	A8IT92	N.WYPSGAFR.K	Y	30.91	982.466	8	0.5	492.241	2	56.43	2630000	4	21754	137_S1.raw	1	1	133	140			PEAKS DB
10	21594	A8IT92	K.DTPFFMYIAPPAPHVELTNN(+.98)GWQPPSPAAR.H	Y	30.82	3321.59	30	3.2	831.408	4	94.36	2280000	4	38143	137_S1.raw	1	1	245	274	Deamidation (NQ)	N20:Deamidation (NQ):0.00	PEAKS DB
10	21594	A8IT92	T.AAFMGADSGDYYPR.G	Y	30.12	1519.64	14	0.9	760.828	2	57.72	1620000	4	22364	137_S1.raw	1	1	177	190			PEAKS DB
10	21594	A8IT92	Y.IAPPAPHVELTNNGWQPPSPAAR.H	Y	29.24	2419.24	23	1	807.421	3	61.71	2330000	4	24096	137_S1.raw	1	1	252	274			PEAKS DB
10	21594	A8IT92	K.KDTPFFMYIAPPAPHVELTNNGWQPPSPAAR.H	Y	28.25	3448.7	31	1	863.184	4	84.59	1880000	4	33985	137_S1.raw	1	1	244	274			PEAKS DB
10	21594	A8IT92	R.GPGIPAGQVIPTQTNLIDMAPTLLSLAGLPVTNDVDGIPFPVGN.S	Y	28.24	4379.31	44	1.5	1460.78	3	133.33	4430000	4	50868	137_S1.raw	1	1	385	428			PEAKS DB
10	21594	A8IT92	K.YNN(+.98)WCLGGR.E	Y	27.99	1082.46	9	-1.2	542.237	2	53.9	1660000	4	20571	137_S1.raw	1	1	515	523	Deamidation (NQ)	N3:Deamidation (NQ):19.96	PEAKS DB
10	21594	A8IT92	F.MYIAPPAPHVELTN(+.98)NGWQPPSPAAR.H	Y	27.72	2714.33	25	-1.3	905.782	3	70.73	1480000	4	28051	137_S1.raw	1	1	250	274	Deamidation (NQ)	N14:Deamidation (NQ):0.00	PEAKS DB
10	21594	A8IT92	R.AVDEMLDAVVNQLSASGQLDNTYVLYTSDN(+.98)GLHLGQFSLGDGK.A	Y	27.53	4555.17	43	2.8	1139.8	4	115.64	11400000	4	45493	137_S1.raw	1	1	327	369	Deamidation (NQ)	N30:Deamidation (NQ):0.00	PEAKS DB
10	21594	A8IT92	N.ALVDASSAPDVQPTPQMYASLR.R	Y	27.09	2316.14	22	2.9	773.057	3	68.64	3800000	4	27174	137_S1.raw	2	2	437	458			PEAKS DB
[truncated: 7,353 more rows]

## Sheet: Table S3
Protein list strain 137c replicate 1
Protein Group	Protein ID	Accession	-10lgP	Coverage (%)	Coverage (%) 137_S1	Area 137_S1	#Peptides	#Unique	#Spec 137_S1	PTM	Avg. Mass	Description
[truncated: 818 more rows]

## Sheet: Table S4
Peptide list strain 137c replicate 2
[truncated: 8,448 more rows]

[truncated: 16 more sheets: Table S5, Table S6, Table S7, Table S8, Table S9, Table S10, Table S11, Table S12, Table S13, Table S14, Table S15, Table S16, Table S17, Table S18, Table S19, Table S20]
